# Supplementary material for: Next-Generation “-omics” Approaches Reveal a Massive Alteration of Host RNA Metabolism during Bacteriophage Infection of Pseudomonas aeruginosa
Source: PLoS Genet. 2016 Jul 5;12(7):e1006134. doi: 10.1371/journal.pgen.1006134 (PMC4933390; doi:10.1371/journal.pgen.1006134)
Supplement: S2 Table — This table lists all PAK annotated features as well as their corresponding mean counts normalized with the DESeq2 normalization method while excluding phage counts, the calculated fold change and the results of a DESeq2 test for differential expression comparing the non-infected (0 min) and infected (13 min) conditions. (XLSX) [file pgen.1006134.s003.xlsx]

## Sheet: Sorted by Gene Feature
P. aeruginosa strain PAK differential gene expression statistical analysis
	Considered Fold change threshold	3		.															in Strand				out Strand
				.	(+) strand							(-) strand								684	94			107	431
	Gene	Strand	Comments	.	Mean 0M	Mean 13M	Fold Change	pvalue	pvalue<0,05	Display Fold change if pvalue<0,05		Mean 0M	Mean 13M	Fold Change	pvalue	pvalue<0,05	Display Fold change if pvalue<0,05		Significant (p<0,05) Fold Change	DOWN after 13min	UP after 13min		Significant (p<0,05) Fold Change	DOWN after 13min	UP after 13min
	PAK_1	+	5s_rRNA	.	296522	55470	4.07	0.02	1	4.07		6167	456	5.35	1	0	0		4.07	1	0		0	0	0
	PAK_2|dnaE	-	DNA polymerase III, alpha subunit	.	38	82	0.49	0.25	0	0		47	23	1.68	0.31	0	0		0	0	0		0	0	0
	PAK_3	-	impB/mucB/samB family protein	.	2	23	0.11	0	1	0.11		11	8	1.36	0.65	0	0		0	0	0		0.11	0	1
	PAK_4	-	hypothetical protein	.	4	9	0.49	0.27	0	0		9	5	2.27	0.22	0	0		0	0	0		0	0	0
	PAK_5	+	heme oxygenase family protein	.	11	18	0.56	0.34	0	0		3	5	0.98	0.99	0	0		0	0	0		0	0	0
	PAK_6	-	hypothetical protein	.	7	9	0.84	0.82	0	0		1	4	0.65	1	0	0		0	0	0		0	0	0
	PAK_7	+	secretin and TonB N terminus short domain protein	.	5	9	0.65	0.56	0	0		1	5	0.4	1	0	0		0	0	0		0	0	0
	PAK_8	+	RNA polymerase sigma factor, sigma-70 family protein	.	1	4	0.43	1	0	0		0	4	0.28	1	0	0		0	0	0		0	0	0
	PAK_9	+	fecR family protein	.	3	7	0.58	1	0	0		28	7	3.97	0.01	1	3.97		0	0	0		3.97	1	0
	PAK_10	-	prepilin-type N-terminal cleavage/methylation domain protein	.	1	7	0.18	1	0	0		2	6	0.54	0.43	0	0		0	0	0		0	0	0
	PAK_11|gspH	-	general secretion pathway protein H	.	0	4	0.32	1	0	0		1	4	0.53	1	0	0		0	0	0		0	0	0
	PAK_12	+	hypothetical protein	.	2	6	0.51	1	0	0		0	4	0.35	1	0	0		0	0	0		0	0	0
	PAK_13|gspI	-	general secretion pathway protein I	.	2	5	0.51	1	0	0		1	4	0.71	1	0	0		0	0	0		0	0	0
	PAK_14|gspG	+	general secretion pathway protein G	.	2	7	0.32	1	0	0		1	5	0.34	0.17	0	0		0	0	0		0	0	0
	PAK_15	+	general secretion pathway K family protein	.	1	7	0.27	1	0	0		5	4	1.8	0.45	0	0		0	0	0		0	0	0
	PAK_16	+	gspL cytoplasmic actin-ATPase-like region family protein	.	2	6	0.38	1	0	0		1	4	0.45	1	0	0		0	0	0		0	0	0
	PAK_17	+	general secretion pathway, M family protein	.	1	5	0.3	1	0	0		1	5	0.54	0.48	0	0		0	0	0		0	0	0
	PAK_18	+	putative lipoprotein	.	0	4	0.28	1	0	0		0	4	0.35	1	0	0		0	0	0		0	0	0
	PAK_19|gspD	+	general secretion pathway protein D	.	4	8	0.65	0.55	0	0		9	20	0.42	0.05	1	0.42		0	0	0		0.42	0	0
	PAK_20|gspE	+	general secretory pathway protein E	.	3	4	1.21	1	0	0		5	15	0.33	0.04	1	0.33		0	0	0		0.33	0	1
	PAK_21	+	hypothetical protein	.	0	4	0.39	1	0	0		0	4	0.35	1	0	0		0	0	0		0	0	0
	PAK_22|gspF	+	general secretion pathway protein F	.	1	4	0.39	1	0	0		4	13	0.3	0.03	1	0.3		0	0	0		0.3	0	1
	PAK_23	+	PBP superfamily domain protein	.	1	4	0.64	1	0	0		6	8	0.83	0.82	0	0		0	0	0		0	0	0
	PAK_24	+	PBP superfamily domain protein	.	6	4	2.35	1	0	0		4	7	0.63	0.52	0	0		0	0	0		0	0	0
	PAK_25	+	hypothetical protein	.	0	4	0.34	1	0	0		0	4	0.35	1	0	0		0	0	0		0	0	0
	PAK_26	+	filamentous hemagglutinin family N-terminal domain protein	.	122	102	1.12	0.87	0	0		66	32	1.7	0.22	0	0		0	0	0		0	0	0
	PAK_27	+	conserved hypothetical protein	.	1	4	0.47	1	0	0		2	4	0.79	0.84	0	0		0	0	0		0	0	0
	PAK_28	-	hypothetical protein	.	0	4	0.39	1	0	0		0	4	0.35	1	0	0		0	0	0		0	0	0
	PAK_29	+	surface antigen family protein	.	3	6	0.7	1	0	0		3	8	0.44	0.22	0	0		0	0	0		0	0	0
	PAK_30	+	conserved hypothetical protein	.	1	4	0.73	1	0	0		1	4	0.41	1	0	0		0	0	0		0	0	0
	PAK_31	+	motA/TolQ/ExbB proton channel family protein	.	2	4	0.67	1	0	0		1	5	0.45	0.31	0	0		0	0	0		0	0	0
	PAK_32	+	biopolymer transport ExbD/TolR family protein	.	1	4	0.47	1	0	0		1	4	0.44	1	0	0		0	0	0		0	0	0
	PAK_33	+	tonB family C-terminal domain protein	.	2	4	0.57	1	0	0		0	5	0.24	1	0	0		0	0	0		0	0	0
	PAK_34	+	hypothetical protein	.	2	7	0.45	1	0	0		9	11	0.86	0.84	0	0		0	0	0		0	0	0
	PAK_35	+	hypothetical protein	.	2	4	0.68	1	0	0		0	4	0.35	1	0	0		0	0	0		0	0	0
	PAK_36	+	hypothetical protein	.	3	4	0.9	1	0	0		1	4	0.74	1	0	0		0	0	0		0	0	0
	PAK_37	+	PPIC-type PPIASE domain protein	.	1	5	0.32	1	0	0		2	4	0.85	0.89	0	0		0	0	0		0	0	0
	PAK_38	+	hypothetical protein	.	1	4	0.56	1	0	0		1	4	0.49	1	0	0		0	0	0		0	0	0
	PAK_39	+	bacterial regulatory helix-turn-helix , lysR family protein	.	5	7	0.83	0.82	0	0		2	4	0.71	0.73	0	0		0	0	0		0	0	0
	PAK_41	+	helix-turn-helix domain protein	.	34	13	2.21	0.12	0	0		2	4	0.95	0.97	0	0		0	0	0		0	0	0
	PAK_40	-	fatty acid hydroxylase superfamily protein	.	17	14	1.01	0.99	0	0		8	5	2.07	0.32	0	0		0	0	0		0	0	0
	PAK_42	-	major Facilitator Superfamily protein	.	3	11	0.31	0.06	0	0		20	13	1.46	0.47	0	0		0	0	0		0	0	0
	PAK_43	-	amidase family protein	.	4	13	0.35	0.1	0	0		34	11	2.78	0.02	1	2.78		2.78	0	0		0	0	0
	PAK_44	-	glycosyl transferase 2 family protein	.	4	10	0.39	0.12	0	0		155	68	2.01	0.1	0	0		0	0	0		0	0	0
	PAK_45	-	hypothetical protein	.	4	4	1.5	1	0	0		47	25	2.16	0.07	0	0		0	0	0		0	0	0
	PAK_46	-	bacterial transferase hexapeptide family protein	.	3	5	0.83	1	0	0		68	20	2.81	0.02	1	2.81		2.81	0	0		0	0	0
	PAK_47	-	EAL domain protein	.	2	6	0.37	1	0	0		12	10	1.23	0.78	0	0		0	0	0		0	0	0
	PAK_48	-	bacterial regulatory helix-turn-helix , lysR family protein	.	3	5	0.62	1	0	0		10	12	0.78	0.69	0	0		0	0	0		0	0	0
	PAK_49	+	antibiotic biosynthesis monooxygenase family protein	.	2	5	0.63	1	0	0		1	5	0.55	0.52	0	0		0	0	0		0	0	0
	PAK_50|gloA	+	lactoylglutathione lyase	.	5	6	1.03	1	0	0		5	5	1.48	0.64	0	0		0	0	0		0	0	0
	PAK_51	-	acetyltransferase family protein	.	2	4	0.73	1	0	0		6	7	1	1	0	0		0	0	0		0	0	0
	PAK_52	-	conserved hypothetical protein	.	1	4	0.71	1	0	0		29	13	1.92	0.24	0	0		0	0	0		0	0	0
	PAK_53	+	conserved hypothetical protein	.	9	6	1.58	0.53	0	0		1	4	0.72	1	0	0		0	0	0		0	0	0
	PAK_54	+	hypothetical protein	.	10	7	1.48	0.61	0	0		34	17	1.7	0.3	0	0		0	0	0		0	0	0
	PAK_55	-	tRNA-Gly	.	6	6	0.98	0.99	0	0		92	29	2.68	0.05	1	2.68		2.68	0	0		0	0	0
	PAK_56	-	alpha/beta hydrolase fold family protein	.	3	6	0.82	1	0	0		69	24	2.31	0.07	0	0		0	0	0		0	0	0
	PAK_57	-	hypothetical protein	.	4	7	0.68	1	0	0		23	10	2.12	0.19	0	0		0	0	0		0	0	0
	PAK_58	-	hypothetical protein	.	3	4	0.91	1	0	0		2	4	0.94	0.96	0	0		0	0	0		0	0	0
	PAK_59	-	L,D-transpeptidase catalytic domain protein	.	5	5	1.43	1	0	0		23	13	1.65	0.37	0	0		0	0	0		0	0	0
	PAK_60	-	pseudouridine synthase family protein	.	4	7	0.62	1	0	0		12	10	1.18	0.82	0	0		0	0	0		0	0	0
	PAK_61	-	hypothetical protein	.	2	4	0.68	1	0	0		6	6	1.42	0.67	0	0		0	0	0		0	0	0
	PAK_62	-	hypothetical protein	.	2	4	0.82	1	0	0		16	8	1.85	0.27	0	0		0	0	0		0	0	0
	PAK_63	-	conserved hypothetical protein	.	4	8	0.51	0.33	0	0		28	12	1.94	0.19	0	0		0	0	0		0	0	0
	PAK_64	+	putative lipoprotein	.	2	5	0.61	1	0	0		1	4	0.49	1	0	0		0	0	0		0	0	0
	PAK_65	+	putative lipoprotein	.	5	4	1.32	1	0	0		2	4	1.02	0.98	0	0		0	0	0		0	0	0
	PAK_66	+	conserved hypothetical protein	.	2	4	0.64	1	0	0		2	5	0.68	0.66	0	0		0	0	0		0	0	0
	PAK_67	+	putative lipoprotein	.	1	4	0.47	1	0	0		1	4	0.6	0.58	0	0		0	0	0		0	0	0
	PAK_68	-	bacterial regulatory helix-turn-helix , lysR family protein	.	1	4	0.51	1	0	0		15	14	0.97	0.97	0	0		0	0	0		0	0	0
	PAK_69	+	metallo-beta-lactamase superfamily protein	.	12	9	1.23	0.77	0	0		6	8	0.85	0.85	0	0		0	0	0		0	0	0
	PAK_70	-	NAD dependent epimerase/dehydratase family protein	.	13	9	1.32	0.68	0	0		4	5	1.07	0.94	0	0		0	0	0		0	0	0
	PAK_71	-	ion channel family protein	.	1	6	0.31	1	0	0		6	9	1.14	0.89	0	0		0	0	0		0	0	0
	PAK_72	-	NAD binding domain of 6-phosphogluconate dehydrogenase family protein	.	8	7	1.05	0.96	0	0		2	5	0.79	0.81	0	0		0	0	0		0	0	0
	PAK_73	-	NAD binding domain of 6-phosphogluconate dehydrogenase family protein	.	2	6	0.52	1	0	0		2	4	0.7	0.72	0	0		0	0	0		0	0	0
	PAK_74	-	enoyl-CoA hydratase/isomerase family protein	.	3	8	0.43	1	0	0		5	6	1.15	0.89	0	0		0	0	0		0	0	0
	PAK_75	-	enoyl-CoA hydratase/isomerase family protein	.	1	10	0.14	1	0	0		9	9	1.05	0.96	0	0		0	0	0		0	0	0
	PAK_76	-	acyl-CoA dehydrogenase, N-terminal domain protein	.	32	19	1.53	0.4	0	0		3	8	0.45	0.23	0	0		0	0	0		0	0	0
	PAK_77|mmsA	-	methylmalonate-semialdehyde dehydrogenase	.	20	13	1.33	0.64	0	0		38	6	5.96	0	1	5.96		5.96	1	0		0	0	0
	PAK_78	+	bacterial regulatory helix-turn-helix s, AraC family protein	.	17	10	1.48	0.54	0	0		3	6	0.78	0.78	0	0		0	0	0		0	0	0
	PAK_79	+	vanW like family protein	.	32	15	1.9	0.23	0	0		7	7	1.06	0.95	0	0		0	0	0		0	0	0
	PAK_80|ung	+	uracil-DNA glycosylase	.	226	51	3.61	0	1	3.61		2	5	0.71	0.73	0	0		3.61	1	0		0	0	0
	PAK_81	-	membrane AbrB duplication domain protein	.	117	37	2.64	0.02	1	2.64		46	35	1.12	0.86	0	0		0	0	0		2.64	0	0
	PAK_82	-	tripartite tricarboxylate transporter TctA family protein	.	4	14	0.29	0.03	1	0.29		5	9	0.6	0.45	0	0		0	0	0		0.29	0	1
	PAK_83	-	tripartite tricarboxylate transporter TctB family protein	.	1	5	0.33	1	0	0		1	5	0.42	1	0	0		0	0	0		0	0	0
	PAK_84	-	tripartite tricarboxylate transporter receptor family protein	.	1	9	0.22	1	0	0		10	6	1.57	0.51	0	0		0	0	0		0	0	0
	PAK_85	-	outer membrane porin, OprD family protein	.	1	9	0.18	1	0	0		16	5	3.42	0.03	1	3.42		3.42	1	0		0	0	0
	PAK_86	+	transcriptional regulatory , C terminal family protein	.	54	28	1.61	0.35	0	0		3	4	1.28	0.82	0	0		0	0	0		0	0	0
	PAK_87	+	HAMP domain protein	.	74	35	1.78	0.23	0	0		31	13	2.11	0.1	0	0		0	0	0		0	0	0
	PAK_88	-	HDOD domain protein	.	16	18	0.84	0.78	0	0		167	37	3.51	0	1	3.51		3.51	1	0		0	0	0
	PAK_89	-	aminomethyltransferase folate-binding domain protein	.	13	13	0.97	0.96	0	0		60	36	1.4	0.51	0	0		0	0	0		0	0	0
	PAK_90	+	flavinator of succinate dehydrogenase family protein	.	89	28	2.56	0.06	0	0		6	4	1.89	0.42	0	0		0	0	0		0	0	0
	PAK_92	+	hypothetical protein	.	108	59	1.6	0.41	0	0		25	6	4.11	0.01	1	4.11		0	0	0		4.11	1	0
	PAK_91|nadB	-	L-aspartate oxidase	.	203	125	1.5	0.42	0	0		733	280	2.41	0.02	1	2.41		2.41	0	0		0	0	0
	PAK_93|algU	+	RNA polymerase sigma factor RpoE	.	798	404	1.82	0.28	0	0		8	6	1.53	0.63	0	0		0	0	0		0	0	0
	PAK_94|mucA	+	anti sigma-E RseA, N-terminal domain protein	.	402	181	1.97	0.25	0	0		3	7	0.63	0.65	0	0		0	0	0		0	0	0
	PAK_95|mucB	+	mucB/RseB family protein	.	282	148	1.7	0.42	0	0		7	5	1.53	0.66	0	0		0	0	0		0	0	0
	PAK_96|mucC	+	positive regulator of sigma(E), RseC/MucC family protein	.	114	33	2.72	0.03	1	2.72		2	6	0.55	0.47	0	0		2.72	0	0		0	0	0
	PAK_97|mucD	+	peptidase Do family protein	.	1354	416	2.84	0.05	1	2.84		17	12	1.31	0.78	0	0		2.84	0	0		0	0	0
	PAK_98|lepA	+	GTP-binding protein LepA	.	1597	580	2.45	0.1	0	0		30	13	1.85	0.31	0	0		0	0	0		0	0	0
	PAK_99|lepB	+	signal peptidase I	.	259	134	1.76	0.33	0	0		7	5	1.9	0.39	0	0		0	0	0		0	0	0
	PAK_100	+	hypothetical protein	.	244	69	2.89	0.05	1	2.89		1	4	0.66	1	0	0		2.89	0	0		0	0	0
	PAK_101|rnc	+	ribonuclease III	.	381	157	2.12	0.21	0	0		4	6	0.91	0.94	0	0		0	0	0		0	0	0
	PAK_102|era	+	GTP-binding protein Era	.	227	122	1.65	0.48	0	0		4	11	0.47	0.25	0	0		0	0	0		0	0	0
	PAK_103|recO	+	DNA repair protein RecO	.	69	32	1.82	0.25	0	0		4	7	0.73	0.69	0	0		0	0	0		0	0	0
	PAK_104|pdxJ	+	pyridoxine 5'-phosphate synthase	.	167	77	1.9	0.22	0	0		28	9	2.93	0.02	1	2.93		0	0	0		2.93	0	0
	PAK_105	-	methyltransferase domain protein	.	67	46	1.27	0.69	0	0		250	125	1.8	0.23	0	0		0	0	0		0	0	0
	PAK_106	-	methyltransferase domain protein	.	6	29	0.22	0	1	0.22		55	42	1.2	0.77	0	0		0	0	0		0.22	0	1
	PAK_107	-	putative lipoprotein	.	2	18	0.11	0	1	0.11		2	5	0.77	0.79	0	0		0	0	0		0.11	0	1
	PAK_108	-	bacterial extracellular solute-binding s, 3 family protein	.	5	18	0.26	0.01	1	0.26		5	10	0.59	0.42	0	0		0	0	0		0.26	0	1
	PAK_109	-	chagasin peptidase inhibitor I42 family protein	.	4	10	0.48	0.27	0	0		26	10	2.08	0.17	0	0		0	0	0		0	0	0
	PAK_110|lon	-	ATP-dependent protease La	.	17	50	0.36	0.05	1	0.36		108	56	1.72	0.3	0	0		0	0	0		0.36	0	0
	PAK_111	+	bacterial regulatory helix-turn-helix s, AraC family protein	.	88	20	3.41	0	1	3.41		2	5	0.82	0.86	0	0		3.41	1	0		0	0	0
	PAK_112	-	tonB-dependent Receptor Plug domain protein	.	10	26	0.39	0.06	0	0		3	7	0.58	0.43	0	0		0	0	0		0	0	0
	PAK_113	+	delta-1-pyrroline-5-carboxylate dehydrogenase	.	3779	1705	2	0.25	0	0		75	42	1.49	0.65	0	0		0	0	0		0	0	0
	PAK_114|putP	+	sodium/proline symporter	.	544	328	1.54	0.51	0	0		6	6	1.05	0.97	0	0		0	0	0		0	0	0
	PAK_115	-	bacterial regulatory helix-turn-helix , lysR family protein	.	20	17	1.05	0.95	0	0		8	11	0.66	0.55	0	0		0	0	0		0	0	0
	PAK_116	+	NADPH-dependent FMN reductase family protein	.	10	8	1.11	0.9	0	0		1	4	0.48	1	0	0		0	0	0		0	0	0
	PAK_117	+	small Multidrug Resistance family protein	.	4	6	0.83	1	0	0		0	4	0.35	1	0	0		0	0	0		0	0	0
	PAK_118	+	hypothetical protein	.	69	26	2.15	0.12	0	0		7	8	1.04	0.97	0	0		0	0	0		0	0	0
	PAK_119	-	transglycosylase family protein	.	47	46	0.92	0.9	0	0		4	6	0.95	0.96	0	0		0	0	0		0	0	0
	PAK_120	+	hypothetical protein	.	2	5	0.62	1	0	0		1	4	0.53	1	0	0		0	0	0		0	0	0
	PAK_121	+	hypothetical protein	.	1	4	0.57	1	0	0		1	4	0.38	1	0	0		0	0	0		0	0	0
	PAK_122	+	amino acid permease family protein	.	195	106	1.65	0.42	0	0		7	7	1.01	0.99	0	0		0	0	0		0	0	0
	PAK_123	-	sulfite exporter TauE/SafE family protein	.	19	14	1.16	0.82	0	0		3	6	0.92	0.94	0	0		0	0	0		0	0	0
	PAK_125	+	bacterial regulatory helix-turn-helix s, AraC family protein	.	46	22	1.76	0.24	0	0		5	5	1.53	0.6	0	0		0	0	0		0	0	0
	PAK_124|prpD	-	2-methylcitrate dehydratase	.	15	26	0.55	0.23	0	0		15	12	1.17	0.81	0	0		0	0	0		0	0	0
	PAK_126|prpF	-	putative AcnD-accessory protein PrpF	.	3	16	0.23	0.01	1	0.23		28	18	1.39	0.52	0	0		0	0	0		0.23	0	1
	PAK_127|acnD	-	2-methylisocitrate dehydratase, Fe/S-dependent	.	23	36	0.6	0.34	0	0		61	34	1.48	0.37	0	0		0	0	0		0	0	0
	PAK_128	-	2-methylcitrate synthase/citrate synthase II family protein	.	13	15	0.8	0.74	0	0		51	34	1.33	0.56	0	0		0	0	0		0	0	0
	PAK_129|prpB	-	methylisocitrate lyase	.	6	11	0.61	0.44	0	0		22	16	1.2	0.77	0	0		0	0	0		0	0	0
	PAK_130	-	bacterial regulatory s, gntR family protein	.	2	11	0.25	0.02	1	0.25		52	39	1.13	0.84	0	0		0	0	0		0.25	0	1
	PAK_131	+	methyltransferase domain protein	.	5	11	0.45	0.16	0	0		16	10	1.63	0.38	0	0		0	0	0		0	0	0
	PAK_132	-	helicase conserved C-terminal domain protein	.	11	19	0.58	0.37	0	0		120	56	1.8	0.21	0	0		0	0	0		0	0	0
	PAK_133	+	conserved hypothetical protein	.	8	14	0.64	0.55	0	0		0	4	0.28	1	0	0		0	0	0		0	0	0
	PAK_134	+	putative membrane protein	.	147	34	3.39	0.03	1	3.39		5	12	0.54	0.47	0	0		3.39	1	0		0	0	0
	PAK_135	+	conserved hypothetical protein	.	7	7	1.1	0.91	0	0		1	5	0.36	0.17	0	0		0	0	0		0	0	0
	PAK_136	+	glyoxalase/Bleomycin resistance /Dioxygenase superfamily protein	.	36	13	2.26	0.13	0	0		1	11	0.23	0.02	1	0.23		0	0	0		0.23	0	1
	PAK_137	+	aldo/keto reductase family protein	.	31	22	1.24	0.72	0	0		2	8	0.39	0.16	0	0		0	0	0		0	0	0
	PAK_138	-	Rossmann-fold NAD(P)(+)-binding proteins	.	6	6	1.06	0.95	0	0		440	388	1.1	0.89	0	0		0	0	0		0	0	0
	PAK_139	+	putative membrane protein	.	9	7	1.46	0.61	0	0		2	5	0.81	0.84	0	0		0	0	0		0	0	0
	PAK_n036	+	potential sRNA	.	285	138	1.88	0.2	0	0		5	6	1.04	0.97	0	0		0	0	0		0	0	0
	PAK_140	+	N-acetylmuramoyl-L-alanine amidase family protein	.	8	49	0.22	0.02	1	0.22		3	8	0.42	0.18	0	0		0.22	0	1		0	0	0
	PAK_141	+	conserved hypothetical protein	.	2	7	0.33	1	0	0		22	5	4.7	0	1	4.7		0	0	0		4.7	1	0
	PAK_142	-	metal ion transporter, metal ion family protein	.	10	26	0.39	0.16	0	0		4	9	0.54	0.33	0	0		0	0	0		0	0	0
	PAK_143|dehII	-	haloacid dehalogenase, type II	.	6	20	0.29	0.02	1	0.29		24	9	2.47	0.07	0	0		0	0	0		0.29	0	1
	PAK_144	-	major Facilitator Superfamily protein	.	4	30	0.2	0.02	1	0.2		12	7	1.59	0.52	0	0		0	0	0		0.2	0	1
	PAK_145	-	conserved hypothetical protein	.	6	26	0.26	0.02	1	0.26		1	7	0.18	0.01	1	0.18		0.18	0	1		0.26	0	1
	PAK_146	-	aminotransferase class-V family protein	.	9	16	0.55	0.38	0	0		5	10	0.54	0.34	0	0		0	0	0		0	0	0
	PAK_147	-	endoribonuclease L-PSP family protein	.	1	4	0.37	1	0	0		3	8	0.5	0.3	0	0		0	0	0		0	0	0
	PAK_149	+	bacterial regulatory helix-turn-helix , lysR family protein	.	68	32	1.75	0.34	0	0		16	18	0.79	0.77	0	0		0	0	0		0	0	0
	PAK_148	-	bacterial regulatory helix-turn-helix , lysR family protein	.	4	7	0.67	1	0	0		79	40	1.63	0.29	0	0		0	0	0		0	0	0
	PAK_150	+	glyoxalase/Bleomycin resistance /Dioxygenase superfamily protein	.	6	5	1.36	1	0	0		7	6	1.6	0.52	0	0		0	0	0		0	0	0
	PAK_151	-	hypothetical protein	.	5	5	1.15	1	0	0		3	8	0.45	0.27	0	0		0	0	0		0	0	0
	PAK_152	+	resolvase, N terminal domain protein	.	58	64	0.87	0.8	0	0		8	17	0.63	0.49	0	0		0	0	0		0	0	0
	PAK_152002	+	hypothetical protein	.	156	34	3.75	0	1	3.75		2	4	0.95	0.97	0	0		3.75	1	0		0	0	0
	PAK_153	-	hypothetical protein	.	22	17	1.17	0.83	0	0		66	16	3.27	0.01	1	3.27		3.27	1	0		0	0	0
	PAK_153002	+	hypothetical protein	.	229	90	2.37	0.02	1	2.37		0	4	0.35	1	0	0		2.37	0	0		0	0	0
	PAK_154	-	hypothetical protein	.	21	8	2.18	0.21	0	0		14	10	1.36	0.64	0	0		0	0	0		0	0	0
	PAK_155	-	hypothetical protein	.	5	5	1.09	1	0	0		11	4	3.8	0.05	1	3.8		3.8	1	0		0	0	0
	PAK_156	+	conserved hypothetical protein	.	66	32	1.8	0.24	0	0		54	8	5.66	0	1	5.66		0	0	0		5.66	1	0
	PAK_157	+	hypothetical protein	.	39	19	1.72	0.27	0	0		3	4	1.22	0.85	0	0		0	0	0		0	0	0
	PAK_158	+	hypothetical protein	.	131	72	1.64	0.35	0	0		32	21	1.41	0.5	0	0		0	0	0		0	0	0
	PAK_159	-	hypothetical protein	.	5	5	1.03	1	0	0		0	4	0.32	1	0	0		0	0	0		0	0	0
	PAK_160	-	DEAD/DEAH box helicase family protein	.	191	86	2.03	0.1	0	0		320	170	1.74	0.25	0	0		0	0	0		0	0	0
	PAK_161	-	hypothetical protein	.	67	33	1.71	0.32	0	0		169	54	2.57	0.05	1	2.57		2.57	0	0		0	0	0
	PAK_n046	+	potential sRNA	.	220	20	8.14	0	1	8.14		6	6	1.34	0.74	0	0		8.14	1	0		0	0	0
	PAK_162	+	hypothetical protein	.	43	17	2.11	0.23	0	0		9	7	1.62	0.49	0	0		0	0	0		0	0	0
	PAK_163	+	histidinol phosphate phosphatase, HisJ family protein	.	37	12	2.57	0.09	0	0		2	4	1.11	0.93	0	0		0	0	0		0	0	0
	PAK_164	+	hypothetical protein	.	130	53	2.15	0.13	0	0		8	5	2.38	0.23	0	0		0	0	0		0	0	0
	PAK_166	+	Hypothetical protein, Glycosyltransferase sugar-binding region containing DXD motif	.	55	21	2.13	0.15	0	0		13	5	3.24	0.06	0	0		0	0	0		0	0	0
	PAK_165	-	glycosyltransferase 9 family protein	.	60	30	1.85	0.27	0	0		31	7	3.5	0.02	1	3.5		3.5	1	0		0	0	0
	PAK_165002	-	hypothetical protein	.	17	12	1.52	0.52	0	0		2	4	0.97	0.98	0	0		0	0	0		0	0	0
	PAK_167	+	bacterial regulatory , Fis family protein	.	96	41	2	0.19	0	0		4	4	1.55	0.62	0	0		0	0	0		0	0	0
	PAK_168	+	DEAD/DEAH box helicase family protein	.	238	542	0.47	0.16	0	0		14	19	0.65	0.39	0	0		0	0	0		0	0	0
	PAK_169	+	rmuC family protein	.	222	129	1.61	0.37	0	0		6	7	1.06	0.95	0	0		0	0	0		0	0	0
	PAK_170	+	eco57I restriction-modification methylase family protein	.	72	73	0.95	0.94	0	0		8	10	1.19	0.84	0	0		0	0	0		0	0	0
	PAK_171	+	type I restriction modification DNA specificity domain protein	.	61	42	1.34	0.61	0	0		2	4	1.05	0.97	0	0		0	0	0		0	0	0
	PAK_172	+	conserved hypothetical protein	.	73	61	1.12	0.86	0	0		5	7	0.74	0.7	0	0		0	0	0		0	0	0
	PAK_173	+	hypothetical protein	.	106	57	1.68	0.32	0	0		20	8	2.5	0.09	0	0		0	0	0		0	0	0
	PAK_174	+	von Willebrand factor type A domain protein	.	40	336	0.15	0	1	0.15		2	4	0.86	0.89	0	0		0.15	0	1		0	0	0
	PAK_175	+	hypothetical protein	.	3	10	0.38	0.14	0	0		2	6	0.5	0.43	0	0		0	0	0		0	0	0
	PAK_176	+	lipopolysaccharide kinase family protein	.	44	84	0.55	0.36	0	0		36	14	2.11	0.17	0	0		0	0	0		0	0	0
	PAK_177	-	tRNA-Pseudo	.	3	5	0.79	1	0	0		392461	253930	1.51	0.33	0	0		0	0	0		0	0	0
	PAK_178	-	hypothetical protein	.	1	9	0.21	1	0	0		11	5	2.51	0.16	0	0		0	0	0		0	0	0
	PAK_179	+	bacterial regulatory s, tetR family protein	.	3	10	0.28	0.03	1	0.28		3	7	0.68	0.63	0	0		0.28	0	1		0	0	0
	PAK_180	+	alpha/beta hydrolase fold family protein	.	7	12	0.54	0.29	0	0		6	5	1.88	0.41	0	0		0	0	0		0	0	0
	PAK_181	-	putative metal-dependent hydrolase family protein	.	2	10	0.25	0.02	1	0.25		10	12	0.79	0.78	0	0		0	0	0		0.25	0	1
	PAK_182	+	bacterial regulatory helix-turn-helix s, AraC family protein	.	307	112	2.36	0.13	0	0		8	9	0.92	0.92	0	0		0	0	0		0	0	0
	PAK_183	+	metallo-beta-lactamase superfamily protein	.	24	14	1.49	0.53	0	0		16	10	1.46	0.56	0	0		0	0	0		0	0	0
	PAK_184	+	ompA family protein	.	271	130	1.89	0.2	0	0		14	10	1.26	0.77	0	0		0	0	0		0	0	0
	PAK_185	-	acyltransferase family protein	.	4	27	0.17	0	1	0.17		125	50	2.22	0.1	0	0		0	0	0		0.17	0	1
	PAK_186|pta	-	phosphate acetyltransferase	.	22	35	0.59	0.34	0	0		306	103	2.52	0.07	0	0		0	0	0		0	0	0
	PAK_187|ackA	-	acetate kinase	.	10	18	0.51	0.23	0	0		55	29	1.55	0.59	0	0		0	0	0		0	0	0
	PAK_188	-	conserved hypothetical protein	.	1	5	0.31	1	0	0		30	8	3.51	0.02	1	3.51		3.51	1	0		0	0	0
	PAK_189	+	FKBP-type peptidyl-prolyl cis-trans isomerase family protein	.	2375	437	4.71	0	1	4.71		27	8	2.4	1	0	0		4.71	1	0		0	0	0
	PAK_190	+	ahpC/TSA family protein	.	163	87	1.67	0.4	0	0		3	4	1.07	0.95	0	0		0	0	0		0	0	0
	PAK_191	+	bacterial regulatory s, tetR family protein	.	13	12	1.01	0.99	0	0		1	4	0.73	1	0	0		0	0	0		0	0	0
	PAK_192	+	NADH:flavin oxidoreductase / NADH oxidase family protein	.	21	19	0.96	0.96	0	0		3	8	0.47	0.24	0	0		0	0	0		0	0	0
	PAK_193	+	conserved hypothetical protein	.	7	8	0.93	0.93	0	0		1	4	0.33	1	0	0		0	0	0		0	0	0
	PAK_194	-	glycosyl transferases group 1 family protein	.	8	9	0.89	0.88	0	0		1	4	0.44	1	0	0		0	0	0		0	0	0
	PAK_195|plcR	-	phospholipase C accessory protein PlcR	.	1	4	0.77	1	0	0		4	5	1.19	0.87	0	0		0	0	0		0	0	0
	PAK_196	-	phospholipase C, phosphocholine-specific	.	7	7	1.07	0.94	0	0		2	4	1.11	0.93	0	0		0	0	0		0	0	0
	PAK_197	-	neutral/alkaline non-lysosomal ceramidase family protein	.	8	17	0.48	0.23	0	0		5	6	1.13	0.9	0	0		0	0	0		0	0	0
	PAK_198	-	etoposide-induced 2,4 family protein	.	2	10	0.3	0.08	0	0		33	21	1.36	0.65	0	0		0	0	0		0	0	0
	PAK_199	-	diguanylate cyclase domain protein	.	6	13	0.51	0.26	0	0		17	7	2.31	0.14	0	0		0	0	0		0	0	0
	PAK_200	+	ahpC/TSA family protein	.	17	7	2.19	0.22	0	0		1	5	0.45	0.34	0	0		0	0	0		0	0	0
	PAK_201|trxB	+	thioredoxin-disulfide reductase	.	141	27	3.99	0	1	3.99		6	4	1.77	0.52	0	0		3.99	1	0		0	0	0
	PAK_202	+	MAPEG family protein	.	11	6	1.89	0.32	0	0		4	5	1.14	0.9	0	0		0	0	0		0	0	0
	PAK_203	-	pyridoxal-phosphate dependent enzyme family protein	.	10	10	0.95	0.95	0	0		14	10	1.44	0.55	0	0		0	0	0		0	0	0
	PAK_204	-	chitin binding domain protein	.	8	10	0.78	0.72	0	0		32	47	0.64	0.46	0	0		0	0	0		0	0	0
	PAK_205	-	NADPH-dependent FMN reductase family protein	.	1	5	0.44	1	0	0		9	6	1.5	0.58	0	0		0	0	0		0	0	0
	PAK_206|fumC	-	fumarate hydratase, class II	.	7	11	0.58	0.37	0	0		17	13	1.19	0.81	0	0		0	0	0		0	0	0
	PAK_207	-	conserved hypothetical protein	.	2	4	0.7	1	0	0		3	6	0.64	0.57	0	0		0	0	0		0	0	0
	PAK_208	+	conserved hypothetical protein	.	128	46	2.26	0.2	0	0		2	5	0.81	0.83	0	0		0	0	0		0	0	0
	PAK_209	+	bolA-like family protein	.	83	42	1.67	0.42	0	0		2	5	0.7	0.71	0	0		0	0	0		0	0	0
	PAK_210	+	rhodanese-like domain protein	.	227	102	1.95	0.28	0	0		7	6	1.27	0.77	0	0		0	0	0		0	0	0
	PAK_211	+	DSBA-like thioredoxin domain protein	.	114	34	2.65	0.05	1	2.65		1	4	0.81	1	0	0		2.65	0	0		0	0	0
	PAK_212	+	ABC transporter transmembrane region family protein	.	328	124	2.33	0.1	0	0		9	12	0.78	0.73	0	0		0	0	0		0	0	0
	PAK_213	+	diguanylate cyclase domain protein	.	291	127	1.96	0.32	0	0		19	11	1.57	0.39	0	0		0	0	0		0	0	0
	PAK_214	+	TENA/THI-4/PQQC family protein	.	56	30	1.58	0.42	0	0		5	7	0.94	0.95	0	0		0	0	0		0	0	0
	PAK_215	-	zinc-binding dehydrogenase family protein	.	16	12	1.17	0.82	0	0		12	7	1.87	0.29	0	0		0	0	0		0	0	0
	PAK_216	-	xapX domain protein	.	1	4	0.53	1	0	0		1	4	0.52	1	0	0		0	0	0		0	0	0
	PAK_217	-	bacterial regulatory helix-turn-helix s, AraC family protein	.	2	7	0.33	1	0	0		10	9	1.16	0.84	0	0		0	0	0		0	0	0
	PAK_218	-	hypothetical protein	.	0	5	0.21	1	0	0		0	4	0.4	1	0	0		0	0	0		0	0	0
	PAK_219|hppD	+	4-hydroxyphenylpyruvate dioxygenase	.	43	55	0.75	0.68	0	0		7	7	1	1	0	0		0	0	0		0	0	0
	PAK_220	+	amino acid permease family protein	.	22	34	0.61	0.43	0	0		2	5	0.56	0.47	0	0		0	0	0		0	0	0
	PAK_221	+	membrane-bound lysozyme-inhibitor of c-type lysozyme family protein	.	459	79	4.49	0	1	4.49		6	5	1.44	0.71	0	0		4.49	1	0		0	0	0
	PAK_222	+	RF-1 domain protein	.	45	16	2.25	0.1	0	0		36	8	3.84	0	1	3.84		0	0	0		3.84	1	0
	PAK_223	-	beta-lactamase family protein	.	27	17	1.39	0.56	0	0		69	14	3.88	0	1	3.88		3.88	1	0		0	0	0
	PAK_224	-	aminotransferase class I and II family protein	.	58	26	1.84	0.2	0	0		75	80	0.88	0.86	0	0		0	0	0		0	0	0
	PAK_225	-	pterin 4 alpha carbinolamine dehydratase family protein	.	4	8	0.53	0.34	0	0		33	20	1.39	0.61	0	0		0	0	0		0	0	0
	PAK_226|phhA	-	phenylalanine-4-hydroxylase	.	7	12	0.6	0.4	0	0		76	22	2.81	0.03	1	2.81		2.81	0	0		0	0	0
	PAK_227	+	sigma-54 interaction domain protein	.	121	47	2.2	0.07	0	0		6	6	1.23	0.83	0	0		0	0	0		0	0	0
	PAK_229	+	hypothetical protein	.	2	6	0.56	1	0	0		3	5	0.96	0.97	0	0		0	0	0		0	0	0
	PAK_228	-	conserved hypothetical protein	.	9	4	2.44	0.22	0	0		10	5	2.28	0.27	0	0		0	0	0		0	0	0
	PAK_230	-	hypothetical protein	.	1	4	0.66	1	0	0		1	4	0.46	1	0	0		0	0	0		0	0	0
	PAK_231	-	fusaric acid resistance family protein	.	14	11	1.21	0.77	0	0		11	4	3.9	0.04	1	3.9		3.9	1	0		0	0	0
	PAK_232	+	bacterial regulatory helix-turn-helix , lysR family protein	.	42	18	1.98	0.18	0	0		8	12	0.74	0.67	0	0		0	0	0		0	0	0
	PAK_233	-	bacterial regulatory helix-turn-helix , lysR family protein	.	35	15	1.94	0.21	0	0		12	16	0.71	0.57	0	0		0	0	0		0	0	0
	PAK_234	+	hypothetical protein	.	1	5	0.51	1	0	0		2	5	0.69	0.7	0	0		0	0	0		0	0	0
	PAK_235	+	acyl-CoA dehydrogenase, N-terminal domain protein	.	3	4	1.03	1	0	0		9	6	1.69	0.47	0	0		0	0	0		0	0	0
	PAK_236	+	glyoxalase/Bleomycin resistance /Dioxygenase superfamily protein	.	1	4	0.45	1	0	0		1	4	0.41	1	0	0		0	0	0		0	0	0
	PAK_237	+	mmgE/PrpD family protein	.	2	4	0.8	1	0	0		1	5	0.54	0.48	0	0		0	0	0		0	0	0
	PAK_238	+	coA-transferase III family protein	.	19	7	2.42	0.18	0	0		1	5	0.45	0.34	0	0		0	0	0		0	0	0
	PAK_239	+	hpcH/HpaI aldolase/citrate lyase family protein	.	2	7	0.34	1	0	0		1	5	0.28	0.1	0	0		0	0	0		0	0	0
	PAK_240	+	TRAP transporter solute receptor, DctP family protein	.	3	6	0.63	1	0	0		17	9	1.78	0.38	0	0		0	0	0		0	0	0
	PAK_241	+	tripartite ATP-independent periplasmic transporters, DctQ component family protein	.	2	5	0.53	1	0	0		1	6	0.39	0.21	0	0		0	0	0		0	0	0
	PAK_242	+	TRAP transporter, DctM subunit	.	17	11	1.41	0.61	0	0		4	9	0.54	0.35	0	0		0	0	0		0	0	0
	PAK_243|acsA	+	acetate--CoA ligase	.	451	188	2.14	0.16	0	0		17	9	1.72	0.42	0	0		0	0	0		0	0	0
	PAK_244	+	lysine-arginine-ornithine-binding periplasmic family protein	.	740	249	2.72	0.02	1	2.72		9	5	1.89	0.48	0	0		2.72	0	0		0	0	0
	PAK_245	+	amino ABC transporter, permease , 3-TM region, His/Glu/Gln/Arg/opine family domain protein	.	57	21	2.17	0.14	0	0		1	4	0.42	1	0	0		0	0	0		0	0	0
	PAK_246	+	hypothetical protein	.	25	10	2.1	0.18	0	0		1	4	0.49	1	0	0		0	0	0		0	0	0
	PAK_247	+	amino ABC transporter, permease , 3-TM region, His/Glu/Gln/Arg/opine family domain protein	.	101	25	3.18	0.02	1	3.18		2	5	0.77	0.82	0	0		3.18	1	0		0	0	0
	PAK_248	+	succinylglutamate desuccinylase / Aspartoacylase family protein	.	290	61	3.93	0	1	3.93		10	8	1.29	0.74	0	0		3.93	1	0		0	0	0
	PAK_249	+	ABC transporter family protein	.	505	103	4.12	0	1	4.12		6	5	1.39	0.76	0	0		4.12	1	0		0	0	0
	PAK_250	+	bacterial regulatory helix-turn-helix s, AraC family protein	.	135	58	1.98	0.22	0	0		4	8	0.65	0.57	0	0		0	0	0		0	0	0
	PAK_251	-	hypothetical protein	.	148	29	3.97	0	1	3.97		4	8	0.66	0.57	0	0		0	0	0		3.97	1	0
	PAK_252|astC	+	succinylornithine transaminase family protein	.	435	145	2.56	0.1	0	0		12	10	1.17	0.87	0	0		0	0	0		0	0	0
	PAK_253|aruF	+	arginine/ornithine succinyltransferase, alpha subunit	.	365	92	3.36	0.01	1	3.36		3	8	0.53	0.34	0	0		3.36	1	0		0	0	0
	PAK_254|astA	+	arginine N-succinyltransferase	.	140	68	1.86	0.21	0	0		5	8	0.75	0.72	0	0		0	0	0		0	0	0
	PAK_255|astD	+	succinylglutamic semialdehyde dehydrogenase	.	148	82	1.59	0.44	0	0		7	7	1	1	0	0		0	0	0		0	0	0
	PAK_256|astB	+	succinylarginine dihydrolase	.	168	127	1.24	0.77	0	0		3	7	0.5	0.37	0	0		0	0	0		0	0	0
	PAK_257	+	hypothetical protein	.	54	35	1.33	0.66	0	0		1	4	0.7	0.74	0	0		0	0	0		0	0	0
	PAK_258|astE	+	succinylglutamate desuccinylase	.	283	148	1.72	0.38	0	0		6	9	0.68	0.65	0	0		0	0	0		0	0	0
	PAK_259	+	beta-eliminating lyase family protein	.	114	57	1.73	0.27	0	0		4	7	0.68	0.65	0	0		0	0	0		0	0	0
	PAK_260|alaS	+	alanine--tRNA ligase	.	811	515	1.48	0.53	0	0		21	15	1.22	0.79	0	0		0	0	0		0	0	0
	PAK_261	+	aspartate kinase, monofunctional class	.	880	247	3.09	0.02	1	3.09		31	10	2.69	0.07	0	0		3.09	1	0		0	0	0
	PAK_262|csrA	+	carbon storage regulator	.	1979	199	8.13	0	1	8.13		23	9	2	1	0	0		8.13	1	0		0	0	0
	PAK_263	+	tRNA-Ser	.	1169	280	3.63	0.01	1	3.63		138	34	2.6	1	0	0		3.63	1	0		0	0	0
	PAK_264	+	tRNA-Arg	.	18328	2250	6.71	0	1	6.71		29	8	2.56	0.27	0	0		6.71	1	0		0	0	0
	PAK_265	+	tRNA-Arg	.	5836	445	10.42	0	1	10.42		16	7	1.72	1	0	0		10.42	1	0		0	0	0
	PAK_266	-	helix-turn-helix family protein	.	37	64	0.56	0.29	0	0		42	29	1.25	0.67	0	0		0	0	0		0	0	0
	PAK_267	+	hypothetical protein	.	16	38	0.4	0.07	0	0		1	4	0.67	1	0	0		0	0	0		0	0	0
	PAK_268	+	putative membrane protein	.	7	17	0.45	0.29	0	0		1	4	0.58	1	0	0		0	0	0		0	0	0
	PAK_269	+	conserved hypothetical protein	.	4	14	0.33	0.08	0	0		1	4	0.73	1	0	0		0	0	0		0	0	0
	PAK_270	+	hypothetical protein	.	7	35	0.26	1	0	0		3	5	0.84	0.86	0	0		0	0	0		0	0	0
	PAK_271	+	hypothetical protein	.	6	25	0.26	0.03	1	0.26		1	4	0.5	1	0	0		0.26	0	1		0	0	0
	PAK_272	-	hypothetical protein	.	3	12	0.31	0.13	0	0		2	5	0.74	0.77	0	0		0	0	0		0	0	0
	PAK_n095	+	potential riboswitch	.	305	13	16.28	0	1	16.28		2	4	0.9	0.93	0	0		16.28	1	0		0	0	0
	PAK_273|mgtE	+	magnesium transporter	.	1666	299	4.62	0	1	4.62		18	8	2.18	0.2	0	0		4.62	1	0		0	0	0
	PAK_274	-	hypothetical protein	.	38	23	1.39	0.54	0	0		15	9	1.65	0.42	0	0		0	0	0		0	0	0
	PAK_275	-	conserved hypothetical protein	.	7	12	0.55	0.34	0	0		11	7	1.73	0.41	0	0		0	0	0		0	0	0
	PAK_276|rimO	-	ribosomal protein S12 methylthiotransferase RimO	.	5	26	0.21	0	1	0.21		197	71	2.51	0.02	1	2.51		2.51	0	0		0.21	0	1
	PAK_277	-	hypothetical protein	.	3	7	0.57	1	0	0		0	5	0.27	1	0	0		0	0	0		0	0	0
	PAK_278|kup	+	potassium uptake protein	.	230	79	2.51	0.05	1	2.51		18	9	1.85	0.33	0	0		2.51	0	0		0	0	0
	PAK_279	-	prokaryotic cytochrome b561 family protein	.	19	15	1.11	0.89	0	0		42	21	1.66	0.28	0	0		0	0	0		0	0	0
	PAK_280	-	bacterial virulence family protein	.	7	19	0.38	0.05	1	0.38		85	34	2.06	0.07	0	0		0	0	0		0.38	0	0
	PAK_281	-	conserved hypothetical protein	.	1	12	0.15	0	1	0.15		39	15	2.1	0.1	0	0		0	0	0		0.15	0	1
	PAK_282	-	conserved hypothetical protein	.	1	7	0.19	1	0	0		28	12	2	0.2	0	0		0	0	0		0	0	0
	PAK_283	+	putative membrane protein	.	2	6	0.53	1	0	0		24	29	0.74	0.6	0	0		0	0	0		0	0	0
	PAK_284	-	hypothetical protein	.	4	7	0.67	1	0	0		123	122	0.96	0.95	0	0		0	0	0		0	0	0
	PAK_285	-	tRNA-Met	.	51	24	1.59	1	0	0		760	310	2.16	0.2	0	0		0	0	0		0	0	0
	PAK_286	+	impB/mucB/samB family protein	.	273	149	1.69	0.29	0	0		26	17	1.27	0.68	0	0		0	0	0		0	0	0
	PAK_287	-	type I phosphodiesterase / nucleotide pyrophosphatase family protein	.	17	79	0.25	0.01	1	0.25		30	6	5.34	0	1	5.34		5.34	1	0		0.25	0	1
	PAK_288	-	META domain protein	.	1	8	0.23	1	0	0		26	19	1.16	0.82	0	0		0	0	0		0	0	0
	PAK_289	-	hypothetical protein	.	3	14	0.21	0	1	0.21		58	13	3.7	0	1	3.7		3.7	1	0		0.21	0	1
	PAK_290	-	NAD binding domain of 6-phosphogluconate dehydrogenase family protein	.	5	18	0.3	0.02	1	0.3		30	17	1.49	0.42	0	0		0	0	0		0.3	0	1
	PAK_291|gacS	-	his Kinase A domain protein	.	23	32	0.66	0.44	0	0		222	62	3.07	0	1	3.07		3.07	1	0		0	0	0
	PAK_292	+	transcriptional regulatory , C terminal family protein	.	83	11	4.81	0.02	1	4.81		3	7	0.6	0.5	0	0		4.81	1	0		0	0	0
	PAK_293	+	HAMP domain protein	.	106	17	4.37	0.02	1	4.37		11	11	1.03	0.97	0	0		4.37	1	0		0	0	0
	PAK_294	+	tonB-dependent Receptor Plug domain protein	.	11	11	1.17	0.85	0	0		9	8	1.21	0.81	0	0		0	0	0		0	0	0
	PAK_295	+	tonB dependent receptor family protein	.	3	5	0.98	1	0	0		4	6	0.87	0.89	0	0		0	0	0		0	0	0
	PAK_296|cysM	+	cysteine synthase B	.	289	143	1.84	0.26	0	0		9	8	1.22	0.81	0	0		0	0	0		0	0	0
	PAK_297|rumA	+	23S rRNA (uracil-5-)-methyltransferase RumA	.	357	150	2.12	0.15	0	0		10	10	0.95	0.95	0	0		0	0	0		0	0	0
	PAK_298	+	relA/SpoT family protein	.	613	196	2.72	0.06	0	0		8	6	1.41	0.69	0	0		0	0	0		0	0	0
	PAK_299	+	mazG family protein	.	22	18	1.12	0.88	0	0		8	5	2.07	0.33	0	0		0	0	0		0	0	0
	PAK_300	-	aspartyl/Asparaginyl beta-hydroxylase family protein	.	16	9	1.79	0.36	0	0		281	54	4.09	0	1	4.09		4.09	1	0		0	0	0
	PAK_301	+	conserved hypothetical protein	.	119	44	2.4	0.04	1	2.4		21	16	1.44	0.48	0	0		2.4	0	0		0	0	0
	PAK_302	+	chain length determinant family protein	.	666	166	3.49	0.01	1	3.49		22	8	2.55	0.06	0	0		3.49	1	0		0	0	0
	PAK_303	-	hypothetical protein	.	25	4	5.52	0	1	5.52		4	5	1.29	0.79	0	0		0	0	0		5.52	1	0
	PAK_304	-	modulator of Rho-dependent transcription termination family protein	.	6	4	2.32	1	0	0		4	5	0.98	0.98	0	0		0	0	0		0	0	0
	PAK_305	-	conserved hypothetical protein	.	2	4	0.85	1	0	0		11	5	2.28	0.19	0	0		0	0	0		0	0	0
	PAK_306	-	glutaredoxin family protein	.	1	4	0.39	1	0	0		8	8	1.12	0.9	0	0		0	0	0		0	0	0
	PAK_307	+	marR family protein	.	12	20	0.58	0.36	0	0		2	8	0.34	0.1	0	0		0	0	0		0	0	0
	PAK_308	-	conserved hypothetical protein	.	14	20	0.63	0.4	0	0		360	93	3.3	0	1	3.3		3.3	1	0		0	0	0
	PAK_309|purN	-	phosphoribosylglycinamide formyltransferase	.	5	14	0.44	0.24	0	0		203	72	2.35	0.09	0	0		0	0	0		0	0	0
	PAK_310|purM	-	phosphoribosylformylglycinamidine cyclo-ligase	.	7	13	0.54	0.37	0	0		386	141	2.39	0.08	0	0		0	0	0		0	0	0
	PAK_311	+	hypothetical protein	.	1	4	0.44	1	0	0		0	4	0.4	1	0	0		0	0	0		0	0	0
	PAK_312	+	conserved hypothetical protein	.	171	37	3.65	0	1	3.65		10	8	1.29	0.73	0	0		3.65	1	0		0	0	0
	PAK_313|hda	+	dnaA regulatory inactivator Hda	.	424	155	2.37	0.13	0	0		49	19	2.8	0.02	1	2.8		0	0	0		2.8	0	0
	PAK_314	-	conserved hypothetical protein	.	11	16	0.68	0.56	0	0		59	28	1.87	0.13	0	0		0	0	0		0	0	0
	PAK_315|wrbA	-	quinone oxidoreductase, type IV	.	3	11	0.31	0.05	1	0.31		110	51	1.84	0.25	0	0		0	0	0		0.31	0	1
	PAK_316|arsC	-	arsenate reductase	.	3	5	0.86	1	0	0		177	40	3.66	0	1	3.66		3.66	1	0		0	0	0
	PAK_317|yihY	+	conserved hypothetical protein	.	123	31	3.19	0.02	1	3.19		78	72	1.04	0.96	0	0		3.19	1	0		0	0	0
	PAK_319001	-	hypothetical protein	.	198	68	2.46	0.11	0	0		164	68	2.07	0.12	0	0		0	0	0		0	0	0
	PAK_318	+	hypothetical protein	.	180	68	2.26	0.15	0	0		22	14	1.36	0.57	0	0		0	0	0		0	0	0
	PAK_319	-	hypothetical protein	.	0	0	0	0	1	0		0	0	0	0	1	0		0	0	0		0	0	0
	PAK_320	+	thioredoxin family protein	.	36	94	0.41	0.14	0	0		2	5	0.6	0.55	0	0		0	0	0		0	0	0
	PAK_321	+	acylphosphatase family protein	.	13	67	0.23	0.01	1	0.23		32	15	1.73	0.28	0	0		0.23	0	1		0	0	0
	PAK_322	-	putative lipoprotein	.	22	163	0.16	0	1	0.16		401	109	3.1	0.02	1	3.1		3.1	1	0		0.16	0	1
	PAK_323|proS	-	proline--tRNA ligase	.	12	256	0.07	0	1	0.07		444	220	1.83	0.3	0	0		0	0	0		0.07	0	1
	PAK_324	+	conserved hypothetical protein	.	41	62	0.64	0.45	0	0		17	10	1.56	0.52	0	0		0	0	0		0	0	0
	PAK_325	-	outer membrane porin, OprD family protein	.	27	35	0.71	0.59	0	0		2356	1201	1.82	0.28	0	0		0	0	0		0	0	0
	PAK_326	+	HIT domain protein	.	111	40	2.29	0.11	0	0		1	4	0.81	1	0	0		0	0	0		0	0	0
	PAK_327	+	slyX family protein	.	30	27	1.02	0.98	0	0		2	4	0.74	0.77	0	0		0	0	0		0	0	0
	PAK_328	-	'Cold-shock' DNA-binding domain protein	.	11	19	0.59	0.38	0	0		285	37	5.92	0	1	5.92		5.92	1	0		0	0	0
	PAK_329	-	ferritin-like domain protein	.	3	9	0.41	0.23	0	0		213	91	1.96	0.32	0	0		0	0	0		0	0	0
	PAK_330|aspS	+	aspartate--tRNA ligase	.	876	858	1.01	0.99	0	0		13	18	0.67	0.54	0	0		0	0	0		0	0	0
	PAK_331	+	transcriptional regulator	.	1326	516	2.3	0.14	0	0		18	10	1.56	0.58	0	0		0	0	0		0	0	0
	PAK_332|ruvC	+	crossover junction endodeoxyribonuclease RuvC	.	67	48	1.26	0.73	0	0		1	4	0.58	1	0	0		0	0	0		0	0	0
	PAK_333|ruvA	+	holliday junction DNA helicase RuvA	.	135	92	1.35	0.67	0	0		1	5	0.57	0.54	0	0		0	0	0		0	0	0
	PAK_334|ruvB	+	holliday junction DNA helicase RuvB	.	330	171	1.74	0.36	0	0		12	9	1.43	0.6	0	0		0	0	0		0	0	0
	PAK_335|ybgC	+	tol-pal system-associated acyl-CoA thioesterase	.	431	85	4.43	0	1	4.43		5	4	2.19	0.31	0	0		4.43	1	0		0	0	0
	PAK_336|tolQ	+	protein TolQ	.	446	164	2.43	0.07	0	0		3	6	0.74	0.75	0	0		0	0	0		0	0	0
	PAK_337|tolR	+	protein TolR	.	326	111	2.55	0.06	0	0		2	4	0.89	0.92	0	0		0	0	0		0	0	0
	PAK_338|tolA	+	protein TolA	.	879	233	3.28	0.01	1	3.28		58	18	2.52	0.1	0	0		3.28	1	0		0	0	0
	PAK_339|tolB	+	tol-Pal system beta propeller repeat protein TolB	.	457	215	1.96	0.18	0	0		27	24	1.09	0.89	0	0		0	0	0		0	0	0
	PAK_340|pal	+	peptidoglycan-associated lipoprotein	.	6265	1590	3.42	0.01	1	3.42		35	17	1.63	1	0	0		3.42	1	0		0	0	0
	PAK_341|ygbF	+	tol-pal system protein YbgF	.	796	282	2.49	0.09	0	0		10	11	0.88	0.9	0	0		0	0	0		0	0	0
	PAK_342	+	radical SAM superfamily protein	.	275	68	3.26	0.02	1	3.26		6	15	0.44	0.15	0	0		3.26	1	0		0	0	0
	PAK_343|queC	+	queuosine biosynthesis protein QueC	.	95	45	1.81	0.31	0	0		15	20	0.69	0.47	0	0		0	0	0		0	0	0
	PAK_344	+	tRNA-Lys	.	643	287	1.92	0.37	0	0		24	10	1.83	0.47	0	0		0	0	0		0	0	0
	PAK_345	-	phage integrase family protein	.	117	354	0.38	0.11	0	0		62	19	2.76	0.01	1	2.76		2.76	0	0		0	0	0
	PAK_346|traI	-	integrating conjugative element relaxase, PFGI-1 class	.	144	161	0.88	0.86	0	0		141	31	3.81	0	1	3.81		3.81	1	0		0	0	0
	PAK_347	+	transposase family protein	.	32	23	1.39	0.54	0	0		1	4	0.41	1	0	0		0	0	0		0	0	0
	PAK_348	+	integrase core domain protein	.	22	44	0.49	0.18	0	0		42	12	3.72	0	1	3.72		0	0	0		3.72	1	0
	PAK_348002	+	thioesterase	.	96	27	3.09	0.01	1	3.09		15	17	0.78	0.68	0	0		3.09	1	0		0	0	0
	PAK_349	-	hypothetical protein	.	12	12	0.97	0.97	0	0		7	6	1.52	0.59	0	0		0	0	0		0	0	0
	PAK_350	-	NUDIX domain protein	.	5	5	1.25	1	0	0		4	4	1.69	0.55	0	0		0	0	0		0	0	0
	PAK_351	+	fimbrial family protein	.	39	13	2.41	0.07	0	0		23	7	3.02	0.03	1	3.02		0	0	0		3.02	1	0
	PAK_352	+	gram-negative pili assembly chaperone, C-terminal domain protein	.	5	4	1.41	1	0	0		8	5	2.01	0.34	0	0		0	0	0		0	0	0
	PAK_353	+	fimbrial Usher family protein	.	48	24	1.81	0.26	0	0		26	12	1.84	0.24	0	0		0	0	0		0	0	0
	PAK_354	-	methylated-DNA-[]-cysteine S-methyltransferase family protein	.	14	9	1.56	0.49	0	0		70	21	2.68	0.03	1	2.68		2.68	0	0		0	0	0
	PAK_355|pqsA	+	AMP-binding enzyme family protein	.	2	10	0.25	0.03	1	0.25		3	4	1.4	0.73	0	0		0.25	0	1		0	0	0
	PAK_356|pqsB	+	hypothetical protein	.	3	5	0.6	1	0	0		2	5	0.53	0.44	0	0		0	0	0		0	0	0
	PAK_357|pqsC	+	3-Oxoacyl-[acyl-carrier-(ACP)] synthase III C terminal family protein	.	5	10	0.53	0.32	0	0		4	6	1	1	0	0		0	0	0		0	0	0
	PAK_358|pqsD	+	3-Oxoacyl-[acyl-carrier-(ACP)] synthase III C terminal family protein	.	5	12	0.46	0.19	0	0		1	5	0.45	0.34	0	0		0	0	0		0	0	0
	PAK_359|pqsE	+	metallo-beta-lactamase superfamily protein	.	15	14	1.01	0.99	0	0		1	4	0.41	1	0	0		0	0	0		0	0	0
	PAK_360|phnA	+	anthranilate synthase component I	.	15	15	0.91	0.9	0	0		7	5	1.71	0.48	0	0		0	0	0		0	0	0
	PAK_361	+	glutamine amidotransferase class-I family protein	.	3	5	0.72	1	0	0		0	4	0.4	1	0	0		0	0	0		0	0	0
	PAK_363	+	peptidase C26 family protein	.	2	5	0.64	1	0	0		3	4	1.49	0.68	0	0		0	0	0		0	0	0
	PAK_362|mvfR	-	bacterial regulatory helix-turn-helix , lysR family protein	.	5	10	0.52	0.29	0	0		6	6	1.33	0.75	0	0		0	0	0		0	0	0
	PAK_364|nadA	+	quinolinate synthetase complex, A subunit	.	876	168	4.29	0	1	4.29		31	18	1.47	0.43	0	0		4.29	1	0		0	0	0
	PAK_365	-	peptidase M48 family protein	.	51	26	1.65	0.32	0	0		102	30	2.72	0.03	1	2.72		2.72	0	0		0	0	0
	PAK_366	+	sirA-like family protein	.	17	11	1.36	0.62	0	0		0	4	0.4	1	0	0		0	0	0		0	0	0
	PAK_367	+	conserved hypothetical protein	.	133	50	2.3	0.08	0	0		5	7	0.95	0.96	0	0		0	0	0		0	0	0
	PAK_368	-	ahpC/TSA family protein	.	14	12	1.11	0.88	0	0		187	55	2.9	0.01	1	2.9		2.9	0	0		0	0	0
	PAK_369	-	hypothetical protein	.	3	9	0.44	0.21	0	0		73	33	1.91	0.12	0	0		0	0	0		0	0	0
	PAK_370|dapA	+	dihydrodipicolinate synthase	.	655	329	1.85	0.24	0	0		11	11	0.99	0.99	0	0		0	0	0		0	0	0
	PAK_371	+	nlpB/DapX lipofamily protein	.	727	258	2.41	0.15	0	0		16	10	1.4	0.73	0	0		0	0	0		0	0	0
	PAK_372	+	metallo-beta-lactamase superfamily protein	.	539	116	3.86	0	1	3.86		6	6	1.3	0.77	0	0		3.86	1	0		0	0	0
	PAK_373|purC	+	phosphoribosylaminoimidazolesuccinocarboxamide synthase	.	842	188	3.72	0.01	1	3.72		5	4	1.56	0.64	0	0		3.72	1	0		0	0	0
	PAK_374	+	tRNA-Ser	.	1475	253	4.92	0	1	4.92		32	8	2.28	1	0	0		4.92	1	0		0	0	0
	PAK_375	+	glycosyl transferase 2 family protein	.	5	10	0.55	0.36	0	0		2	5	0.83	0.86	0	0		0	0	0		0	0	0
	PAK_376	-	bacterial transcriptional regulator family protein	.	3	8	0.51	1	0	0		28	10	2.35	0.1	0	0		0	0	0		0	0	0
	PAK_377	+	conserved hypothetical protein	.	22	14	1.37	0.63	0	0		2	6	0.43	0.27	0	0		0	0	0		0	0	0
	PAK_378	+	thiolase, C-terminal domain protein	.	7	10	0.8	0.76	0	0		2	4	0.86	0.89	0	0		0	0	0		0	0	0
	PAK_379	+	coA binding domain protein	.	21	11	1.61	0.41	0	0		4	5	1.32	0.77	0	0		0	0	0		0	0	0
	PAK_380	+	maoC like domain protein	.	1	4	0.59	1	0	0		6	5	1.79	0.43	0	0		0	0	0		0	0	0
	PAK_381	+	major Facilitator Superfamily protein	.	2	5	0.7	1	0	0		2	4	0.94	0.96	0	0		0	0	0		0	0	0
	PAK_382	+	major Facilitator Superfamily protein	.	1	4	0.45	1	0	0		2	4	0.82	0.87	0	0		0	0	0		0	0	0
	PAK_383	+	conserved hypothetical protein	.	0	4	0.39	1	0	0		0	4	0.35	1	0	0		0	0	0		0	0	0
	PAK_384	+	acyl-CoA dehydrogenase, N-terminal domain protein	.	1	5	0.38	1	0	0		2	4	0.85	0.89	0	0		0	0	0		0	0	0
	PAK_385	+	enoyl-CoA hydratase/isomerase family protein	.	3	5	0.76	1	0	0		1	4	0.44	1	0	0		0	0	0		0	0	0
	PAK_386	+	acyl-CoA dehydrogenase, N-terminal domain protein	.	1	7	0.24	1	0	0		1	5	0.6	0.59	0	0		0	0	0		0	0	0
	PAK_387	+	short chain dehydrogenase family protein	.	2	5	0.58	1	0	0		3	6	0.65	0.6	0	0		0	0	0		0	0	0
	PAK_388	+	nitronate monooxygenase family protein	.	7	5	1.58	0.56	0	0		1	5	0.32	0.13	0	0		0	0	0		0	0	0
	PAK_389	+	outer membrane porin, OprD family protein	.	4	5	0.9	1	0	0		5	9	0.59	0.44	0	0		0	0	0		0	0	0
	PAK_390	-	hypothetical protein	.	0	4	0.34	1	0	0		1	4	0.55	1	0	0		0	0	0		0	0	0
	PAK_391	+	double zinc ribbon family protein	.	1	4	0.47	1	0	0		4	4	1.67	0.55	0	0		0	0	0		0	0	0
	PAK_392	-	transcription elongation factor, GreA/GreB, C-term family protein	.	1	5	0.42	1	0	0		33	11	2.42	0.19	0	0		0	0	0		0	0	0
	PAK_393	+	aldehyde dehydrogenase family protein	.	7	10	0.64	0.5	0	0		2	4	0.81	0.85	0	0		0	0	0		0	0	0
	PAK_394	+	FAD binding domain protein	.	4	10	0.49	0.28	0	0		24	11	1.97	0.19	0	0		0	0	0		0	0	0
	PAK_395	+	helix-turn-helix family protein	.	21	91	0.25	0	1	0.25		3	6	0.63	0.54	0	0		0.25	0	1		0	0	0
	PAK_396	+	RES domain protein	.	100	109	0.88	0.85	0	0		3	8	0.74	0.76	0	0		0	0	0		0	0	0
	PAK_397	+	rmuC family protein	.	581	242	2.17	0.13	0	0		13	8	1.72	0.42	0	0		0	0	0		0	0	0
	PAK_398	-	penicillin amidase family protein	.	124	89	1.28	0.7	0	0		181	60	2.54	0.03	1	2.54		2.54	0	0		0	0	0
	PAK_400	+	hypothetical protein	.	0	6	0.19	1	0	0		4	4	1.66	0.57	0	0		0	0	0		0	0	0
	PAK_399	-	glutathione S-transferase, N-terminal domain protein	.	3	14	0.2	0	1	0.2		20	13	1.39	0.61	0	0		0	0	0		0.2	0	1
	PAK_401	-	SEC-C motif family protein	.	15	8	1.62	0.52	0	0		545	81	5.57	0	1	5.57		5.57	1	0		0	0	0
	PAK_402	-	late embryogenesis abundant family protein	.	11	11	0.91	0.91	0	0		171	36	3.76	0	1	3.76		3.76	1	0		0	0	0
	PAK_403	+	hypothetical protein	.	134	71	1.66	0.39	0	0		8	6	1.38	0.7	0	0		0	0	0		0	0	0
	PAK_404	-	conserved hypothetical protein	.	57	53	0.97	0.97	0	0		85	16	4.29	0	1	4.29		4.29	1	0		0	0	0
	PAK_405	-	hypothetical protein	.	11	15	0.68	0.54	0	0		4	6	0.82	0.84	0	0		0	0	0		0	0	0
	PAK_406	-	SEC-C motif family protein	.	10	22	0.45	0.13	0	0		12	7	1.78	0.35	0	0		0	0	0		0	0	0
	PAK_407	-	hypothetical protein	.	11	20	0.52	0.23	0	0		9	9	1.08	0.92	0	0		0	0	0		0	0	0
	PAK_408	+	ompA family protein	.	25	21	1.04	0.95	0	0		2	6	0.55	0.44	0	0		0	0	0		0	0	0
	PAK_409	+	conserved hypothetical protein	.	9	8	1.02	0.98	0	0		3	4	1.46	0.69	0	0		0	0	0		0	0	0
	PAK_410	+	hypothetical protein	.	48	31	1.4	0.52	0	0		7	10	0.72	0.67	0	0		0	0	0		0	0	0
	PAK_411	-	copper resistance D family protein	.	15	14	0.99	0.99	0	0		20	14	1.22	0.76	0	0		0	0	0		0	0	0
	PAK_412	+	DEAD/DEAH box helicase family protein	.	445	165	2.35	0.12	0	0		28	24	1	1	0	0		0	0	0		0	0	0
	PAK_413	+	hypothetical protein	.	377	97	3.12	0.05	1	3.12		7	22	0.35	0.06	0	0		3.12	1	0		0	0	0
	PAK_414	+	beta-lactamase family protein	.	196	46	3.33	0.02	1	3.33		22	31	0.63	0.32	0	0		3.33	1	0		0	0	0
	PAK_415	+	ompA family protein	.	236	69	2.79	0.08	0	0		87	32	2.32	0.06	0	0		0	0	0		0	0	0
	PAK_416|pdxH	+	pyridoxamine 5'-phosphate oxidase	.	110	49	1.9	0.33	0	0		5	7	0.83	0.85	0	0		0	0	0		0	0	0
	PAK_417	+	sugar diacid recognition family protein	.	121	54	1.89	0.34	0	0		2	5	0.76	0.81	0	0		0	0	0		0	0	0
	PAK_418	+	bacterial regulatory , Fis family protein	.	8	11	0.73	0.7	0	0		4	5	1.07	0.95	0	0		0	0	0		0	0	0
	PAK_419	+	gntP permease family protein	.	54	23	1.95	0.31	0	0		6	5	1.63	0.51	0	0		0	0	0		0	0	0
	PAK_421	+	glycerate kinase family protein	.	60	31	1.59	0.51	0	0		33	9	3.36	0.02	1	3.36		0	0	0		3.36	1	0
	PAK_420	-	hypothetical protein	.	5	5	1.05	1	0	0		27	10	2.3	0.15	0	0		0	0	0		0	0	0
	PAK_422	+	glycine zipper 2TM domain protein	.	1315	274	4.1	0	1	4.1		30	12	2.19	0.32	0	0		4.1	1	0		0	0	0
	PAK_423	-	hypothetical protein	.	23	8	2.46	0.11	0	0		1	6	0.35	0.15	0	0		0	0	0		0	0	0
	PAK_424	+	NADH-Ubiquinone/plastoquinone (complex I), various chains family protein	.	349	145	2.09	0.23	0	0		6	9	0.68	0.61	0	0		0	0	0		0	0	0
	PAK_425	+	NADH-ubiquinone/plastoquinone oxidoreductase chain 4L family protein	.	36	16	1.96	0.23	0	0		1	5	0.36	0.2	0	0		0	0	0		0	0	0
	PAK_426	+	NADH-Ubiquinone/plastoquinone (complex I), various chains family protein	.	153	48	2.62	0.04	1	2.62		2	6	0.66	0.65	0	0		2.62	0	0		0	0	0
	PAK_427	+	na+/H+ ion antiporter subunit	.	42	21	1.69	0.37	0	0		1	4	0.56	1	0	0		0	0	0		0	0	0
	PAK_428	+	multiple resistance and pH regulation F family protein	.	22	15	1.22	0.77	0	0		1	4	0.41	1	0	0		0	0	0		0	0	0
	PAK_429	+	monovalent cation/proton antiporter, MnhG/PhaG subunit	.	37	18	1.87	0.31	0	0		1	4	0.46	1	0	0		0	0	0		0	0	0
	PAK_430	+	eamA-like transporter family protein	.	56	25	1.84	0.25	0	0		2	7	0.45	0.25	0	0		0	0	0		0	0	0
	PAK_431	+	pyridoxal-phosphate dependent enzyme family protein	.	20	18	1.01	0.99	0	0		3	6	0.68	0.68	0	0		0	0	0		0	0	0
	PAK_432	+	acetyltransferase family protein	.	12	15	0.75	0.65	0	0		10	9	1.1	0.91	0	0		0	0	0		0	0	0
	PAK_433	+	hypothetical protein	.	9	5	1.95	0.34	0	0		10	8	1.31	0.74	0	0		0	0	0		0	0	0
	PAK_434	-	putative lipoprotein	.	12	11	1.12	0.88	0	0		33	28	1.11	0.88	0	0		0	0	0		0	0	0
	PAK_435	+	conserved hypothetical protein	.	8	6	1.44	0.63	0	0		1	5	0.4	0.26	0	0		0	0	0		0	0	0
	PAK_436	-	short chain dehydrogenase family protein	.	2	6	0.46	1	0	0		5	9	0.56	0.35	0	0		0	0	0		0	0	0
	PAK_437	+	bacterial regulatory helix-turn-helix , lysR family protein	.	11	8	1.37	0.65	0	0		4	5	0.98	0.98	0	0		0	0	0		0	0	0
	PAK_438	+	hsp90 family protein	.	109	54	1.77	0.23	0	0		2	6	0.44	0.32	0	0		0	0	0		0	0	0
	PAK_439	+	hypothetical protein	.	170	96	1.59	0.41	0	0		7	11	0.67	0.54	0	0		0	0	0		0	0	0
	PAK_440	-	ABC transporter family protein	.	9	9	1.02	0.98	0	0		437	190	2.08	0.11	0	0		0	0	0		0	0	0
	PAK_441	-	ABC transporter family protein	.	4	5	0.96	1	0	0		238	142	1.55	0.4	0	0		0	0	0		0	0	0
	PAK_442	-	branched-chain amino acid transport system / permease component family protein	.	3	5	0.74	1	0	0		306	118	2.22	0.15	0	0		0	0	0		0	0	0
	PAK_443	-	branched-chain amino acid transport system / permease component family protein	.	2	6	0.43	1	0	0		145	75	1.72	0.26	0	0		0	0	0		0	0	0
	PAK_444	-	receptor ligand binding region family protein	.	29	13	1.68	1	0	0		2936	1158	2.33	0.07	0	0		0	0	0		0	0	0
	PAK_445	-	hypothetical protein	.	20	9	2.01	0.25	0	0		2	5	0.67	0.66	0	0		0	0	0		0	0	0
	PAK_446	+	conserved hypothetical protein	.	126	36	2.82	0.03	1	2.82		10	12	0.95	0.95	0	0		2.82	0	0		0	0	0
	PAK_447	+	hypothetical protein	.	290	64	3.48	0.04	1	3.48		11	13	0.82	0.76	0	0		3.48	1	0		0	0	0
	PAK_448|flgB	+	flagellar basal-body rod protein FlgB	.	74	27	2.55	0.05	1	2.55		2	6	0.64	0.59	0	0		2.55	0	0		0	0	0
	PAK_449|flgC	+	flagellar basal-body rod protein FlgC	.	29	17	1.44	0.54	0	0		4	5	1.18	0.87	0	0		0	0	0		0	0	0
	PAK_450|flgD	+	flagellar hook capping family protein	.	164	45	2.95	0.03	1	2.95		21	10	1.96	0.21	0	0		2.95	0	0		0	0	0
	PAK_451|flgE	+	fagellar hook-basal body s family protein	.	229	108	1.99	0.11	0	0		19	15	1.19	0.79	0	0		0	0	0		0	0	0
	PAK_452|flgF	+	flagellar basal-body rod protein FlgF	.	235	86	2.44	0.04	1	2.44		4	7	0.76	0.79	0	0		2.44	0	0		0	0	0
	PAK_453|flgG	+	flagellar basal-body rod protein FlgG	.	207	126	1.51	0.46	0	0		3	8	0.44	0.2	0	0		0	0	0		0	0	0
	PAK_454|flgH	+	flagellar L-ring family protein	.	40	28	1.23	0.74	0	0		29	14	1.81	0.19	0	0		0	0	0		0	0	0
	PAK_455|flgI	+	flagellar P-ring family protein	.	249	73	2.93	0.01	1	2.93		8	11	0.73	0.65	0	0		2.93	0	0		0	0	0
	PAK_456|flgJ	+	flagellar rod assembly protein/muramidase FlgJ	.	233	72	2.67	0.07	0	0		11	13	0.86	0.86	0	0		0	0	0		0	0	0
	PAK_457|flgK	+	flagellar hook-associated protein FlgK	.	267	97	2.3	0.18	0	0		13	16	0.72	0.55	0	0		0	0	0		0	0	0
	PAK_458|flgL	+	flagellar hook-associated protein 3	.	273	191	1.35	0.64	0	0		5	7	0.86	0.89	0	0		0	0	0		0	0	0
	PAK_459	+	beta-eliminating lyase family protein	.	156	50	2.55	0.09	0	0		11	13	0.82	0.76	0	0		0	0	0		0	0	0
	PAK_460	+	phosphopantetheine attachment site family protein	.	101	48	1.89	0.17	0	0		3	4	1.3	0.79	0	0		0	0	0		0	0	0
	PAK_461	+	3-Oxoacyl-[acyl-carrier-(ACP)] synthase III C terminal family protein	.	145	180	0.8	0.74	0	0		7	7	1.06	0.96	0	0		0	0	0		0	0	0
	PAK_462	+	short chain dehydrogenase family protein	.	50	73	0.69	0.6	0	0		2	4	0.86	0.89	0	0		0	0	0		0	0	0
	PAK_463	+	bacterial transferase hexapeptide family protein	.	56	62	0.85	0.79	0	0		5	5	1.14	0.9	0	0		0	0	0		0	0	0
	PAK_464	+	rieske [2Fe-2S] domain protein	.	59	67	0.84	0.81	0	0		3	4	1.42	0.73	0	0		0	0	0		0	0	0
	PAK_465	+	bacterial transferase hexapeptide family protein	.	48	35	1.24	0.72	0	0		1	4	0.69	1	0	0		0	0	0		0	0	0
	PAK_466	+	methyltransferase, FkbM family domain protein	.	129	50	2.25	0.08	0	0		7	7	1.07	0.94	0	0		0	0	0		0	0	0
	PAK_467	+	wavE lipopolysaccharide synthesis family protein	.	185	91	1.83	0.27	0	0		26	13	1.76	0.27	0	0		0	0	0		0	0	0
	PAK_468	+	cytidylyltransferase family protein	.	83	56	1.32	0.64	0	0		16	11	1.46	0.51	0	0		0	0	0		0	0	0
	PAK_469	+	methyltransferase domain protein	.	177	75	2.07	0.18	0	0		24	9	2.38	0.12	0	0		0	0	0		0	0	0
	PAK_470	+	HMGL-like family protein	.	220	64	2.98	0.02	1	2.98		14	5	2.9	0.07	0	0		2.98	0	0		0	0	0
	PAK_471	+	glycosyl transferase 2 family protein	.	314	206	1.42	0.63	0	0		6	9	0.74	0.72	0	0		0	0	0		0	0	0
	PAK_472|fliC	+	bacterial flagellin N-terminal helical region family protein	.	2700	2658	1.01	0.99	0	0		61	120	0.51	0.08	0	0		0	0	0		0	0	0
	PAK_473	-	hypothetical protein	.	231	349	0.67	0.44	0	0		4	9	0.54	0.45	0	0		0	0	0		0	0	0
	PAK_474|flaG	+	flaG family protein	.	80	220	0.42	0.18	0	0		1	4	0.66	1	0	0		0	0	0		0	0	0
	PAK_475|fliD	+	flagellin hook IN motif family protein	.	908	1505	0.63	0.44	0	0		11	15	0.72	0.7	0	0		0	0	0		0	0	0
	PAK_476|fliS	+	flagellar protein FliS	.	203	220	0.91	0.91	0	0		5	5	1.13	0.9	0	0		0	0	0		0	0	0
	PAK_477|fliS	+	flagellar protein FliS	.	229	390	0.61	0.37	0	0		3	7	0.57	0.53	0	0		0	0	0		0	0	0
	PAK_478	+	hypothetical protein	.	267	398	0.69	0.54	0	0		7	6	1.34	0.72	0	0		0	0	0		0	0	0
	PAK_479|fleQ	+	bacterial regulatory , Fis family protein	.	968	611	1.5	0.49	0	0		12	8	1.38	0.74	0	0		0	0	0		0	0	0
	PAK_480|fleS	+	histidine kinase-, DNA gyrase B-, and HSP90-like ATPase family protein	.	297	316	0.93	0.92	0	0		3	7	0.58	0.55	0	0		0	0	0		0	0	0
	PAK_481|fleR	+	bacterial regulatory , Fis family protein	.	203	222	0.92	0.93	0	0		9	8	1.3	0.73	0	0		0	0	0		0	0	0
	PAK_482|fliE	+	flagellar hook-basal body complex protein FliE	.	165	136	1.15	0.86	0	0		6	6	1.28	0.77	0	0		0	0	0		0	0	0
	PAK_483|fliF	+	flagellar M-ring protein FliF	.	185	283	0.69	0.64	0	0		6	6	1.2	0.85	0	0		0	0	0		0	0	0
	PAK_484|fliF	+	flagellar M-ring C-terminal family protein	.	200	159	1.19	0.81	0	0		10	9	1.05	0.96	0	0		0	0	0		0	0	0
	PAK_485|fliG	+	flagellar motor switch protein FliG	.	340	320	1.04	0.96	0	0		8	7	1.35	0.74	0	0		0	0	0		0	0	0
	PAK_486	+	hypothetical protein	.	32	46	0.66	0.5	0	0		1	4	0.57	1	0	0		0	0	0		0	0	0
	PAK_487|fliI	+	conserved hypothetical protein	.	122	169	0.73	0.61	0	0		5	8	0.64	0.54	0	0		0	0	0		0	0	0
	PAK_488|fliJ	+	flagellar export protein FliJ	.	67	66	0.94	0.94	0	0		6	6	1.24	0.79	0	0		0	0	0		0	0	0
	PAK_489	-	conserved hypothetical family protein	.	45	137	0.38	0.14	0	0		15	8	1.9	0.3	0	0		0	0	0		0	0	0
	PAK_490	-	diguanylate cyclase domain protein	.	12	172	0.1	0	1	0.1		4	8	0.58	0.41	0	0		0	0	0		0.1	0	1
	PAK_491	-	major Facilitator Superfamily protein	.	11	99	0.15	0	1	0.15		4	14	0.34	0.15	0	0		0	0	0		0.15	0	1
	PAK_492	+	bacterial regulatory helix-turn-helix s, AraC family protein	.	57	82	0.67	0.46	0	0		16	10	1.43	0.55	0	0		0	0	0		0	0	0
	PAK_493	-	S4 domain protein	.	8	52	0.17	0	1	0.17		35	20	1.44	0.47	0	0		0	0	0		0.17	0	1
	PAK_494	+	hypothetical protein	.	1	41	0.03	0	1	0.03		1	7	0.22	0.03	1	0.22		0.03	0	1		0.22	0	1
	PAK_495	+	glucose / Sorbosone dehydrogenase family protein	.	15	65	0.25	0.01	1	0.25		29	42	0.64	0.41	0	0		0.25	0	1		0	0	0
	PAK_496	-	conserved hypothetical protein	.	24	13	1.61	0.38	0	0		15	25	0.56	0.29	0	0		0	0	0		0	0	0
	PAK_497	-	hypothetical protein	.	18	13	1.19	0.85	0	0		348	114	2.67	0.01	1	2.67		2.67	0	0		0	0	0
	PAK_498	-	hypothetical protein	.	3	10	0.32	0.08	0	0		0	5	0.24	1	0	0		0	0	0		0	0	0
	PAK_499	+	ABC transporter transmembrane region family protein	.	20	43	0.46	0.14	0	0		19	17	0.95	0.95	0	0		0	0	0		0	0	0
	PAK_500	-	conserved hypothetical protein	.	5	10	0.49	0.29	0	0		49	12	3.47	0	1	3.47		3.47	1	0		0	0	0
	PAK_501	-	type I phosphodiesterase / nucleotide pyrophosphatase family protein	.	9	51	0.2	0	1	0.2		232	69	2.75	0.04	1	2.75		2.75	0	0		0.2	0	1
	PAK_502	+	hypothetical protein	.	192	64	2.56	0.06	0	0		15	18	0.78	0.67	0	0		0	0	0		0	0	0
	PAK_503	-	hypothetical protein	.	47	19	2.05	0.13	0	0		27	17	1.36	0.63	0	0		0	0	0		0	0	0
	PAK_504	-	hypothetical protein	.	5	16	0.32	0.03	1	0.32		18	19	0.85	0.83	0	0		0	0	0		0.32	0	1
	PAK_505	-	ompA family protein	.	4	8	0.53	0.37	0	0		63	24	2.12	0.15	0	0		0	0	0		0	0	0
	PAK_506	-	diguanylate cyclase domain protein	.	3	22	0.18	0	1	0.18		104	32	2.61	0.02	1	2.61		2.61	0	0		0.18	0	1
	PAK_507	-	hypothetical protein	.	1	12	0.15	0	1	0.15		59	19	2.51	0.05	1	2.51		2.51	0	0		0.15	0	1
	PAK_508|def	+	peptide deformylase	.	46	24	1.59	0.35	0	0		8	6	1.49	0.6	0	0		0	0	0		0	0	0
	PAK_509	-	hypothetical protein	.	4	5	0.83	1	0	0		3	6	0.66	0.64	0	0		0	0	0		0	0	0
	PAK_510	-	conserved hypothetical protein	.	23	10	2.02	0.21	0	0		24	8	2.93	0.06	0	0		0	0	0		0	0	0
	PAK_511	-	hypothetical protein	.	19	12	1.39	0.61	0	0		1	4	0.59	1	0	0		0	0	0		0	0	0
	PAK_512|dgt	+	dGTPase family protein	.	60	35	1.48	0.49	0	0		9	13	0.66	0.47	0	0		0	0	0		0	0	0
	PAK_513	+	sir2 family protein	.	12	12	0.92	0.91	0	0		14	13	1.02	0.97	0	0		0	0	0		0	0	0
	PAK_514	-	hypothetical protein	.	3	10	0.37	0.1	0	0		160	30	4.45	0	1	4.45		4.45	1	0		0	0	0
	PAK_515	-	aldo/keto reductase family protein	.	2	6	0.41	1	0	0		76	40	1.7	0.25	0	0		0	0	0		0	0	0
	PAK_516	+	bacterial regulatory helix-turn-helix , lysR family protein	.	51	20	2.08	0.14	0	0		4	4	1.33	0.77	0	0		0	0	0		0	0	0
	PAK_518	+	glyoxalase/Bleomycin resistance /Dioxygenase superfamily protein	.	13	8	1.44	0.6	0	0		1	5	0.38	1	0	0		0	0	0		0	0	0
	PAK_517|rhlC	-	rhamnosyltransferase family protein	.	14	18	0.72	0.63	0	0		1	5	0.51	0.4	0	0		0	0	0		0	0	0
	PAK_519	-	major Facilitator Superfamily protein	.	2	11	0.3	0.08	0	0		1	5	0.35	0.16	0	0		0	0	0		0	0	0
	PAK_520	+	hypothetical protein	.	184	47	3.11	0.04	1	3.11		5	6	1.12	0.9	0	0		3.11	1	0		0	0	0
	PAK_521	-	hypothetical protein	.	20	7	2.56	0.12	0	0		6	4	2.01	0.37	0	0		0	0	0		0	0	0
	PAK_522	-	conserved hypothetical protein	.	14	9	1.42	0.58	0	0		2	4	0.93	0.95	0	0		0	0	0		0	0	0
	PAK_523	-	DJ-1/PfpI family protein	.	3	8	0.39	1	0	0		5	4	1.95	0.42	0	0		0	0	0		0	0	0
	PAK_524	+	bacterial regulatory s, luxR family protein	.	8	9	0.89	0.88	0	0		2	4	0.92	0.94	0	0		0	0	0		0	0	0
	PAK_525	-	NAD(P)H quinone oxidoreductase, PIG3 family protein	.	7	5	1.7	0.5	0	0		2	7	0.36	0.14	0	0		0	0	0		0	0	0
	PAK_526	+	bacterial regulatory helix-turn-helix , lysR family protein	.	21	14	1.34	0.62	0	0		1	5	0.51	0.4	0	0		0	0	0		0	0	0
	PAK_527	+	cysteine-rich secretory family protein	.	30	19	1.31	0.71	0	0		3	5	1.06	0.96	0	0		0	0	0		0	0	0
	PAK_528	-	cupin domain protein	.	12	14	0.84	0.82	0	0		74	21	2.79	0.02	1	2.79		2.79	0	0		0	0	0
	PAK_529	-	bacterial regulatory helix-turn-helix , lysR family protein	.	3	5	0.79	1	0	0		32	15	1.82	0.2	0	0		0	0	0		0	0	0
	PAK_530	-	bacterial regulatory s, gntR family protein	.	2	6	0.42	1	0	0		20	15	1.19	0.79	0	0		0	0	0		0	0	0
	PAK_531	-	HAD phosphoserine phosphatase-like hydrolase, IB family protein	.	1	4	0.56	1	0	0		1	4	0.49	1	0	0		0	0	0		0	0	0
	PAK_532	-	major Facilitator Superfamily protein	.	1	6	0.28	1	0	0		1	4	0.68	0.69	0	0		0	0	0		0	0	0
	PAK_533	+	hypothetical protein	.	0	4	0.34	1	0	0		0	4	0.35	1	0	0		0	0	0		0	0	0
	PAK_534	+	hypothetical protein	.	1	4	0.47	1	0	0		0	4	0.35	1	0	0		0	0	0		0	0	0
	PAK_535	+	bacterial regulatory helix-turn-helix , lysR family protein	.	28	12	1.91	0.26	0	0		3	4	1.4	0.74	0	0		0	0	0		0	0	0
	PAK_536	-	iron-containing alcohol dehydrogenase family protein	.	20	11	1.58	0.41	0	0		5	5	1.8	0.45	0	0		0	0	0		0	0	0
	PAK_537	-	amino acid permease family protein	.	1	8	0.22	1	0	0		2	4	1.04	0.97	0	0		0	0	0		0	0	0
	PAK_538|toxA	-	exotoxin A catalytic family protein	.	2	4	0.94	1	0	0		2	6	0.44	0.26	0	0		0	0	0		0	0	0
	PAK_539|toxA	-	exotoxin A binding family protein	.	17	12	1.2	0.78	0	0		4	8	0.56	0.4	0	0		0	0	0		0	0	0
	PAK_540	-	conserved hypothetical protein	.	0	4	0.39	1	0	0		1	4	0.46	1	0	0		0	0	0		0	0	0
	PAK_541|pys2	+	colicin-like bacteriocin tRNase domain protein	.	70	37	1.63	0.33	0	0		15	10	1.5	0.55	0	0		0	0	0		0	0	0
	PAK_542	+	hypothetical protein	.	360	38	7.43	0	1	7.43		2	4	0.98	0.99	0	0		7.43	1	0		0	0	0
	PAK_543	-	BRO family, N-terminal domain protein	.	5	6	1	1	0	0		1	4	0.79	1	0	0		0	0	0		0	0	0
	PAK_544	-	transposase IS200 like family protein	.	13	8	1.51	0.54	0	0		2	4	0.98	0.98	0	0		0	0	0		0	0	0
	PAK_545	-	ribonucleotide reductase, small chain family protein	.	9	9	1.03	0.97	0	0		328	180	1.64	0.45	0	0		0	0	0		0	0	0
	PAK_546	-	ribonucleoside-diphosphate reductase, alpha subunit	.	10	19	0.53	0.29	0	0		293	368	0.8	0.76	0	0		0	0	0		0	0	0
	PAK_547	+	hypothetical protein	.	1	4	0.43	1	0	0		12	5	2.76	0.1	0	0		0	0	0		0	0	0
	PAK_548	+	transcriptional regulatory , C terminal family protein	.	163	58	2.4	0.06	0	0		2	5	0.75	0.79	0	0		0	0	0		0	0	0
	PAK_549	+	HAMP domain protein	.	123	37	2.67	0.04	1	2.67		6	8	0.89	0.89	0	0		2.67	0	0		0	0	0
	PAK_550	+	'Cold-shock' DNA-binding domain protein	.	3593	305	9.86	0	1	9.86		19	6	2.95	0.06	0	0		9.86	1	0		0	0	0
	PAK_551	-	hypothetical protein	.	32	17	1.6	0.36	0	0		101	27	2.92	0.01	1	2.92		2.92	0	0		0	0	0
	PAK_552	-	methyltransferase domain protein	.	3	23	0.15	0	1	0.15		42	13	2.6	0.03	1	2.6		2.6	0	0		0.15	0	1
	PAK_553|dapE	-	succinyl-diaminopimelate desuccinylase	.	9	53	0.2	0	1	0.2		92	39	1.92	0.12	0	0		0	0	0		0.2	0	1
	PAK_554	-	glycosyl transferase 2 family protein	.	18	92	0.22	0	1	0.22		108	29	2.93	0.01	1	2.93		2.93	0	0		0.22	0	1
	PAK_556	+	thiF family protein	.	186	91	1.79	0.35	0	0		31	11	2.46	0.07	0	0		0	0	0		0	0	0
	PAK_555	-	hypothetical protein	.	3	8	0.42	1	0	0		4	7	0.64	0.57	0	0		0	0	0		0	0	0
	PAK_557	-	phospholipase/Carboxylesterase family protein	.	3	7	0.5	1	0	0		6	5	1.36	0.73	0	0		0	0	0		0	0	0
	PAK_558	+	alginate lyase family protein	.	14	6	2.44	0.15	0	0		16	8	1.92	0.32	0	0		0	0	0		0	0	0
	PAK_559	+	hypothetical protein	.	0	4	0.27	1	0	0		0	4	0.35	1	0	0		0	0	0		0	0	0
	PAK_560	+	lipoxygenase family protein	.	7	12	0.7	0.61	0	0		17	11	1.42	0.54	0	0		0	0	0		0	0	0
	PAK_561	-	conserved hypothetical protein	.	3	4	1.3	1	0	0		22	12	1.74	0.32	0	0		0	0	0		0	0	0
	PAK_562	+	lytic murein transglycosylase family protein	.	67	39	1.47	0.47	0	0		2	4	0.95	0.97	0	0		0	0	0		0	0	0
	PAK_563	-	periplasmic nitrate (or nitrite) reductase c-type cytochrome, NapC/NirT family protein	.	9	11	0.75	0.68	0	0		2	4	0.99	0.99	0	0		0	0	0		0	0	0
	PAK_564	-	nitrate reductase cytochrome c-type subunit family protein	.	2	5	0.55	1	0	0		0	4	0.4	1	0	0		0	0	0		0	0	0
	PAK_565|napA	-	periplasmic nitrate reductase, large subunit	.	20	30	0.61	0.35	0	0		11	10	1.04	0.96	0	0		0	0	0		0	0	0
	PAK_566	-	napD family protein	.	1	6	0.25	1	0	0		1	4	0.41	1	0	0		0	0	0		0	0	0
	PAK_567	-	4Fe-4S binding domain protein	.	1	5	0.29	1	0	0		1	4	0.34	1	0	0		0	0	0		0	0	0
	PAK_568|napE	-	periplasmic nitrate reductase, NapE protein	.	1	5	0.31	1	0	0		5	7	0.82	0.8	0	0		0	0	0		0	0	0
	PAK_569	+	outer membrane insertion C-terminal signal domain protein	.	46	24	1.64	0.38	0	0		10	13	0.76	0.68	0	0		0	0	0		0	0	0
	PAK_570	+	transcriptional regulatory , C terminal family protein	.	33	20	1.45	0.49	0	0		3	6	0.66	0.61	0	0		0	0	0		0	0	0
	PAK_571	+	histidine kinase-, DNA gyrase B-, and HSP90-like ATPase family protein	.	22	18	1.08	0.91	0	0		5	6	1.14	0.89	0	0		0	0	0		0	0	0
	PAK_572	+	diguanylate cyclase domain protein	.	262	70	3.11	0.02	1	3.11		16	12	1.24	0.74	0	0		3.11	1	0		0	0	0
	PAK_573	-	bacterial regulatory helix-turn-helix s, AraC family protein	.	47	18	2.22	0.1	0	0		24	11	1.92	0.2	0	0		0	0	0		0	0	0
	PAK_574	-	hypothetical protein	.	45	32	1.2	0.77	0	0		3	6	0.76	0.77	0	0		0	0	0		0	0	0
	PAK_n093	+	potential riboswitch	.	263	114	2.09	0.11	0	0		5	6	0.86	0.89	0	0		0	0	0		0	0	0
	PAK_575	+	sodium:dicarboxylate symporter family protein	.	604	316	1.78	0.26	0	0		10	8	1.28	0.76	0	0		0	0	0		0	0	0
	PAK_576	-	bacterial regulatory helix-turn-helix , lysR family protein	.	4	6	0.86	1	0	0		33	16	1.71	0.27	0	0		0	0	0		0	0	0
	PAK_577	+	glutathione S-transferase, N-terminal domain protein	.	2	4	0.65	1	0	0		4	6	0.88	0.89	0	0		0	0	0		0	0	0
	PAK_578	+	luciferase-type oxidoreductase, BA3436 family protein	.	4	6	0.8	1	0	0		10	11	0.94	0.93	0	0		0	0	0		0	0	0
	PAK_579	+	acyl-CoA dehydrogenase, N-terminal domain protein	.	4	8	0.56	0.4	0	0		2	4	1.09	0.94	0	0		0	0	0		0	0	0
	PAK_580	+	coA-transferase III family protein	.	13	9	1.46	0.59	0	0		3	5	0.94	0.96	0	0		0	0	0		0	0	0
	PAK_581	-	sprT-like family protein	.	2	5	0.45	1	0	0		3	4	1.34	0.77	0	0		0	0	0		0	0	0
	PAK_582	-	conserved hypothetical protein	.	2	6	0.43	1	0	0		27	14	1.66	0.28	0	0		0	0	0		0	0	0
	PAK_583	-	dnaJ domain protein	.	2	4	0.73	1	0	0		18	15	1.08	0.92	0	0		0	0	0		0	0	0
	PAK_584	+	PP-loop family protein	.	199	92	1.93	0.23	0	0		4	12	0.38	0.11	0	0		0	0	0		0	0	0
	PAK_585	+	methyladenine glycosylase family protein	.	75	36	1.79	0.28	0	0		8	14	0.6	0.39	0	0		0	0	0		0	0	0
	PAK_586	-	transporter, basic amino acid/polyamine antiporter family protein	.	57	27	1.82	0.22	0	0		9	37	0.24	0	1	0.24		0.24	0	1		0	0	0
	PAK_587	-	amidinotransferase family protein	.	4	6	0.64	1	0	0		5	25	0.21	0	1	0.21		0.21	0	1		0	0	0
	PAK_588	+	bacterial regulatory , Fis family protein	.	30	24	1.11	0.91	0	0		8	122	0.08	0	1	0.08		0	0	0		0.08	0	1
	PAK_589	+	sir2 family protein	.	17	17	0.9	0.91	0	0		27	94	0.31	0.03	1	0.31		0	0	0		0.31	0	1
	PAK_590	+	nlpC/P60 family protein	.	2970	591	4.26	0	1	4.26		20	8	2.12	1	0	0		4.26	1	0		0	0	0
	PAK_591	+	nlpC/P60 family protein	.	517	117	3.48	0.04	1	3.48		2	5	0.65	0.67	0	0		3.48	1	0		0	0	0
	PAK_592	+	methyltransferase domain protein	.	89	42	1.82	0.18	0	0		4	5	1.24	0.83	0	0		0	0	0		0	0	0
	PAK_593	-	bacterial regulatory helix-turn-helix , lysR family protein	.	19	23	0.74	0.6	0	0		20	13	1.4	0.53	0	0		0	0	0		0	0	0
	PAK_594	+	isochorismatase family protein	.	7	11	0.66	0.52	0	0		4	4	1.62	0.58	0	0		0	0	0		0	0	0
	PAK_595	+	osmC-like family protein	.	2	6	0.45	1	0	0		1	6	0.36	0.17	0	0		0	0	0		0	0	0
	PAK_596	+	NADPH-dependent FMN reductase family protein	.	15	11	1.27	0.73	0	0		2	4	0.98	0.98	0	0		0	0	0		0	0	0
	PAK_597	+	pirin family protein	.	15	22	0.65	0.41	0	0		3	4	1.06	0.96	0	0		0	0	0		0	0	0
	PAK_598	+	conserved hypothetical protein	.	77	27	2.36	0.07	0	0		3	4	0.99	0.99	0	0		0	0	0		0	0	0
	PAK_599	+	proton antiporter-2 family protein	.	83	75	1.04	0.96	0	0		5	7	0.88	0.89	0	0		0	0	0		0	0	0
	PAK_600	+	pyridine nucleotide-disulfide oxidoreductase family protein	.	25	20	1.08	0.91	0	0		13	9	1.61	0.45	0	0		0	0	0		0	0	0
	PAK_601	-	rhodanese-like domain protein	.	3	9	0.33	0.08	0	0		8	6	1.89	0.36	0	0		0	0	0		0	0	0
	PAK_602	-	cupin domain protein	.	2	5	0.48	1	0	0		11	10	0.97	0.97	0	0		0	0	0		0	0	0
	PAK_603	-	alpha/beta hydrolase fold family protein	.	4	9	0.46	0.24	0	0		5	6	1.11	0.91	0	0		0	0	0		0	0	0
	PAK_604	-	major Facilitator Superfamily protein	.	2	13	0.16	0	1	0.16		2	5	0.78	0.79	0	0		0	0	0		0.16	0	1
	PAK_605	-	taurine catabolism dioxygenase TauD, TfdA family protein	.	1	7	0.26	1	0	0		1	4	0.55	1	0	0		0	0	0		0	0	0
	PAK_606	-	asparagine synthase family protein	.	2	14	0.22	0.01	1	0.22		1	4	0.54	1	0	0		0	0	0		0.22	0	1
	PAK_607	-	AMP-binding enzyme family protein	.	2	12	0.18	0	1	0.18		1	4	0.44	1	0	0		0	0	0		0.18	0	1
	PAK_608	-	methyltransferase domain protein	.	1	8	0.12	1	0	0		1	4	0.53	1	0	0		0	0	0		0	0	0
	PAK_609	-	HMGL-like family protein	.	24	18	1.15	0.83	0	0		5	5	1.31	0.76	0	0		0	0	0		0	0	0
	PAK_610	-	phytanoyl-CoA dioxygenase family protein	.	3	10	0.36	0.09	0	0		3	4	1.11	0.93	0	0		0	0	0		0	0	0
	PAK_611	-	thioesterase domain protein	.	1	5	0.37	1	0	0		1	4	0.41	1	0	0		0	0	0		0	0	0
	PAK_612	-	hypothetical protein	.	2	14	0.17	0	1	0.17		1	4	0.41	1	0	0		0	0	0		0.17	0	1
	PAK_613	-	phosphopantetheine attachment site family protein	.	2	11	0.24	0.04	1	0.24		0	4	0.4	1	0	0		0	0	0		0.24	0	1
	PAK_614	-	3D domain protein	.	12	27	0.42	0.1	0	0		99	40	2.01	0.1	0	0		0	0	0		0	0	0
	PAK_615	-	bacterial regulatory helix-turn-helix , lysR family protein	.	6	9	0.63	0.54	0	0		8	8	1.04	0.97	0	0		0	0	0		0	0	0
	PAK_616	+	NADPH-dependent FMN reductase family protein	.	6	13	0.49	0.24	0	0		8	6	1.38	0.67	0	0		0	0	0		0	0	0
	PAK_617	-	NADPH-dependent FMN reductase family protein	.	2	4	0.9	1	0	0		4	4	1.31	0.78	0	0		0	0	0		0	0	0
	PAK_618	+	bacterial regulatory s, tetR family protein	.	15	18	0.75	0.68	0	0		1	6	0.43	0.27	0	0		0	0	0		0	0	0
	PAK_619	+	phosphotransferase enzyme family protein	.	17	16	0.94	0.94	0	0		41	30	1.17	0.78	0	0		0	0	0		0	0	0
	PAK_620	-	putative lipoprotein	.	6	9	0.76	0.76	0	0		80	38	1.74	0.28	0	0		0	0	0		0	0	0
	PAK_621	-	bacterial regulatory helix-turn-helix s, AraC family protein	.	10	7	1.58	0.5	0	0		13	18	0.67	0.43	0	0		0	0	0		0	0	0
	PAK_622	+	conserved hypothetical protein	.	1	4	0.33	1	0	0		0	4	0.35	1	0	0		0	0	0		0	0	0
	PAK_623	+	hlyD secretion family protein	.	1	4	0.49	1	0	0		0	4	0.35	1	0	0		0	0	0		0	0	0
	PAK_624	+	hlyD secretion family protein	.	1	4	0.81	1	0	0		1	4	0.46	1	0	0		0	0	0		0	0	0
	PAK_625	+	fusaric acid resistance family protein	.	7	7	1.12	0.89	0	0		4	5	0.89	0.91	0	0		0	0	0		0	0	0
	PAK_626	+	hypothetical protein	.	0	4	0.34	1	0	0		6	5	1.65	0.52	0	0		0	0	0		0	0	0
	PAK_627	+	conserved hypothetical protein	.	1	4	0.4	1	0	0		8	6	1.51	0.57	0	0		0	0	0		0	0	0
	PAK_628	-	hypothetical protein	.	1	4	0.57	1	0	0		32	9	3.31	0.01	1	3.31		3.31	1	0		0	0	0
	PAK_629	+	bacterial regulatory helix-turn-helix s, AraC family protein	.	10	8	1.18	0.84	0	0		2	4	0.82	0.86	0	0		0	0	0		0	0	0
	PAK_630	-	H+ antiporter-2 family protein	.	7	8	0.84	0.83	0	0		2	6	0.5	0.38	0	0		0	0	0		0	0	0
	PAK_631	-	hlyD secretion family protein	.	2	4	0.68	1	0	0		0	4	0.4	1	0	0		0	0	0		0	0	0
	PAK_632	-	outer membrane efflux family protein	.	1	4	0.42	1	0	0		1	4	0.52	1	0	0		0	0	0		0	0	0
	PAK_633	-	hypothetical protein	.	0	4	0.34	1	0	0		0	4	0.35	1	0	0		0	0	0		0	0	0
	PAK_634	-	alpha/beta hydrolase fold family protein	.	7	6	1.23	0.8	0	0		3	4	1.02	0.99	0	0		0	0	0		0	0	0
	PAK_635	-	enoyl-CoA hydratase/isomerase family protein	.	8	8	1.06	0.95	0	0		4	5	1.23	0.83	0	0		0	0	0		0	0	0
	PAK_636	+	bacterial regulatory s, tetR family protein	.	35	23	1.31	0.66	0	0		1	4	0.79	1	0	0		0	0	0		0	0	0
	PAK_637	+	subtilase family protein	.	30	20	1.29	0.66	0	0		4	7	0.71	0.69	0	0		0	0	0		0	0	0
	PAK_638	-	sensory box protein	.	5	12	0.38	0.1	0	0		15	17	0.79	0.68	0	0		0	0	0		0	0	0
	PAK_639	-	hypothetical protein	.	1	4	0.53	1	0	0		39	12	2.88	0.02	1	2.88		2.88	0	0		0	0	0
	PAK_640	+	hypothetical protein	.	18	13	1.21	0.77	0	0		2	5	0.73	0.73	0	0		0	0	0		0	0	0
	PAK_641	+	type I secretion system ATPase family protein	.	5	6	0.96	1	0	0		4	5	1	1	0	0		0	0	0		0	0	0
	PAK_642	+	type I secretion membrane fusion , HlyD family protein	.	5	6	1	1	0	0		2	5	0.77	0.79	0	0		0	0	0		0	0	0
	PAK_643	+	type I secretion outer membrane , TolC family protein	.	3	6	0.73	1	0	0		3	4	1.19	0.87	0	0		0	0	0		0	0	0
	PAK_644	+	hemolysin-type calcium-binding repeat family protein	.	9	5	2.01	0.32	0	0		11	6	1.93	0.3	0	0		0	0	0		0	0	0
	PAK_645	+	protease inhibitor Inh family protein	.	5	4	1.45	1	0	0		1	4	0.44	1	0	0		0	0	0		0	0	0
	PAK_646	-	HAMP domain protein	.	3	8	0.5	0.33	0	0		3	6	0.63	0.57	0	0		0	0	0		0	0	0
	PAK_647	+	malate/L-lactate dehydrogenase family protein	.	5	7	0.82	0.81	0	0		0	4	0.4	1	0	0		0	0	0		0	0	0
	PAK_648	-	aldehyde dehydrogenase family protein	.	8	6	1.22	0.83	0	0		1	4	0.57	1	0	0		0	0	0		0	0	0
	PAK_650	+	hypothetical protein	.	1	4	0.55	1	0	0		0	4	0.35	1	0	0		0	0	0		0	0	0
	PAK_649	-	dihydrodipicolinate synthetase family protein	.	2	6	0.48	1	0	0		3	5	1.03	0.98	0	0		0	0	0		0	0	0
	PAK_651	-	proline racemase family protein	.	2	9	0.26	1	0	0		0	4	0.35	1	0	0		0	0	0		0	0	0
	PAK_652	-	ABC transporter family protein	.	2	6	0.46	1	0	0		1	4	0.67	1	0	0		0	0	0		0	0	0
	PAK_653	-	amino ABC transporter, permease , 3-TM region, His/Glu/Gln/Arg/opine family domain protein	.	4	5	1	1	0	0		0	4	0.4	1	0	0		0	0	0		0	0	0
	PAK_654	-	amino ABC transporter, permease , 3-TM region, His/Glu/Gln/Arg/opine family domain protein	.	1	5	0.41	1	0	0		0	4	0.35	1	0	0		0	0	0		0	0	0
	PAK_655	-	conserved hypothetical protein	.	14	13	1	1	0	0		2	4	0.74	0.78	0	0		0	0	0		0	0	0
	PAK_656	-	bacterial extracellular solute-binding s, 3 family protein	.	2	7	0.31	1	0	0		1	4	0.57	1	0	0		0	0	0		0	0	0
	PAK_657	-	bacterial regulatory helix-turn-helix s, AraC family protein	.	1	9	0.21	1	0	0		3	5	1.08	0.94	0	0		0	0	0		0	0	0
	PAK_658	-	major Facilitator Superfamily protein	.	2	8	0.37	1	0	0		4	7	0.68	0.66	0	0		0	0	0		0	0	0
	PAK_659	+	hypothetical protein	.	44	33	1.15	0.82	0	0		1	4	0.82	1	0	0		0	0	0		0	0	0
	PAK_660	-	hypothetical protein	.	4	5	1	1	0	0		1	4	0.47	1	0	0		0	0	0		0	0	0
	PAK_661	-	bacterial regulatory helix-turn-helix , lysR family protein	.	2	6	0.48	1	0	0		6	7	0.98	0.98	0	0		0	0	0		0	0	0
	PAK_662	+	eamA-like transporter family protein	.	4	6	0.75	1	0	0		0	4	0.35	1	0	0		0	0	0		0	0	0
	PAK_664	+	eamA-like transporter family protein	.	2	4	0.72	1	0	0		1	4	0.54	1	0	0		0	0	0		0	0	0
	PAK_663	-	hypothetical protein	.	7	9	0.76	0.75	0	0		4	4	1.56	0.61	0	0		0	0	0		0	0	0
	PAK_665	-	pyridine nucleotide-disulfide oxidoreductase family protein	.	27	14	1.67	0.42	0	0		3	4	1.14	0.91	0	0		0	0	0		0	0	0
	PAK_666	-	proline racemase family protein	.	3	11	0.33	0.07	0	0		4	5	1.29	0.79	0	0		0	0	0		0	0	0
	PAK_667	-	iron dependent repressor, N-terminal DNA binding domain protein	.	1	12	0.15	0	1	0.15		38	28	1.25	0.72	0	0		0	0	0		0.15	0	1
	PAK_668	+	conserved hypothetical protein	.	8	11	0.77	0.72	0	0		1	4	0.44	1	0	0		0	0	0		0	0	0
	PAK_669	+	fusaric acid resistance family protein	.	11	9	1.13	0.89	0	0		1	7	0.32	0.09	0	0		0	0	0		0	0	0
	PAK_670	+	hypothetical protein	.	0	4	0.34	1	0	0		0	4	0.35	1	0	0		0	0	0		0	0	0
	PAK_n083	+	Cobalamin riboswitch	.	222	86	2.22	0.16	0	0		2	5	0.72	0.77	0	0		0	0	0		0	0	0
	PAK_671|btuB	+	tonB-dependent vitamin B12 receptor	.	363	146	2.17	0.18	0	0		15	9	1.59	0.44	0	0		0	0	0		0	0	0
	PAK_672|cobO	+	cob(I)yrinic acid a,c-diamide adenosyltransferase	.	162	70	1.99	0.22	0	0		5	5	1.18	0.89	0	0		0	0	0		0	0	0
	PAK_673|cobB	+	cobyrinic acid a,c-diamide synthase	.	216	77	2.36	0.12	0	0		3	4	1.1	0.94	0	0		0	0	0		0	0	0
	PAK_674	+	nitroreductase family protein	.	145	46	2.59	0.04	1	2.59		2	4	0.84	0.89	0	0		2.59	0	0		0	0	0
	PAK_675|cobD	+	cobalamin biosynthesis protein CobD	.	142	53	2.21	0.18	0	0		3	5	0.9	0.93	0	0		0	0	0		0	0	0
	PAK_676	+	threonine-phosphate decarboxylase	.	121	73	1.47	0.56	0	0		5	6	1.06	0.96	0	0		0	0	0		0	0	0
	PAK_677|cobQ	+	cobyric acid synthase CobQ	.	284	170	1.55	0.46	0	0		6	7	0.9	0.93	0	0		0	0	0		0	0	0
	PAK_678	+	histidine phosphatase super family protein	.	30	48	0.6	0.32	0	0		1	4	0.64	1	0	0		0	0	0		0	0	0
	PAK_680	+	cobalamin-5-phosphate synthase family protein	.	22	33	0.64	0.45	0	0		1	4	0.76	1	0	0		0	0	0		0	0	0
	PAK_679	-	major Facilitator Superfamily protein	.	1	7	0.22	1	0	0		1	6	0.25	0.06	0	0		0	0	0		0	0	0
	PAK_681	+	bacterial regulatory s, tetR family protein	.	23	78	0.31	0.02	1	0.31		0	4	0.32	1	0	0		0.31	0	1		0	0	0
	PAK_682	-	acyl-CoA dehydrogenase, N-terminal domain protein	.	12	60	0.22	0	1	0.22		5	5	1.52	0.65	0	0		0	0	0		0.22	0	1
	PAK_683	+	marR family protein	.	46	18	2.13	0.11	0	0		1	4	0.57	1	0	0		0	0	0		0	0	0
	PAK_684	+	major Facilitator Superfamily protein	.	16	20	0.7	0.56	0	0		1	5	0.48	0.38	0	0		0	0	0		0	0	0
	PAK_685	+	glutathione peroxidase family protein	.	44	25	1.54	0.42	0	0		4	7	0.69	0.62	0	0		0	0	0		0	0	0
	PAK_686	-	outer membrane transport family protein	.	26	30	0.81	0.78	0	0		1279	545	2.14	0.13	0	0		0	0	0		0	0	0
	PAK_687	-	hypothetical protein	.	15	12	1.15	0.84	0	0		2	5	0.63	0.57	0	0		0	0	0		0	0	0
	PAK_688	-	bacterial regulatory s, tetR family protein	.	4	10	0.48	0.24	0	0		8	10	0.83	0.79	0	0		0	0	0		0	0	0
	PAK_689	+	alpha/beta hydrolase family protein	.	47	25	1.55	0.43	0	0		4	6	0.85	0.86	0	0		0	0	0		0	0	0
	PAK_690	-	rhodanese-like domain protein	.	11	25	0.46	0.22	0	0		18	12	1.38	0.58	0	0		0	0	0		0	0	0
	PAK_691	-	SMP-30/Gluconolaconase/LRE-like region family protein	.	5	6	0.92	1	0	0		199	66	2.84	0.01	1	2.84		2.84	0	0		0	0	0
	PAK_692	+	hypothetical protein	.	1	4	0.51	1	0	0		0	4	0.35	1	0	0		0	0	0		0	0	0
	PAK_693|rnd	+	ribonuclease D	.	109	64	1.51	0.48	0	0		3	6	0.6	0.51	0	0		0	0	0		0	0	0
	PAK_694	+	ycgL domain protein	.	18	16	1.01	0.99	0	0		2	4	0.76	0.79	0	0		0	0	0		0	0	0
	PAK_695	+	NAD binding domain of 6-phosphogluconate dehydrogenase family protein	.	60	36	1.44	0.52	0	0		72	19	2.95	0.01	1	2.95		0	0	0		2.95	0	0
	PAK_n066	-	potential small asRNA	.	12	5	2.35	0.18	0	0		53	17	2.61	0.03	1	2.61		2.61	0	0		0	0	0
	PAK_696	-	cation diffusion facilitator transporter family protein	.	10	12	0.76	0.67	0	0		20	11	1.7	0.34	0	0		0	0	0		0	0	0
	PAK_697	+	conserved hypothetical protein	.	8	5	2.02	0.33	0	0		1	4	0.57	1	0	0		0	0	0		0	0	0
	PAK_698	+	flagellin N-methylase family protein	.	103	23	3.44	0.01	1	3.44		1	4	0.79	1	0	0		3.44	1	0		0	0	0
	PAK_699	+	sigma-70 region 2 family protein	.	44	8	4.99	0	1	4.99		0	4	0.35	1	0	0		4.99	1	0		0	0	0
	PAK_700	+	RNA polymerase sigma factor, sigma-70 family protein	.	8	6	1.27	0.78	0	0		1	4	0.44	1	0	0		0	0	0		0	0	0
	PAK_701	+	fecR family protein	.	46	19	1.97	0.17	0	0		2	4	1	1	0	0		0	0	0		0	0	0
	PAK_702	+	hypothetical protein	.	7	4	1.97	0.37	0	0		0	4	0.35	1	0	0		0	0	0		0	0	0
	PAK_703	+	tonB-dependent hemoglobin/transferrin/lactoferrin receptor family protein	.	26	12	1.92	0.24	0	0		29	15	1.66	0.3	0	0		0	0	0		0	0	0
	PAK_704|lepB	-	signal peptidase I	.	12	7	1.7	0.43	0	0		11	10	1.19	0.81	0	0		0	0	0		0	0	0
	PAK_705	-	prolyl oligopeptidase family protein	.	8	10	0.82	0.79	0	0		72	40	1.53	0.37	0	0		0	0	0		0	0	0
	PAK_706	+	hypothetical protein	.	194	59	2.71	0.07	0	0		2	4	1	1	0	0		0	0	0		0	0	0
	PAK_707	+	HIT domain protein	.	92	33	2.36	0.06	0	0		1	4	0.45	1	0	0		0	0	0		0	0	0
	PAK_708	+	glutamine amidotransferases class-II family protein	.	213	46	3.69	0.01	1	3.69		4	7	0.7	0.72	0	0		3.69	1	0		0	0	0
	PAK_709	+	conserved hypothetical protein	.	204	48	3.49	0.01	1	3.49		12	9	1.32	0.69	0	0		3.49	1	0		0	0	0
	PAK_710	-	aminoethylphosphonate catabolism associated LysR transcriptional regulator family protein	.	71	25	2.32	0.09	0	0		23	20	0.99	0.98	0	0		0	0	0		0	0	0
	PAK_711|phnW	+	2-aminoethylphosphonate--pyruvate transaminase	.	4	6	0.72	1	0	0		4	6	0.89	0.91	0	0		0	0	0		0	0	0
	PAK_712|phnX	+	phosphonoacetaldehyde hydrolase	.	21	11	1.63	0.43	0	0		4	6	0.82	0.82	0	0		0	0	0		0	0	0
	PAK_713	-	bacterial regulatory helix-turn-helix , lysR family protein	.	3	8	0.46	1	0	0		12	17	0.61	0.32	0	0		0	0	0		0	0	0
	PAK_714	+	major Facilitator Superfamily protein	.	16	10	1.55	0.53	0	0		1	6	0.33	0.14	0	0		0	0	0		0	0	0
	PAK_715	+	hypothetical protein	.	6	7	0.97	0.98	0	0		6	7	1.11	0.91	0	0		0	0	0		0	0	0
	PAK_716	-	bacterial regulatory s, tetR family protein	.	5	6	0.9	1	0	0		35	11	2.67	0.03	1	2.67		2.67	0	0		0	0	0
	PAK_717	+	major Facilitator Superfamily protein	.	7	5	1.59	0.55	0	0		13	13	0.98	0.98	0	0		0	0	0		0	0	0
	PAK_n087	+	potential riboswitch	.	300	46	4.96	0	1	4.96		8	6	1.66	0.47	0	0		4.96	1	0		0	0	0
	PAK_718	-	hypothetical protein	.	283	42	5.06	0	1	5.06		7	5	2.29	0.24	0	0		0	0	0		5.06	1	0
	PAK_719|cyoA	+	ubiquinol oxidase, subunit II	.	42	21	1.74	0.35	0	0		6	7	1.18	0.85	0	0		0	0	0		0	0	0
	PAK_720|cyoB	+	cytochrome o ubiquinol oxidase, subunit I	.	175	68	2.2	0.15	0	0		13	12	1.02	0.98	0	0		0	0	0		0	0	0
	PAK_n059	+	potential sRNA	.	84	19	3.44	0.01	1	3.44		1	4	0.68	1	0	0		3.44	1	0		0	0	0
	PAK_721|cyoC	+	cytochrome o ubiquinol oxidase, subunit III	.	15	19	0.79	0.74	0	0		1	4	0.68	1	0	0		0	0	0		0	0	0
	PAK_722|cyoD	+	cytochrome o ubiquinol oxidase subunit IV	.	17	13	1.17	0.82	0	0		1	4	0.54	1	0	0		0	0	0		0	0	0
	PAK_723|cyoE	+	protoheme IX farnesyltransferase	.	98	41	2.04	0.19	0	0		2	6	0.5	0.4	0	0		0	0	0		0	0	0
	PAK_n060	+	potential sRNA	.	52	15	2.99	0.02	1	2.99		1	4	0.44	1	0	0		2.99	0	0		0	0	0
	PAK_724	+	tonB-dependent siderophore receptor family protein	.	10	5	2.01	0.34	0	0		7	12	0.63	0.43	0	0		0	0	0		0	0	0
	PAK_725	+	conserved hypothetical protein	.	2	6	0.5	1	0	0		3	4	1.24	0.84	0	0		0	0	0		0	0	0
	PAK_726	+	putative lipoprotein	.	2	7	0.43	1	0	0		8	7	1.29	0.75	0	0		0	0	0		0	0	0
	PAK_727	+	conserved hypothetical family protein	.	23	21	0.97	0.97	0	0		0	4	0.32	1	0	0		0	0	0		0	0	0
	PAK_728|ilvA	+	threonine ammonia-lyase, biosynthetic	.	16	27	0.56	0.27	0	0		3	7	0.55	0.39	0	0		0	0	0		0	0	0
	PAK_729	+	DNA/RNA non-specific endonuclease family protein	.	18	15	1.07	0.92	0	0		24	15	1.42	0.5	0	0		0	0	0		0	0	0
	PAK_730	-	bacterial regulatory helix-turn-helix , lysR family protein	.	2	5	0.69	1	0	0		10	7	1.61	0.48	0	0		0	0	0		0	0	0
	PAK_731	+	conserved hypothetical protein	.	2	6	0.4	1	0	0		0	4	0.4	1	0	0		0	0	0		0	0	0
	PAK_732	+	short chain dehydrogenase family protein	.	7	7	1.07	0.94	0	0		21	20	0.89	0.86	0	0		0	0	0		0	0	0
	PAK_733	-	CBS domain protein	.	5	7	0.78	0.74	0	0		67	56	1.07	0.9	0	0		0	0	0		0	0	0
	PAK_734	+	methyltransferase domain protein	.	15	8	1.72	0.37	0	0		18	11	1.43	0.55	0	0		0	0	0		0	0	0
	PAK_735	-	putative lipoprotein	.	5	4	1.89	1	0	0		4	6	0.89	0.9	0	0		0	0	0		0	0	0
	PAK_736	-	NADH:flavin oxidoreductase / NADH oxidase family protein	.	18	10	1.69	0.38	0	0		6	4	2.31	0.27	0	0		0	0	0		0	0	0
	PAK_737	-	bacterial regulatory , Fis family protein	.	13	11	1.07	0.94	0	0		48	19	2.04	0.09	0	0		0	0	0		0	0	0
	PAK_738	-	histidine kinase-, DNA gyrase B-, and HSP90-like ATPase family protein	.	7	11	0.6	0.42	0	0		63	18	2.81	0.01	1	2.81		2.81	0	0		0	0	0
	PAK_739	-	L-asparaginases, type II family protein	.	4	6	0.8	1	0	0		53	35	1.28	0.67	0	0		0	0	0		0	0	0
	PAK_740|ggt	-	gamma-glutamyltransferase	.	10	11	0.86	0.83	0	0		88	32	2.27	0.08	0	0		0	0	0		0	0	0
	PAK_741	-	ABC transporter family protein	.	4	9	0.54	0.34	0	0		74	40	1.55	0.38	0	0		0	0	0		0	0	0
	PAK_742	-	amino ABC transporter, permease , 3-TM region, His/Glu/Gln/Arg/opine family domain protein	.	12	5	2.22	0.23	0	0		39	11	3.02	0.02	1	3.02		3.02	1	0		0	0	0
	PAK_743	-	amino ABC transporter, permease , 3-TM region, His/Glu/Gln/Arg/opine family domain protein	.	1	5	0.41	1	0	0		32	19	1.48	0.46	0	0		0	0	0		0	0	0
	PAK_744	-	bacterial extracellular solute-binding s, 3 family protein	.	9	7	1.46	0.6	0	0		178	79	1.93	0.27	0	0		0	0	0		0	0	0
	PAK_745	+	hypothetical protein	.	4	5	0.96	1	0	0		0	4	0.35	1	0	0		0	0	0		0	0	0
	PAK_746	+	short chain dehydrogenase family protein	.	8	14	0.59	0.36	0	0		2	4	0.96	0.97	0	0		0	0	0		0	0	0
	PAK_747	+	rimK-like ATP-grasp domain protein	.	3	7	0.61	1	0	0		5	6	0.9	0.91	0	0		0	0	0		0	0	0
	PAK_748	-	orn/Lys/Arg decarboxylase, C-terminal domain protein	.	2	6	0.45	1	0	0		3	6	0.69	0.66	0	0		0	0	0		0	0	0
	PAK_749	-	bacterial regulatory s, luxR family protein	.	8	8	1.05	0.96	0	0		0	5	0.24	1	0	0		0	0	0		0	0	0
	PAK_750	+	putative membrane protein	.	5	5	1.15	1	0	0		0	4	0.35	1	0	0		0	0	0		0	0	0
	PAK_751	+	hypothetical protein	.	1	4	0.63	1	0	0		0	4	0.4	1	0	0		0	0	0		0	0	0
	PAK_752	+	YCII-related domain protein	.	1	4	0.47	1	0	0		1	5	0.39	1	0	0		0	0	0		0	0	0
	PAK_753	+	hypothetical protein	.	0	4	0.28	1	0	0		0	4	0.35	1	0	0		0	0	0		0	0	0
	PAK_754	+	conserved hypothetical protein	.	18	10	1.69	0.37	0	0		8	6	1.6	0.5	0	0		0	0	0		0	0	0
	PAK_755	+	RNA polymerase sigma factor, sigma-70 family protein	.	2	4	0.7	1	0	0		4	8	0.67	0.57	0	0		0	0	0		0	0	0
	PAK_756	-	major Facilitator Superfamily protein	.	0	4	0.28	1	0	0		1	4	0.53	1	0	0		0	0	0		0	0	0
	PAK_757	-	3-demethylubiquinone-9 3-methyltransferase family protein	.	1	6	0.27	1	0	0		3	4	1.22	0.86	0	0		0	0	0		0	0	0
	PAK_758	-	YCII-related domain protein	.	1	4	0.57	1	0	0		3	6	0.66	0.61	0	0		0	0	0		0	0	0
	PAK_759	+	thiS family protein	.	1	4	0.61	1	0	0		0	4	0.32	1	0	0		0	0	0		0	0	0
	PAK_760	+	hypothetical protein	.	2	4	0.79	1	0	0		5	12	0.47	0.18	0	0		0	0	0		0	0	0
	PAK_761	+	ybaK / prolyl-tRNA synthetases associated domain protein	.	29	17	1.46	0.49	0	0		6	11	0.55	0.32	0	0		0	0	0		0	0	0
	PAK_762	-	3-demethylubiquinone-9 3-methyltransferase family protein	.	18	15	1.16	0.84	0	0		13	25	0.54	0.16	0	0		0	0	0		0	0	0
	PAK_763	-	cupin domain protein	.	19	10	1.77	0.3	0	0		26	37	0.62	0.34	0	0		0	0	0		0	0	0
	PAK_765	+	eamA-like transporter family protein	.	36	29	1.1	0.89	0	0		79	29	2.18	0.09	0	0		0	0	0		0	0	0
	PAK_765001	-	hypothetical protein	.	33	24	1.19	0.78	0	0		58	23	2.02	0.15	0	0		0	0	0		0	0	0
	PAK_764	-	MATE efflux family protein	.	11	18	0.62	0.4	0	0		137	42	2.72	0	1	2.72		2.72	0	0		0	0	0
	PAK_766	-	MATE efflux family protein	.	2	5	0.55	1	0	0		84	40	1.73	0.23	0	0		0	0	0		0	0	0
	PAK_767	+	hypothetical protein	.	2	5	0.62	1	0	0		2	7	0.31	0.08	0	0		0	0	0		0	0	0
	PAK_768	+	RNA polymerase sigma factor, sigma-70 family protein	.	20	8	2.47	0.12	0	0		2	9	0.34	0.1	0	0		0	0	0		0	0	0
	PAK_769	+	fecR family protein	.	15	8	1.6	0.46	0	0		13	15	0.78	0.7	0	0		0	0	0		0	0	0
	PAK_770	+	tonB-dependent siderophore receptor family protein	.	20	14	1.31	0.71	0	0		19	19	0.9	0.87	0	0		0	0	0		0	0	0
	PAK_771	+	hypothetical protein	.	3	4	0.96	1	0	0		13	8	1.57	0.47	0	0		0	0	0		0	0	0
	PAK_772	-	phenazine biosynthesis , PhzF family protein	.	2	4	1	1	0	0		15	17	0.82	0.74	0	0		0	0	0		0	0	0
	PAK_773	-	isoprenylcysteine carboxyl methyltransferase family protein	.	4	5	1.1	1	0	0		5	7	0.74	0.68	0	0		0	0	0		0	0	0
	PAK_774	-	pyridine nucleotide-disulfide oxidoreductase family protein	.	10	8	1.14	0.88	0	0		25	29	0.8	0.73	0	0		0	0	0		0	0	0
	PAK_775	+	bacterial regulatory s, tetR family protein	.	85	89	0.91	0.88	0	0		39	13	2.37	0.08	0	0		0	0	0		0	0	0
	PAK_776	-	short chain dehydrogenase family protein	.	19	12	1.45	0.53	0	0		6	5	1.53	0.6	0	0		0	0	0		0	0	0
	PAK_777	-	acrB/AcrD/AcrF family protein	.	19	18	0.92	0.9	0	0		34	14	2.05	0.14	0	0		0	0	0		0	0	0
	PAK_778	-	efflux transporter, RND family, MFP subunit	.	3	5	0.77	1	0	0		17	12	1.25	0.76	0	0		0	0	0		0	0	0
	PAK_779	-	bacterial regulatory s, tetR family protein	.	1	5	0.48	1	0	0		59	33	1.51	0.42	0	0		0	0	0		0	0	0
	PAK_780	+	efflux transporter, outer membrane factor (OMF) lipo, NodT family protein	.	17	13	1.12	0.87	0	0		2	5	0.63	0.61	0	0		0	0	0		0	0	0
	PAK_780002	+	acetyltransferase	.	333	56	4.71	0	1	4.71		10	4	2.83	0.14	0	0		4.71	1	0		0	0	0
	PAK_781	-	beta-ketoacyl synthase, C-terminal domain protein	.	39	13	2.52	0.06	0	0		14	10	1.33	0.66	0	0		0	0	0		0	0	0
	PAK_782	-	beta-ketoacyl synthase, N-terminal domain protein	.	3	6	0.75	1	0	0		19	11	1.54	0.42	0	0		0	0	0		0	0	0
	PAK_783	+	hxlR-like helix-turn-helix family protein	.	11	10	1	1	0	0		3	5	0.94	0.96	0	0		0	0	0		0	0	0
	PAK_784	+	D-isomer specific 2-hydroxyacid dehydrogenase, NAD binding domain protein	.	176	52	2.74	0.06	0	0		21	9	2.05	0.28	0	0		0	0	0		0	0	0
	PAK_785	-	isocitrate dehydrogenase kinase/phosphatase family protein	.	29	27	0.93	0.92	0	0		77	20	3.05	0.01	1	3.05		3.05	1	0		0	0	0
	PAK_786	+	acetyltransferase family protein	.	49	39	1.11	0.88	0	0		2	4	0.72	0.75	0	0		0	0	0		0	0	0
	PAK_787	+	hypothetical protein	.	18	15	1.15	0.84	0	0		4	5	1.26	0.81	0	0		0	0	0		0	0	0
	PAK_788	-	short chain dehydrogenase family protein	.	13	10	1.24	0.74	0	0		5	7	0.8	0.8	0	0		0	0	0		0	0	0
	PAK_789	+	bacterial regulatory helix-turn-helix s, AraC family protein	.	18	9	1.86	0.32	0	0		5	7	0.71	0.65	0	0		0	0	0		0	0	0
	PAK_790	+	hypothetical protein	.	2	4	0.87	1	0	0		1	4	0.57	1	0	0		0	0	0		0	0	0
	PAK_791	+	bacterial type II and III secretion system family protein	.	11	7	1.74	0.43	0	0		21	8	2.43	0.1	0	0		0	0	0		0	0	0
	PAK_792	+	hypothetical protein	.	48	21	1.87	0.22	0	0		52	23	1.86	0.22	0	0		0	0	0		0	0	0
	PAK_793	-	hypothetical protein	.	1	4	0.51	1	0	0		3	4	1.14	0.91	0	0		0	0	0		0	0	0
	PAK_794	+	glycosyl transferases group 1 family protein	.	45	16	2.34	0.1	0	0		13	7	2.07	0.27	0	0		0	0	0		0	0	0
	PAK_795	+	hypothetical protein	.	26	11	2	0.23	0	0		43	9	4.22	0	1	4.22		0	0	0		4.22	1	0
	PAK_796	+	hypothetical protein	.	23	16	1.29	0.71	0	0		28	13	1.85	0.26	0	0		0	0	0		0	0	0
	PAK_797	+	glycosyl transferase 2 family protein	.	10	10	1.01	0.99	0	0		2	4	0.84	0.88	0	0		0	0	0		0	0	0
	PAK_798	+	glycosyl transferases group 1 family protein	.	21	16	1.15	0.84	0	0		5	5	1.37	0.72	0	0		0	0	0		0	0	0
	PAK_799	+	glycosyl transferase 2 family protein	.	22	18	1.09	0.91	0	0		1	4	0.73	1	0	0		0	0	0		0	0	0
	PAK_800	+	glycosyl transferases group 1 family protein	.	23	16	1.26	0.73	0	0		1	4	0.38	1	0	0		0	0	0		0	0	0
	PAK_801	+	hypothetical protein	.	12	10	1.2	0.82	0	0		6	6	1.21	0.85	0	0		0	0	0		0	0	0
	PAK_802|cysC	-	adenylylsulfate kinase	.	13	7	1.93	0.36	0	0		7	4	2.25	0.29	0	0		0	0	0		0	0	0
	PAK_803	+	putative lipoprotein	.	11	8	1.34	0.69	0	0		2	6	0.59	0.5	0	0		0	0	0		0	0	0
	PAK_804	-	histidine kinase-, DNA gyrase B-, and HSP90-like ATPase family protein	.	10	11	0.85	0.82	0	0		61	15	3.24	0	1	3.24		3.24	1	0		0	0	0
	PAK_805	+	bacterial regulatory s, luxR family protein	.	28	14	1.7	0.33	0	0		8	12	0.63	0.42	0	0		0	0	0		0	0	0
	PAK_806	+	rhs element Vgr family protein	.	37	14	2.23	0.15	0	0		35	25	1.33	0.61	0	0		0	0	0		0	0	0
	PAK_807	+	hypothetical protein	.	8	6	1.43	0.65	0	0		15	10	1.33	0.71	0	0		0	0	0		0	0	0
	PAK_808	+	hypothetical protein	.	8	12	0.94	0.94	0	0		18	8	2.31	0.13	0	0		0	0	0		0	0	0
	PAK_809	+	putative lipoprotein	.	9	5	2.11	0.27	0	0		29	11	2.29	0.12	0	0		0	0	0		0	0	0
	PAK_810	+	lipase family protein	.	85	43	1.78	0.21	0	0		8	8	1.07	0.93	0	0		0	0	0		0	0	0
	PAK_811	-	hypothetical protein	.	17	15	1.02	0.98	0	0		0	4	0.35	1	0	0		0	0	0		0	0	0
	PAK_812	+	putative lipoprotein	.	66	16	3.21	0.01	1	3.21		1	4	0.74	1	0	0		3.21	1	0		0	0	0
	PAK_813	-	bacterial regulatory helix-turn-helix , lysR family protein	.	41	16	2.06	0.19	0	0		4	6	0.96	0.97	0	0		0	0	0		0	0	0
	PAK_814	+	carbamoyl-phosphate synthase L chain, N-terminal domain protein	.	17	17	0.92	0.91	0	0		9	7	1.4	0.64	0	0		0	0	0		0	0	0
	PAK_815	-	snoaL-like polyketide cyclase family protein	.	2	6	0.46	1	0	0		2	5	0.61	0.57	0	0		0	0	0		0	0	0
	PAK_816	-	methyltransferase domain protein	.	2	6	0.45	1	0	0		1	6	0.34	0.17	0	0		0	0	0		0	0	0
	PAK_817	+	bacterial regulatory s, tetR family protein	.	20	22	0.8	0.71	0	0		0	4	0.4	1	0	0		0	0	0		0	0	0
	PAK_818	-	hypothetical protein	.	3	5	0.89	1	0	0		1	4	0.72	1	0	0		0	0	0		0	0	0
	PAK_819	+	uvrD/REP helicase family protein	.	127	41	2.53	0.04	1	2.53		5	5	1.25	0.8	0	0		2.53	0	0		0	0	0
	PAK_820	-	nucleotidyltransferase domain protein	.	16	10	1.38	0.64	0	0		13	8	1.65	0.45	0	0		0	0	0		0	0	0
	PAK_821	-	S-adenosylmethionine-dependent methyltransferase family protein	.	4	11	0.43	0.16	0	0		51	13	3.17	0.01	1	3.17		3.17	1	0		0	0	0
	PAK_822	-	mechanosensitive ion channel family protein	.	7	17	0.39	0.07	0	0		7	7	1.12	0.9	0	0		0	0	0		0	0	0
	PAK_823	+	histone deacetylase domain protein	.	13	6	2.34	0.18	0	0		2	4	1.11	0.92	0	0		0	0	0		0	0	0
	PAK_824	+	bacterial extracellular solute-binding family protein	.	5	6	0.9	1	0	0		1	6	0.36	0.16	0	0		0	0	0		0	0	0
	PAK_826	+	eamA-like transporter family protein	.	45	10	3.76	0.01	1	3.76		2	5	0.59	0.52	0	0		3.76	1	0		0	0	0
	PAK_825	-	major Facilitator Superfamily protein	.	9	6	1.34	0.7	0	0		2	4	0.77	0.81	0	0		0	0	0		0	0	0
	PAK_827	+	bacterial regulatory helix-turn-helix , lysR family protein	.	30	30	0.87	0.82	0	0		1	4	0.62	1	0	0		0	0	0		0	0	0
	PAK_828	+	hypothetical protein	.	147	20	4.45	1	0	0		1	4	0.49	1	0	0		0	0	0		0	0	0
	PAK_829	-	metallo-beta-lactamase superfamily protein	.	25	33	0.77	0.78	0	0		6	5	1.97	0.38	0	0		0	0	0		0	0	0
	PAK_830	-	FAD linked oxidase, C-terminal domain protein	.	9	51	0.22	0.01	1	0.22		5	11	0.48	0.19	0	0		0	0	0		0.22	0	1
	PAK_831	-	thiamine pyrophosphate enzyme, C-terminal TPP binding domain protein	.	2	17	0.15	0	1	0.15		5	7	0.85	0.86	0	0		0	0	0		0.15	0	1
	PAK_832	-	thiamine pyrophosphate enzyme, N-terminal TPP binding domain protein	.	1	11	0.12	0	1	0.12		3	6	0.66	0.61	0	0		0	0	0		0.12	0	1
	PAK_833	-	sodium:solute symporter family protein	.	12	28	0.42	0.13	0	0		14	14	0.92	0.92	0	0		0	0	0		0	0	0
	PAK_834	-	permease for cytosine/purines, uracil, thiamine, allantoin family protein	.	4	20	0.22	0	1	0.22		13	8	1.55	0.48	0	0		0	0	0		0.22	0	1
	PAK_835	-	snoaL-like domain protein	.	5	6	0.78	1	0	0		17	9	1.99	0.28	0	0		0	0	0		0	0	0
	PAK_836|speB	-	agmatinase	.	8	12	0.61	0.41	0	0		23	17	1.2	0.78	0	0		0	0	0		0	0	0
	PAK_837	+	bacterial regulatory helix-turn-helix , lysR family protein	.	28	29	0.88	0.85	0	0		14	10	1.3	0.69	0	0		0	0	0		0	0	0
	PAK_838	-	sensory box protein	.	24	19	1.1	0.88	0	0		19	14	1.18	0.81	0	0		0	0	0		0	0	0
	PAK_840	+	DTW domain protein	.	19	13	1.24	0.78	0	0		12	8	1.48	0.53	0	0		0	0	0		0	0	0
	PAK_839	-	hypothetical protein	.	5	7	0.84	0.83	0	0		10	11	0.93	0.93	0	0		0	0	0		0	0	0
	PAK_842	+	AAA domain family protein	.	51	20	2.07	0.19	0	0		10	13	0.92	0.91	0	0		0	0	0		0	0	0
	PAK_841	-	hypothetical protein	.	7	15	0.45	0.15	0	0		12	7	1.6	0.49	0	0		0	0	0		0	0	0
	PAK_843	+	acetyltransferase family protein	.	24	15	1.35	0.67	0	0		1	4	0.64	1	0	0		0	0	0		0	0	0
	PAK_844	+	HAD ATPase, P-type, IC family protein	.	111	94	1.11	0.92	0	0		7	9	0.77	0.7	0	0		0	0	0		0	0	0
	PAK_846|lasR	+	bacterial regulatory s, luxR family protein	.	300	92	2.76	0.05	1	2.76		4	4	1.59	0.6	0	0		2.76	0	0		0	0	0
	PAK_845|rsaL	-	Regulatory protein RsaL	.	39	8	4.01	0.01	1	4.01		2	4	1.09	0.95	0	0		0	0	0		4.01	1	0
	PAK_847|lasI	+	autoinducer synthetase family protein	.	32	21	1.32	0.66	0	0		3	5	0.82	0.85	0	0		0	0	0		0	0	0
	PAK_848	-	diguanylate cyclase domain protein	.	16	25	0.59	0.31	0	0		63	14	3.72	0	1	3.72		3.72	1	0		0	0	0
	PAK_849	-	conserved hypothetical protein	.	1	8	0.22	1	0	0		33	12	2.46	0.06	0	0		0	0	0		0	0	0
	PAK_850	+	hypothetical protein	.	0	4	0.34	1	0	0		0	4	0.35	1	0	0		0	0	0		0	0	0
	PAK_851	+	efflux transporter, RND family, MFP subunit	.	11	10	1.08	0.93	0	0		2	9	0.36	0.09	0	0		0	0	0		0	0	0
	PAK_852	+	export membrane family protein	.	7	19	0.39	0.07	0	0		30	20	1.24	0.73	0	0		0	0	0		0	0	0
	PAK_853	+	hypothetical protein	.	0	4	0.39	1	0	0		0	4	0.35	1	0	0		0	0	0		0	0	0
	PAK_854	+	response regulator	.	7	14	0.48	0.18	0	0		1	4	0.64	1	0	0		0	0	0		0	0	0
	PAK_855	+	heavy metal sensor kinase family protein	.	21	16	1.18	0.78	0	0		10	9	1.12	0.89	0	0		0	0	0		0	0	0
	PAK_856	-	conserved hypothetical protein	.	4	8	0.54	0.38	0	0		30	33	0.83	0.79	0	0		0	0	0		0	0	0
	PAK_857	-	yecA family protein	.	4	10	0.47	0.23	0	0		159	99	1.46	0.5	0	0		0	0	0		0	0	0
	PAK_858	-	hypothetical protein	.	0	4	0.39	1	0	0		0	4	0.35	1	0	0		0	0	0		0	0	0
	PAK_859	+	flagellar hook-length control FliK family protein	.	362	427	0.85	0.83	0	0		10	12	0.82	0.86	0	0		0	0	0		0	0	0
	PAK_860	+	flagellar basal body-associated FliL family protein	.	245	74	2.74	0.06	0	0		5	5	1.4	0.71	0	0		0	0	0		0	0	0
	PAK_861|fliM	+	flagellar motor switch protein FliM	.	290	169	1.57	0.48	0	0		3	7	0.59	0.52	0	0		0	0	0		0	0	0
	PAK_862|fliN	+	flagellar motor switch protein FliN	.	164	76	1.95	0.13	0	0		4	6	0.85	0.89	0	0		0	0	0		0	0	0
	PAK_863	+	hypothetical protein	.	23	9	2.17	0.16	0	0		0	4	0.35	1	0	0		0	0	0		0	0	0
	PAK_864|fliO	+	flagellar biosynthetic protein FliO	.	71	20	2.9	0.01	1	2.9		3	5	1.03	0.97	0	0		2.9	0	0		0	0	0
	PAK_865|fliP	+	flagellar biosynthetic protein FliP	.	137	56	2.07	0.18	0	0		7	5	1.77	0.44	0	0		0	0	0		0	0	0
	PAK_866|fliQ	+	flagellar biosynthetic protein FliQ	.	33	22	1.31	0.64	0	0		1	4	0.55	1	0	0		0	0	0		0	0	0
	PAK_867|fliR	+	flagellar biosynthetic protein FliR	.	74	33	1.95	0.17	0	0		2	5	0.77	0.79	0	0		0	0	0		0	0	0
	PAK_868|flhB	+	flagellar biosynthetic protein FlhB	.	133	50	2.39	0.05	1	2.39		3	4	1.19	0.89	0	0		2.39	0	0		0	0	0
	PAK_869	+	conserved hypothetical protein	.	65	37	1.49	0.46	0	0		1	4	0.62	1	0	0		0	0	0		0	0	0
	PAK_870	+	conserved hypothetical protein	.	46	30	1.3	0.64	0	0		18	19	0.85	0.79	0	0		0	0	0		0	0	0
	PAK_871|flhA	+	flagellar biosynthesis protein FlhA	.	568	375	1.42	0.61	0	0		19	16	1	1	0	0		0	0	0		0	0	0
	PAK_872|flhF	+	flagellar biosynthesis protein FlhF	.	490	344	1.34	0.68	0	0		15	12	1.14	0.91	0	0		0	0	0		0	0	0
	PAK_873|fleN	+	cobQ/CobB/MinD/ParA nucleotide binding domain protein	.	346	224	1.45	0.54	0	0		9	5	1.93	0.39	0	0		0	0	0		0	0	0
	PAK_874|fliA	+	RNA polymerase sigma factor, FliA/WhiG family protein	.	241	183	1.24	0.77	0	0		5	5	1.26	0.81	0	0		0	0	0		0	0	0
	PAK_875|cheY	+	response regulator	.	236	130	1.68	0.31	0	0		7	5	1.9	0.37	0	0		0	0	0		0	0	0
	PAK_876|cheZ	+	chemotaxis phosphatase, CheZ family protein	.	238	209	1.1	0.91	0	0		2	9	0.42	0.31	0	0		0	0	0		0	0	0
	PAK_877|cheA	+	hpt domain protein	.	352	319	1.08	0.92	0	0		11	6	1.74	0.48	0	0		0	0	0		0	0	0
	PAK_878|cheA	+	histidine kinase-, DNA gyrase B-, and HSP90-like ATPase family protein	.	426	364	1.13	0.89	0	0		39	13	2.37	0.2	0	0		0	0	0		0	0	0
	PAK_879|cheB	+	response regulator	.	209	203	1	1	0	0		13	7	2.03	0.29	0	0		0	0	0		0	0	0
	PAK_880|motC	+	motA/TolQ/ExbB proton channel family protein	.	228	147	1.43	0.61	0	0		2	5	0.84	0.89	0	0		0	0	0		0	0	0
	PAK_881|motD	+	ompA family protein	.	228	164	1.3	0.72	0	0		5	6	0.99	0.99	0	0		0	0	0		0	0	0
	PAK_882	+	virC1 family protein	.	328	180	1.66	0.42	0	0		8	8	1.12	0.9	0	0		0	0	0		0	0	0
	PAK_883	+	hypothetical protein	.	77	88	0.84	0.79	0	0		1	4	0.7	0.73	0	0		0	0	0		0	0	0
	PAK_884	+	cheW-like domain protein	.	115	106	1.03	0.97	0	0		2	6	0.58	0.53	0	0		0	0	0		0	0	0
	PAK_885	+	cheW-like domain protein	.	160	177	0.89	0.87	0	0		2	6	0.63	0.64	0	0		0	0	0		0	0	0
	PAK_886	+	conserved hypothetical protein	.	222	104	1.84	0.37	0	0		7	6	1.25	0.85	0	0		0	0	0		0	0	0
	PAK_887	-	glutathione S-transferase, C-terminal domain protein	.	25	96	0.3	0.04	1	0.3		2	11	0.25	0.01	1	0.25		0.25	0	1		0.3	0	1
	PAK_888	+	deoR-like helix-turn-helix domain protein	.	31	97	0.35	0.06	0	0		2	8	0.3	0.07	0	0		0	0	0		0	0	0
	PAK_889	+	hypothetical protein	.	22	51	0.43	0.14	0	0		9	8	1.27	0.75	0	0		0	0	0		0	0	0
	PAK_890	+	multi-copper polyphenol oxidoreductase laccase family protein	.	39	61	0.62	0.41	0	0		7	8	0.82	0.8	0	0		0	0	0		0	0	0
	PAK_891	+	short chain dehydrogenase family protein	.	16	68	0.26	0.02	1	0.26		0	5	0.23	1	0	0		0.26	0	1		0	0	0
	PAK_892	-	hypothetical protein	.	4	19	0.23	0.01	1	0.23		4	9	0.51	0.31	0	0		0	0	0		0.23	0	1
	PAK_893	-	acetyltransferase family protein	.	2	36	0.07	0	1	0.07		9	13	0.64	0.43	0	0		0	0	0		0.07	0	1
	PAK_894	-	flhB HrpN YscU SpaS family protein	.	0	18	0.05	0	1	0.05		4	7	0.76	0.74	0	0		0	0	0		0.05	0	1
	PAK_895	-	flagellar hook-length control FliK family protein	.	39	79	0.51	0.27	0	0		119	230	0.56	0.4	0	0		0	0	0		0	0	0
	PAK_896|ccmA	+	heme ABC exporter, ATP-binding protein CcmA	.	237	114	1.81	0.37	0	0		3	6	0.75	0.78	0	0		0	0	0		0	0	0
	PAK_897|ccmB	+	heme exporter protein CcmB	.	78	47	1.49	0.38	0	0		4	4	1.22	0.86	0	0		0	0	0		0	0	0
	PAK_898|ccmC	+	heme exporter CcmC family protein	.	294	86	2.94	0.02	1	2.94		2	4	1.01	0.99	0	0		2.94	0	0		0	0	0
	PAK_899|ccmD	+	heme exporter protein CcmD	.	47	18	2.21	0.11	0	0		1	4	0.44	1	0	0		0	0	0		0	0	0
	PAK_900	+	ccmE family protein	.	147	59	2.17	0.1	0	0		4	5	1.13	0.91	0	0		0	0	0		0	0	0
	PAK_901|ccmF	+	cytochrome c-type biogenesis protein CcmF	.	257	128	1.81	0.3	0	0		2	6	0.56	0.48	0	0		0	0	0		0	0	0
	PAK_902|dsbE	+	disulfide oxidoreductases, DsbE subfamily protein	.	120	47	2.21	0.12	0	0		2	7	0.51	0.43	0	0		0	0	0		0	0	0
	PAK_903	+	cytochrome C biogenesis family protein	.	140	47	2.46	0.09	0	0		1	5	0.59	0.57	0	0		0	0	0		0	0	0
	PAK_904|ccmI	+	cytochrome c-type biogenesis protein CcmI	.	329	124	2.33	0.1	0	0		15	9	1.45	0.67	0	0		0	0	0		0	0	0
	PAK_905	+	putative lipoprotein	.	30	17	1.55	0.4	0	0		1	5	0.54	0.5	0	0		0	0	0		0	0	0
	PAK_906	+	YXWGXW repeat family protein	.	9	7	1.23	0.79	0	0		3	4	1.15	0.9	0	0		0	0	0		0	0	0
	PAK_907	-	bacterial regulatory s, luxR family protein	.	42	39	0.97	0.96	0	0		8	6	1.44	0.62	0	0		0	0	0		0	0	0
	PAK_908	+	amino acid permease family protein	.	2	12	0.23	0.01	1	0.23		6	8	0.81	0.79	0	0		0.23	0	1		0	0	0
	PAK_909	+	peptidase S58 family protein	.	1	6	0.34	1	0	0		1	4	0.47	1	0	0		0	0	0		0	0	0
	PAK_910	+	peptidase S58 family protein	.	1	4	0.53	1	0	0		0	5	0.27	1	0	0		0	0	0		0	0	0
	PAK_911	-	carbohydrate kinase, FGGY family	.	4	9	0.47	0.27	0	0		19	9	2.03	0.19	0	0		0	0	0		0	0	0
	PAK_912	-	pyridine nucleotide-disulfide oxidoreductase family protein	.	6	8	0.88	0.88	0	0		14	9	1.43	0.56	0	0		0	0	0		0	0	0
	PAK_913	-	FAD dependent oxidoreductase family protein	.	5	6	0.95	0.96	0	0		19	21	0.78	0.64	0	0		0	0	0		0	0	0
	PAK_914	-	bacterial regulatory s, deoR family protein	.	5	5	1.15	1	0	0		16	13	1.13	0.87	0	0		0	0	0		0	0	0
	PAK_915	+	ethanolamine utilization , EutH family protein	.	5	6	0.97	0.97	0	0		32	16	1.73	0.27	0	0		0	0	0		0	0	0
	PAK_916	+	conserved hypothetical protein	.	8	5	1.62	0.51	0	0		4	6	1.02	0.99	0	0		0	0	0		0	0	0
	PAK_917	-	sulfate ABC transporter, sulfate-binding family protein	.	4	6	0.88	1	0	0		160	108	1.37	0.51	0	0		0	0	0		0	0	0
	PAK_918	-	conserved hypothetical family protein	.	5	10	0.57	0.37	0	0		8	5	1.96	0.33	0	0		0	0	0		0	0	0
	PAK_919	-	hypothetical protein	.	1	5	0.49	1	0	0		15	7	2.42	0.12	0	0		0	0	0		0	0	0
	PAK_920	-	ion transport family protein	.	2	8	0.34	1	0	0		15	9	2.25	0.16	0	0		0	0	0		0	0	0
	PAK_921	-	urea transporter family protein	.	4	7	0.64	1	0	0		3	4	1.38	0.75	0	0		0	0	0		0	0	0
	PAK_922|pyk	-	pyruvate kinase	.	6	9	0.66	0.53	0	0		7	7	1.07	0.94	0	0		0	0	0		0	0	0
	PAK_923	-	MOFRL family protein	.	3	9	0.43	0.23	0	0		3	4	1.42	0.71	0	0		0	0	0		0	0	0
	PAK_n027	-	potential sRNA	.	1	4	0.56	1	0	0		63	18	2.85	0.01	1	2.85		2.85	0	0		0	0	0
	PAK_924	-	2-hydroxy-3-oxopropionate reductase	.	3	9	0.39	1	0	0		7	6	1.34	0.71	0	0		0	0	0		0	0	0
	PAK_925|hyi	-	hydroxypyruvate isomerase	.	13	13	0.96	0.95	0	0		2	6	0.6	0.54	0	0		0	0	0		0	0	0
	PAK_926|gcl	-	glyoxylate carboligase	.	12	17	0.64	0.43	0	0		12	23	0.5	0.19	0	0		0	0	0		0	0	0
	PAK_927	+	conserved hypothetical protein	.	48	18	2.19	0.11	0	0		3	4	1.5	0.67	0	0		0	0	0		0	0	0
	PAK_928	-	bacterial regulatory s, tetR family protein	.	5	6	0.83	1	0	0		44	17	2.15	0.09	0	0		0	0	0		0	0	0
	PAK_929|moaA	+	molybdenum cofactor biosynthesis protein A	.	94	35	2.2	0.11	0	0		2	4	0.92	0.94	0	0		0	0	0		0	0	0
	PAK_930	+	low molecular weight phosphotyrosine phosphatase family protein	.	31	10	2.42	0.16	0	0		1	4	0.67	1	0	0		0	0	0		0	0	0
	PAK_931|pbuX	-	xanthine permease family protein	.	24	18	1.22	0.74	0	0		12	9	1.27	0.74	0	0		0	0	0		0	0	0
	PAK_932	+	hypothetical protein	.	0	4	0.39	1	0	0		6	4	2.31	0.29	0	0		0	0	0		0	0	0
	PAK_933	-	PAAR motif family protein	.	1	4	0.58	1	0	0		2	5	0.64	0.61	0	0		0	0	0		0	0	0
	PAK_934	-	hypothetical protein	.	1	4	0.41	1	0	0		2	6	0.53	0.42	0	0		0	0	0		0	0	0
	PAK_935	-	PGAP1-like family protein	.	15	9	1.67	0.44	0	0		38	20	1.65	0.37	0	0		0	0	0		0	0	0
	PAK_936	-	rhs element Vgr family protein	.	5	8	0.67	0.57	0	0		31	17	1.55	0.41	0	0		0	0	0		0	0	0
	PAK_937	+	hypothetical protein	.	2	4	0.91	1	0	0		1	4	0.52	1	0	0		0	0	0		0	0	0
	PAK_938	-	cytochrome c family protein	.	11	9	1.28	0.74	0	0		15	8	1.79	0.33	0	0		0	0	0		0	0	0
	PAK_939	-	ureidoglycolate hydrolase family protein	.	3	7	0.51	1	0	0		3	6	0.69	0.67	0	0		0	0	0		0	0	0
	PAK_940|alc	-	allantoicase	.	12	8	1.55	0.51	0	0		22	10	2.05	0.15	0	0		0	0	0		0	0	0
	PAK_941|uraD	-	OHCU decarboxylase	.	1	4	0.63	1	0	0		2	6	0.53	0.43	0	0		0	0	0		0	0	0
	PAK_942	-	polysaccharide deacetylase family protein	.	2	7	0.43	1	0	0		7	13	0.56	0.29	0	0		0	0	0		0	0	0
	PAK_943|uraH	+	hydroxyisourate hydrolase	.	20	22	0.79	0.69	0	0		0	4	0.4	1	0	0		0	0	0		0	0	0
	PAK_944	-	permease family protein	.	7	5	1.54	0.58	0	0		5	9	0.67	0.58	0	0		0	0	0		0	0	0
	PAK_945	+	hypothetical protein	.	1	4	0.67	1	0	0		3	5	1.13	0.91	0	0		0	0	0		0	0	0
	PAK_946	+	bacterial regulatory s, gntR family protein	.	175	105	1.52	0.49	0	0		16	7	2.25	0.13	0	0		0	0	0		0	0	0
	PAK_947|guaD	-	guanine deaminase	.	19	13	1.3	0.68	0	0		14	12	1.07	0.94	0	0		0	0	0		0	0	0
	PAK_948|xdhC	-	xanthine dehydrogenase accessory protein XdhC	.	12	6	1.89	0.33	0	0		18	9	1.87	0.26	0	0		0	0	0		0	0	0
	PAK_949|xdhB	-	xanthine dehydrogenase, molybdopterin binding subunit	.	9	17	0.49	0.18	0	0		18	15	1.07	0.93	0	0		0	0	0		0	0	0
	PAK_950|xdhA	-	xanthine dehydrogenase, small subunit	.	3	8	0.41	1	0	0		17	17	0.89	0.86	0	0		0	0	0		0	0	0
	PAK_951	-	fatty acid desaturase family protein	.	5	9	0.59	0.46	0	0		7	7	1.13	0.9	0	0		0	0	0		0	0	0
	PAK_952	+	bacterial regulatory s, gntR family protein	.	92	38	2.07	0.16	0	0		3	4	1.35	0.77	0	0		0	0	0		0	0	0
	PAK_953|smc	+	chromosome segregation protein SMC	.	1042	283	3.15	0.03	1	3.15		38	10	3.21	0.02	1	3.21		3.15	1	0		3.21	1	0
	PAK_954|zipA	+	cell division protein ZipA	.	791	340	2.13	0.14	0	0		25	13	1.46	0.72	0	0		0	0	0		0	0	0
	PAK_955|ligA	+	DNA ligase, NAD-dependent	.	362	181	1.83	0.27	0	0		5	7	0.9	0.92	0	0		0	0	0		0	0	0
	PAK_956	+	hypothetical protein	.	124	38	2.69	0.05	1	2.69		4	9	0.58	0.44	0	0		2.69	0	0		0	0	0
	PAK_n022	+	SRP/4,5S RNA	.	10571	4338	2.19	0.18	0	0		1242	460	2	0.43	0	0		0	0	0		0	0	0
	PAK_956002	+	hypothetical protein (ParA conserved domain)	.	987	468	1.98	0.15	0	0		29	6	4.85	0.01	1	4.85		0	0	0		4.85	1	0
	PAK_957002	-	hypothetical protein	.	578	32	12.64	0	1	12.64		526	178	2.7	0	1	2.7		2.7	0	0		12.64	1	0
	PAK_957	-	hypothetical protein	.	0	0	0	0	1	0		0	0	0	0	1	0		0	0	0		0	0	0
	PAK_958	-	recombinase	.	6	6	1.12	0.9	0	0		463	318	1.4	0.39	0	0		0	0	0		0	0	0
	PAK_959	+	hypothetical protein	.	291	26	8.5	0	1	8.5		5	8	0.68	0.58	0	0		8.5	1	0		0	0	0
	PAK_959002	-	hypothetical protein	.	36	21	1.71	0.31	0	0		68	336	0.22	0	1	0.22		0.22	0	1		0	0	0
	PAK_960	-	phage integrase family protein	.	33	15	1.89	0.27	0	0		29	22	1.38	0.58	0	0		0	0	0		0	0	0
	PAK_n013	+	partial 4,5S ribosomal RNA	.	555	185	2.52	0.13	0	0		98	41	1.82	0.49	0	0		0	0	0		0	0	0
	PAK_961	-	bacterial extracellular solute-binding s, 3 family protein	.	7	9	0.81	0.77	0	0		6	5	1.26	0.8	0	0		0	0	0		0	0	0
	PAK_962|dnaX	+	DNA polymerase III, subunit gamma and tau	.	289	127	2	0.23	0	0		8	7	1.19	0.86	0	0		0	0	0		0	0	0
	PAK_963	+	hypothetical protein	.	93	56	1.46	0.54	0	0		9	6	1.75	0.43	0	0		0	0	0		0	0	0
	PAK_964	+	conserved hypothetical protein	.	360	159	2.05	0.14	0	0		8	7	1.2	0.87	0	0		0	0	0		0	0	0
	PAK_965|recR	+	recombination protein RecR	.	78	46	1.48	0.52	0	0		2	4	0.74	0.77	0	0		0	0	0		0	0	0
	PAK_966	+	acyl-CoA dehydrogenase, N-terminal domain protein	.	50	34	1.3	0.69	0	0		3	4	1.53	0.64	0	0		0	0	0		0	0	0
	PAK_967	-	conserved hypothetical protein	.	19	14	1.25	0.75	0	0		6	5	1.43	0.67	0	0		0	0	0		0	0	0
	PAK_968	-	short chain dehydrogenase family protein	.	3	11	0.37	0.1	0	0		2	6	0.52	0.39	0	0		0	0	0		0	0	0
	PAK_969	-	pyridine nucleotide-disulfide oxidoreductase family protein	.	4	10	0.42	0.17	0	0		5	8	0.69	0.63	0	0		0	0	0		0	0	0
	PAK_970	+	hypothetical protein	.	1	4	0.4	1	0	0		0	4	0.35	1	0	0		0	0	0		0	0	0
	PAK_971	+	bacterial regulatory s, tetR family protein	.	50	63	0.74	0.61	0	0		5	15	0.35	0.06	0	0		0	0	0		0	0	0
	PAK_972	-	small Multidrug Resistance family protein	.	6	8	0.73	0.68	0	0		2	34	0.08	0	1	0.08		0.08	0	1		0	0	0
	PAK_973	-	putative metal-dependent hydrolase family protein	.	3	12	0.29	0.03	1	0.29		5	7	0.9	0.92	0	0		0	0	0		0.29	0	1
	PAK_974|apt	-	adenine phosphoribosyltransferase	.	3	7	0.44	1	0	0		63	24	2.32	0.07	0	0		0	0	0		0	0	0
	PAK_975	-	bacterial regulatory s, crp family protein	.	4	12	0.38	0.08	0	0		181	67	2.37	0.06	0	0		0	0	0		0	0	0
	PAK_976	+	hypothetical protein	.	58	164	0.39	0.09	0	0		8	8	1.03	0.97	0	0		0	0	0		0	0	0
	PAK_977|hemN	-	oxygen-independent coproporphyrinogen III oxidase	.	83	420	0.24	0.01	1	0.24		275	86	2.23	0.35	0	0		0	0	0		0.24	0	1
	PAK_978	-	cytochrome C biogenesis transmembrane region family protein	.	6	101	0.1	0	1	0.1		39	19	1.7	0.32	0	0		0	0	0		0.1	0	1
	PAK_979|ccoS	-	cytochrome oxidase maturation protein, cbb3-type	.	2	54	0.06	0	1	0.06		44	26	1.45	0.55	0	0		0	0	0		0.06	0	1
	PAK_980	-	copper-translocating P-type ATPase	.	15	319	0.08	0	1	0.08		194	78	2.1	0.22	0	0		0	0	0		0.08	0	1
	PAK_981	-	fixH family protein	.	2	74	0.06	0	1	0.06		138	35	3.13	0.02	1	3.13		3.13	1	0		0.06	0	1
	PAK_982|ccoG	-	cytochrome c oxidase accessory protein CcoG	.	6	161	0.07	0	1	0.07		231	76	2.63	0.03	1	2.63		2.63	0	0		0.07	0	1
	PAK_983|ccoP	-	cytochrome c oxidase, cbb3-type, subunit III	.	12	92	0.18	0	1	0.18		538	488	1.08	0.94	0	0		0	0	0		0.18	0	1
	PAK_984	-	cbb3-type cytochrome oxidase component FixQ family protein	.	3	20	0.19	0	1	0.19		163	122	1.25	0.73	0	0		0	0	0		0.19	0	1
	PAK_985|ccoO	-	cytochrome c oxidase, cbb3-type, subunit II	.	3	35	0.15	0.01	1	0.15		224	238	0.92	0.92	0	0		0	0	0		0.15	0	1
	PAK_986|ccoN	-	cytochrome c oxidase, cbb3-type, subunit I	.	9	125	0.1	0	1	0.1		860	404	1.95	0.21	0	0		0	0	0		0.1	0	1
	PAK_987|ccoP	-	cytochrome c oxidase, cbb3-type, subunit III	.	5	48	0.13	0	1	0.13		286	410	0.77	1	0	0		0	0	0		0.13	0	1
	PAK_988	-	cbb3-type cytochrome oxidase component FixQ family protein	.	7	16	0.46	0.18	0	0		117	106	1.06	0.95	0	0		0	0	0		0	0	0
	PAK_989|ccoO	-	cytochrome c oxidase, cbb3-type, subunit II	.	5	48	0.13	0	1	0.13		66	177	0.52	0.48	0	0		0	0	0		0.13	0	1
	PAK_990|ccoN	-	cytochrome c oxidase, cbb3-type, subunit I	.	7	127	0.09	0	1	0.09		535	367	1.32	0.78	0	0		0	0	0		0.09	0	1
	PAK_991	+	hypothetical protein	.	2	9	0.28	1	0	0		1	5	0.39	0.27	0	0		0	0	0		0	0	0
	PAK_992	+	dienelactone hydrolase family protein	.	23	36	0.59	0.35	0	0		2	5	0.66	0.67	0	0		0	0	0		0	0	0
	PAK_993	+	NAD dependent epimerase/dehydratase family protein	.	38	78	0.5	0.26	0	0		42	32	1.14	0.86	0	0		0	0	0		0	0	0
	PAK_994	-	sensory box protein	.	18	84	0.25	0.02	1	0.25		140	86	1.46	0.58	0	0		0	0	0		0.25	0	1
	PAK_995|acnA	-	aconitate hydratase 1	.	16	70	0.25	0	1	0.25		56	38	1.24	0.69	0	0		0	0	0		0.25	0	1
	PAK_996	+	ftsJ-like methyltransferase family protein	.	166	66	2.13	0.19	0	0		3	4	1.09	0.94	0	0		0	0	0		0	0	0
	PAK_997	+	sirA-like family protein	.	88	28	2.52	0.08	0	0		1	5	0.67	0.68	0	0		0	0	0		0	0	0
	PAK_998	-	pyridine nucleotide-disulfide oxidoreductase family protein	.	32	27	1.04	0.96	0	0		9	7	1.4	0.65	0	0		0	0	0		0	0	0
	PAK_999	-	glutamine synthetase, catalytic domain protein	.	8	9	0.86	0.85	0	0		4	5	1.1	0.92	0	0		0	0	0		0	0	0
	PAK_1000	+	hypothetical protein	.	1	6	0.26	1	0	0		1	4	0.8	1	0	0		0	0	0		0	0	0
	PAK_1001	-	FAD dependent oxidoreductase family protein	.	8	15	0.51	0.25	0	0		5	7	0.82	0.83	0	0		0	0	0		0	0	0
	PAK_1002	-	endoribonuclease L-PSP family protein	.	3	8	0.42	1	0	0		0	4	0.35	1	0	0		0	0	0		0	0	0
	PAK_1003	-	major Facilitator Superfamily protein	.	2	10	0.27	0.03	1	0.27		2	5	0.56	0.48	0	0		0	0	0		0.27	0	1
	PAK_1004	+	hypothetical protein	.	1	4	0.38	1	0	0		1	4	0.41	1	0	0		0	0	0		0	0	0
	PAK_1005	-	hypothetical protein	.	1	4	0.45	1	0	0		0	4	0.35	1	0	0		0	0	0		0	0	0
	PAK_1006	+	aminoethylphosphonate catabolism associated LysR transcriptional regulator family protein	.	54	31	1.47	0.47	0	0		3	4	1.21	0.86	0	0		0	0	0		0	0	0
	PAK_1007	-	hypothetical protein	.	7	7	1.01	0.99	0	0		272	44	4.98	0	1	4.98		4.98	1	0		0	0	0
	PAK_1008	+	ATP-NAD kinase family protein	.	25	23	0.96	0.95	0	0		0	4	0.4	1	0	0		0	0	0		0	0	0
	PAK_1009	+	ATP-NAD kinase family protein	.	29	20	1.21	0.76	0	0		1	4	0.36	1	0	0		0	0	0		0	0	0
	PAK_1010	+	putative amidase domain protein	.	20	18	1	1	0	0		20	15	1.78	0.31	0	0		0	0	0		0	0	0
	PAK_1011	-	conserved hypothetical protein	.	3	9	0.41	0.16	0	0		79	30	2.17	0.1	0	0		0	0	0		0	0	0
	PAK_1012	-	exonuclease family protein	.	4	7	0.59	1	0	0		12	8	1.59	0.49	0	0		0	0	0		0	0	0
	PAK_1013	+	NAD binding domain of 6-phosphogluconate dehydrogenase family protein	.	53	34	1.33	0.63	0	0		8	5	1.85	0.4	0	0		0	0	0		0	0	0
	PAK_1014	-	conserved hypothetical protein	.	12	13	0.87	0.84	0	0		15	6	2.99	0.08	0	0		0	0	0		0	0	0
	PAK_1015	+	hypothetical protein	.	26	18	1.25	0.72	0	0		1	4	0.6	0.58	0	0		0	0	0		0	0	0
	PAK_1016	+	flagellin N-methylase family protein	.	71	14	4.05	0	1	4.05		7	5	1.96	0.35	0	0		4.05	1	0		0	0	0
	PAK_1017	+	polyketide cyclase / dehydrase and lipid transport family protein	.	255	71	2.96	0.04	1	2.96		4	6	0.85	0.86	0	0		2.96	0	0		0	0	0
	PAK_1018|gltA	-	citrate (Si)-synthase	.	9	13	0.68	0.57	0	0		827	432	1.77	0.3	0	0		0	0	0		0	0	0
	PAK_1019|sdhC	+	succinate dehydrogenase, cytochrome b556 subunit	.	295	116	2.18	0.21	0	0		2	5	0.63	0.61	0	0		0	0	0		0	0	0
	PAK_1020|sdhD	+	succinate dehydrogenase, hydrophobic membrane anchor protein	.	213	131	1.48	0.6	0	0		5	5	1.32	0.76	0	0		0	0	0		0	0	0
	PAK_1021|sdhA	+	succinate dehydrogenase, flavoprotein subunit	.	2532	1406	1.7	0.34	0	0		43	35	1.13	0.91	0	0		0	0	0		0	0	0
	PAK_1022	+	succinate dehydrogenase and fumarate reductase iron-sulfur family protein	.	500	561	0.89	0.88	0	0		11	16	0.65	0.47	0	0		0	0	0		0	0	0
	PAK_n073	+	sucA- II RNA motif	.	822	134	5.19	0	1	5.19		8	7	1.25	0.8	0	0		5.19	1	0		0	0	0
	PAK_1023|sucA	+	oxoglutarate dehydrogenase (succinyl-transferring), E1 component	.	1279	1219	1.04	0.96	0	0		43	39	0.93	0.91	0	0		0	0	0		0	0	0
	PAK_1024	+	biotin-requiring enzyme family protein	.	74	150	0.54	0.39	0	0		2	6	0.44	0.34	0	0		0	0	0		0	0	0
	PAK_1025|sucB	+	dihydrolipoyllysine-residue succinyltransferase, E2 component of oxoglutarate dehydrogenase (succinyl-transferring) complex	.	282	472	0.63	0.46	0	0		12	18	0.61	0.4	0	0		0	0	0		0	0	0
	PAK_1026|lpdA	+	dihydrolipoyl dehydrogenase	.	1108	1414	0.8	0.75	0	0		36	27	1.15	0.86	0	0		0	0	0		0	0	0
	PAK_1027|sucC	+	succinate-CoA ligase, beta subunit	.	2045	1856	1.09	0.92	0	0		21	28	0.72	0.72	0	0		0	0	0		0	0	0
	PAK_1028|sucD	+	succinate-CoA ligase, alpha subunit	.	1494	2123	0.73	0.66	0	0		23	27	0.83	0.83	0	0		0	0	0		0	0	0
	PAK_1029|brnQ	+	branched-chain amino acid transport system II carrier protein	.	214	59	3.03	0.02	1	3.03		4	8	0.55	0.39	0	0		3.03	1	0		0	0	0
	PAK_1030	+	branched-chain amino acid transport family protein	.	96	24	3.21	0.01	1	3.21		1	4	0.44	1	0	0		3.21	1	0		0	0	0
	PAK_1031	+	conserved hypothetical protein	.	170	35	3.93	0	1	3.93		2	5	0.64	0.58	0	0		3.93	1	0		0	0	0
	PAK_1032	-	putative lipoprotein	.	19	10	1.76	0.33	0	0		76	30	2.05	0.15	0	0		0	0	0		0	0	0
	PAK_1033	+	conserved hypothetical protein	.	80	22	2.88	0.03	1	2.88		1	4	0.84	1	0	0		2.88	0	0		0	0	0
	PAK_1034	+	thioesterase superfamily protein	.	39	25	1.33	0.64	0	0		1	4	0.44	1	0	0		0	0	0		0	0	0
	PAK_1035	+	hypothetical protein	.	207	51	3.24	0.02	1	3.24		3	5	0.79	0.84	0	0		3.24	1	0		0	0	0
	PAK_1036	+	biotin ligase C terminal domain protein	.	34	7	3.81	0.01	1	3.81		1	4	0.63	1	0	0		3.81	1	0		0	0	0
	PAK_1037	+	hsp90 family protein	.	1214	358	2.91	0.05	1	2.91		18	13	1.21	0.81	0	0		2.91	0	0		0	0	0
	PAK_1038	+	prolyl oligopeptidase family protein	.	16	15	0.93	0.93	0	0		2	5	0.74	0.76	0	0		0	0	0		0	0	0
	PAK_1039|panB	-	3-methyl-2-oxobutanoate hydroxymethyltransferase	.	6	12	0.48	0.2	0	0		4	12	0.37	0.06	0	0		0	0	0		0	0	0
	PAK_1040	+	bacterial regulatory helix-turn-helix s, AraC family protein	.	17	15	0.99	0.99	0	0		13	10	1.2	0.81	0	0		0	0	0		0	0	0
	PAK_1041	-	cytochrome c family protein	.	4	17	0.23	0.01	1	0.23		23	22	0.9	0.87	0	0		0	0	0		0.23	0	1
	PAK_1042	-	aldehyde oxidase and xanthine dehydrogenase, a/b hammerhead domain protein	.	6	26	0.24	0.01	1	0.24		55	44	1.09	0.9	0	0		0	0	0		0.24	0	1
	PAK_1043	-	2Fe-2S iron-sulfur cluster binding domain protein	.	1	7	0.16	1	0	0		9	32	0.33	0.01	1	0.33		0.33	0	1		0	0	0
	PAK_1044	-	marR family protein	.	1	10	0.19	0.01	1	0.19		6	8	0.92	0.92	0	0		0	0	0		0.19	0	1
	PAK_1045	-	bacterial extracellular solute-binding s, 3 family protein	.	19	19	0.93	0.92	0	0		39	23	1.44	0.54	0	0		0	0	0		0	0	0
	PAK_1046	+	amidohydrolase family protein	.	8	13	0.61	0.44	0	0		5	12	0.44	0.17	0	0		0	0	0		0	0	0
	PAK_1047	+	conserved hypothetical protein	.	1	5	0.31	1	0	0		1	6	0.41	0.23	0	0		0	0	0		0	0	0
	PAK_1048	-	hxlR-like helix-turn-helix family protein	.	4	5	1.03	1	0	0		467	175	2.33	0.1	0	0		0	0	0		0	0	0
	PAK_1049	-	HAMP domain protein	.	8	14	0.58	0.35	0	0		79	91	0.83	0.75	0	0		0	0	0		0	0	0
	PAK_1050	-	beta-ketoacyl synthase, N-terminal domain protein	.	21	20	0.93	0.92	0	0		833	407	1.86	0.29	0	0		0	0	0		0	0	0
	PAK_1051|fabA	-	beta-hydroxyacyl-(acyl-carrier-protein) dehydratase FabA	.	4	8	0.51	0.32	0	0		702	172	3.25	0.04	1	3.25		3.25	1	0		0	0	0
	PAK_1052	-	his Kinase A domain protein	.	15	21	0.67	0.46	0	0		159	51	2.6	0.02	1	2.6		2.6	0	0		0	0	0
	PAK_1053	-	hypothetical protein	.	3	5	0.81	1	0	0		45	14	2.67	0.02	1	2.67		2.67	0	0		0	0	0
	PAK_1054	-	tonB-dependent Receptor Plug domain protein	.	23	38	0.58	0.28	0	0		88	27	2.65	0.02	1	2.65		2.65	0	0		0	0	0
	PAK_1055	+	NAD-dependent glycerol-3-phosphate dehydrogenase family protein	.	147	140	1.02	0.99	0	0		2	7	0.46	0.32	0	0		0	0	0		0	0	0
	PAK_1056	+	hypothetical protein	.	45	30	1.32	0.67	0	0		0	4	0.35	1	0	0		0	0	0		0	0	0
	PAK_1057|sixA	+	phosphohistidine phosphatase SixA	.	55	18	2.41	0.06	0	0		2	5	0.7	0.74	0	0		0	0	0		0	0	0
	PAK_1058	+	AMP-binding enzyme family protein	.	57	62	0.85	0.79	0	0		9	11	0.88	0.88	0	0		0	0	0		0	0	0
	PAK_1059	+	conserved hypothetical protein	.	35	20	1.52	0.47	0	0		1	5	0.32	0.14	0	0		0	0	0		0	0	0
	PAK_1060	+	bacterial regulatory helix-turn-helix s, AraC family protein	.	29	19	1.28	0.69	0	0		3	4	1.03	0.98	0	0		0	0	0		0	0	0
	PAK_1061	+	lysE type translocator family protein	.	2	4	0.85	1	0	0		0	5	0.27	1	0	0		0	0	0		0	0	0
	PAK_1062	+	putative membrane protein	.	1	4	0.57	1	0	0		4	5	1.18	0.86	0	0		0	0	0		0	0	0
	PAK_1063	+	alpha/beta hydrolase fold family protein	.	29	16	1.54	0.43	0	0		8	6	1.41	0.65	0	0		0	0	0		0	0	0
	PAK_1064	+	alpha/beta hydrolase fold family protein	.	30	14	1.86	0.23	0	0		1	4	0.54	1	0	0		0	0	0		0	0	0
	PAK_1065	+	glutathione S-transferase, N-terminal domain protein	.	23	30	0.72	0.61	0	0		1	4	0.65	0.65	0	0		0	0	0		0	0	0
	PAK_1066	+	hypothetical protein	.	35	25	1.18	0.78	0	0		2	5	0.66	0.65	0	0		0	0	0		0	0	0
	PAK_1067	+	conserved hypothetical protein	.	32	23	1.43	0.58	0	0		13	8	1.55	0.53	0	0		0	0	0		0	0	0
	PAK_1068	-	cyanate transporter family protein	.	3	6	0.66	1	0	0		43	14	2.59	0.03	1	2.59		2.59	0	0		0	0	0
	PAK_1069	-	bacterial regulatory s, gntR family protein	.	4	6	0.81	1	0	0		30	17	1.54	0.38	0	0		0	0	0		0	0	0
	PAK_1070	-	NAD binding domain of 6-phosphogluconate dehydrogenase family protein	.	5	10	0.51	0.27	0	0		6	7	1.09	0.92	0	0		0	0	0		0	0	0
	PAK_1071	-	enoyl-CoA hydratase/isomerase family protein	.	1	5	0.44	1	0	0		10	7	1.34	0.68	0	0		0	0	0		0	0	0
	PAK_1072	+	bacterial transcriptional regulator family protein	.	76	49	1.39	0.54	0	0		2	4	0.92	0.94	0	0		0	0	0		0	0	0
	PAK_1073	+	acyl-CoA dehydrogenase, N-terminal domain protein	.	12	16	0.7	0.57	0	0		2	5	0.66	0.65	0	0		0	0	0		0	0	0
	PAK_1074|kdpF	+	K+-transporting ATPase, F subunit	.	0	4	0.34	1	0	0		0	4	0.35	1	0	0		0	0	0		0	0	0
	PAK_1075|kdpA	+	K+-transporting ATPase, A subunit	.	8	7	1.2	0.83	0	0		2	5	0.62	0.58	0	0		0	0	0		0	0	0
	PAK_1076|kdpB	+	K+-transporting ATPase, B subunit	.	5	8	0.67	0.57	0	0		1	4	0.49	1	0	0		0	0	0		0	0	0
	PAK_1077	+	hypothetical protein	.	1	4	0.46	1	0	0		0	4	0.35	1	0	0		0	0	0		0	0	0
	PAK_1078|kdpC	+	K+-transporting ATPase, C subunit	.	1	4	0.66	1	0	0		1	4	0.46	1	0	0		0	0	0		0	0	0
	PAK_1079	+	universal stress family protein	.	51	14	2.95	0.02	1	2.95		1	4	0.73	1	0	0		2.95	0	0		0	0	0
	PAK_1080	+	universal stress family protein	.	18	8	1.92	0.27	0	0		2	4	0.81	0.85	0	0		0	0	0		0	0	0
	PAK_1081	+	histidine kinase-, DNA gyrase B-, and HSP90-like ATPase family protein	.	7	6	1.19	0.83	0	0		1	7	0.25	0.04	1	0.25		0	0	0		0.25	0	1
	PAK_1082	+	transcriptional regulatory , C terminal family protein	.	26	8	2.73	0.07	0	0		8	7	1.21	0.83	0	0		0	0	0		0	0	0
	PAK_1083|glsA	+	glutaminase A	.	39	15	2.21	0.12	0	0		3	7	0.53	0.35	0	0		0	0	0		0	0	0
	PAK_1084	+	hypothetical protein	.	39	20	1.76	0.27	0	0		34	13	2.18	0.09	0	0		0	0	0		0	0	0
	PAK_1085	-	patatin-like phospholipase family protein	.	22	17	1.12	0.86	0	0		74	31	1.95	0.12	0	0		0	0	0		0	0	0
	PAK_1086	+	putative lipoprotein	.	5	5	1.24	1	0	0		0	5	0.27	1	0	0		0	0	0		0	0	0
	PAK_1087|selD	+	selenide, water dikinase	.	192	165	1.11	0.89	0	0		7	11	0.67	0.6	0	0		0	0	0		0	0	0
	PAK_1089|selU	+	tRNA 2-selenouridine synthase	.	99	71	1.27	0.68	0	0		2	5	0.7	0.69	0	0		0	0	0		0	0	0
	PAK_1088	-	glutathione-dependent formaldehyde-activating enzyme family protein	.	14	11	1.19	0.82	0	0		2	4	0.84	0.88	0	0		0	0	0		0	0	0
	PAK_1090	-	hypothetical protein	.	2	4	0.8	1	0	0		0	4	0.35	1	0	0		0	0	0		0	0	0
	PAK_1091	+	flavin reductase like domain protein	.	38	21	1.54	0.4	0	0		16	10	1.47	0.53	0	0		0	0	0		0	0	0
	PAK_1092	-	hypothetical protein	.	32	13	2.06	0.16	0	0		29	11	2.33	0.08	0	0		0	0	0		0	0	0
	PAK_1094	+	HAMP domain protein	.	41	29	1.22	0.74	0	0		14	7	1.93	0.41	0	0		0	0	0		0	0	0
	PAK_1093|sulP	-	sulfate permease family protein	.	13	16	0.77	0.69	0	0		27	11	2.02	0.34	0	0		0	0	0		0	0	0
	PAK_1095	-	zinc-binding dehydrogenase family protein	.	2	9	0.3	1	0	0		7	5	1.71	0.47	0	0		0	0	0		0	0	0
	PAK_1096	+	short chain dehydrogenase family protein	.	8	11	0.71	0.63	0	0		11	7	1.77	0.36	0	0		0	0	0		0	0	0
	PAK_1098	+	sodium Bile acid symporter family protein	.	8	4	2.47	0.21	0	0		23	7	3.08	0.03	1	3.08		0	0	0		3.08	1	0
	PAK_1097	-	benzoate transporter family protein	.	3	5	0.78	1	0	0		23	17	1.22	0.74	0	0		0	0	0		0	0	0
	PAK_1099	+	putative membrane protein	.	61	21	2.31	0.06	0	0		7	7	1.04	0.96	0	0		0	0	0		0	0	0
	PAK_1100	-	marR family protein	.	10	9	1.1	0.91	0	0		15	14	0.99	0.99	0	0		0	0	0		0	0	0
	PAK_1101	+	alanine-glyoxylate amino-transferase family protein	.	59	33	1.5	0.46	0	0		3	5	0.75	0.76	0	0		0	0	0		0	0	0
	PAK_1102	+	glutathione S-transferase, N-terminal domain protein	.	58	33	1.47	0.49	0	0		1	4	0.41	1	0	0		0	0	0		0	0	0
	PAK_1103	+	impA-related N-terminal family protein	.	87	35	1.99	0.32	0	0		8	8	1.03	0.97	0	0		0	0	0		0	0	0
	PAK_1104	+	conserved hypothetical protein	.	7	5	1.45	0.68	0	0		1	4	0.73	1	0	0		0	0	0		0	0	0
	PAK_1105	+	conserved hypothetical protein	.	7	7	1.05	0.96	0	0		10	7	1.52	0.58	0	0		0	0	0		0	0	0
	PAK_1106	+	gene 25-like lysozyme family protein	.	4	4	1.42	1	0	0		1	4	0.44	1	0	0		0	0	0		0	0	0
	PAK_1107	+	conserved hypothetical protein	.	12	8	1.3	0.72	0	0		11	13	0.86	0.82	0	0		0	0	0		0	0	0
	PAK_1108	+	conserved hypothetical protein	.	12	7	1.45	0.63	0	0		3	5	0.87	0.89	0	0		0	0	0		0	0	0
	PAK_1109|clpV	+	type VI secretion ATPase, ClpV1 family	.	21	17	1.07	0.92	0	0		10	10	0.88	0.87	0	0		0	0	0		0	0	0
	PAK_1110	+	bacterial regulatory , Fis family protein	.	5	7	0.75	0.72	0	0		2	4	0.67	0.68	0	0		0	0	0		0	0	0
	PAK_1111	+	putative lipoprotein	.	1	4	0.4	1	0	0		0	4	0.35	1	0	0		0	0	0		0	0	0
	PAK_1112	+	FHA domain protein	.	2	8	0.29	1	0	0		1	7	0.31	0.1	0	0		0	0	0		0	0	0
	PAK_1113	+	type VI secretion lipofamily protein	.	2	5	0.48	1	0	0		1	4	0.8	1	0	0		0	0	0		0	0	0
	PAK_1114	+	conserved hypothetical protein	.	3	8	0.41	1	0	0		12	8	1.56	0.49	0	0		0	0	0		0	0	0
	PAK_1115	+	type IV / VI secretion system , DotU family domain protein	.	4	8	0.52	0.33	0	0		1	6	0.38	0.2	0	0		0	0	0		0	0	0
	PAK_1116	+	conserved hypothetical protein	.	20	24	0.75	0.64	0	0		39	27	1.38	0.52	0	0		0	0	0		0	0	0
	PAK_1117	+	phosphatase 2C family protein	.	5	11	0.45	0.19	0	0		0	4	0.32	1	0	0		0	0	0		0	0	0
	PAK_1118	+	phosphotransferase enzyme family protein	.	2	5	0.63	1	0	0		19	11	1.65	0.35	0	0		0	0	0		0	0	0
	PAK_1119	-	glyoxalase/Bleomycin resistance /Dioxygenase superfamily protein	.	3	4	1.17	1	0	0		24	9	2.45	0.08	0	0		0	0	0		0	0	0
	PAK_1120	+	hemerythrin-like metal-binding domain protein	.	269	40	4.07	1	0	0		14	9	1.62	0.48	0	0		0	0	0		0	0	0
	PAK_1121|folE	-	GTP cyclohydrolase I	.	103	20	3.77	0.02	1	3.77		359	73	3.85	0.01	1	3.85		3.85	1	0		3.77	1	0
	PAK_1122	-	smr domain protein	.	19	7	2.41	0.18	0	0		90	24	2.95	0	1	2.95		2.95	0	0		0	0	0
	PAK_1123	-	hypothetical protein	.	6	4	2.23	1	0	0		19	6	2.9	0.06	0	0		0	0	0		0	0	0
	PAK_1124	-	isochorismatase family protein	.	1	4	0.55	1	0	0		9	12	0.72	0.61	0	0		0	0	0		0	0	0
	PAK_1125	-	isochorismatase family protein	.	1	4	0.52	1	0	0		23	13	1.49	0.49	0	0		0	0	0		0	0	0
	PAK_1126|prmB	+	-(glutamine-N5) methyltransferase, ribosomal protein L3-specific	.	162	97	1.53	0.47	0	0		14	43	0.33	0	1	0.33		0	0	0		0.33	0	1
	PAK_1127	-	hypothetical protein	.	109	48	1.94	0.23	0	0		78	87	0.84	0.78	0	0		0	0	0		0	0	0
	PAK_1128	-	alpha/beta hydrolase fold family protein	.	19	15	1.12	0.87	0	0		8	6	1.68	0.46	0	0		0	0	0		0	0	0
	PAK_1129|aroC	+	chorismate synthase	.	280	94	2.48	0.13	0	0		6	8	0.82	0.86	0	0		0	0	0		0	0	0
	PAK_1130	+	major Facilitator Superfamily protein	.	137	33	3.32	0.01	1	3.32		2	6	0.56	0.47	0	0		3.32	1	0		0	0	0
	PAK_1131|mtnB	+	methylthioribulose-1-phosphate dehydratase	.	130	40	2.75	0.02	1	2.75		2	6	0.63	0.6	0	0		2.75	0	0		0	0	0
	PAK_1132	+	ARD/ARD' family protein	.	65	46	1.28	0.69	0	0		1	4	0.84	1	0	0		0	0	0		0	0	0
	PAK_1133|mtnC	+	2,3-diketo-5-methylthio-1-phosphopentane phosphatase	.	85	32	2.36	0.08	0	0		5	6	1.07	0.94	0	0		0	0	0		0	0	0
	PAK_1134	+	putative membrane protein	.	19	13	1.27	0.71	0	0		3	8	0.45	0.21	0	0		0	0	0		0	0	0
	PAK_1135	-	alkA N-terminal domain protein	.	39	20	1.66	0.35	0	0		17	10	1.57	0.42	0	0		0	0	0		0	0	0
	PAK_1136|speE	+	spermidine synthase	.	250	64	3.17	0.03	1	3.17		6	9	0.75	0.71	0	0		3.17	1	0		0	0	0
	PAK_1137	+	strictosidine synthase family protein	.	247	78	2.75	0.04	1	2.75		11	8	1.2	0.83	0	0		2.75	0	0		0	0	0
	PAK_1138	+	type I phosphodiesterase / nucleotide pyrophosphatase family protein	.	169	87	1.74	0.33	0	0		12	23	0.48	0.1	0	0		0	0	0		0	0	0
	PAK_1139|pscU	-	conserved hypothetical protein	.	6	10	0.66	0.54	0	0		50	20	2.06	0.08	0	0		0	0	0		0	0	0
	PAK_1140|pscT	-	type III secretion apparatus protein SpaR/YscT/HrcT	.	1	8	0.27	1	0	0		10	10	1.07	0.93	0	0		0	0	0		0	0	0
	PAK_1141|pscS	-	type III secretion , HrpO family protein	.	1	5	0.25	1	0	0		9	12	0.74	0.67	0	0		0	0	0		0	0	0
	PAK_1142|pscR	-	conserved hypothetical protein	.	1	5	0.33	1	0	0		22	18	1.08	0.93	0	0		0	0	0		0	0	0
	PAK_1143|pscQ	-	conserved hypothetical protein	.	1	10	0.19	1	0	0		40	25	1.35	0.61	0	0		0	0	0		0	0	0
	PAK_1144|pscP	-	type III secretion system needle length determinant	.	3	7	0.48	1	0	0		11	8	1.43	0.59	0	0		0	0	0		0	0	0
	PAK_1145|pscO	-	conserved hypothetical protein	.	3	8	0.45	1	0	0		70	20	2.81	0.01	1	2.81		2.81	0	0		0	0	0
	PAK_1146|pscN	-	type III secretion apparatus H+-transporting two-sector ATPase	.	5	6	1.05	1	0	0		216	69	2.57	0.06	0	0		0	0	0		0	0	0
	PAK_1147|popN	+	type III secretion regulator YopN/LcrE/InvE/MxiC	.	142	68	1.8	0.32	0	0		2	4	0.79	0.84	0	0		0	0	0		0	0	0
	PAK_1148|pcr1	+	type III secretion effector delivery regulator, TyeA family	.	35	21	1.38	0.58	0	0		1	4	0.44	1	0	0		0	0	0		0	0	0
	PAK_1149|pcr2	+	type III secretion chaperone SycN	.	46	26	1.48	0.44	0	0		1	4	0.64	1	0	0		0	0	0		0	0	0
	PAK_1150|pcr3	+	conserved hypothetical protein	.	23	16	1.23	0.76	0	0		0	4	0.35	1	0	0		0	0	0		0	0	0
	PAK_1151|pcr3	+	type III secretion system YscX family protein	.	2	6	0.55	1	0	0		1	4	0.41	1	0	0		0	0	0		0	0	0
	PAK_1152|pcr4	+	tetratricopeptide repeat family protein	.	31	11	2.24	0.13	0	0		2	5	0.85	0.89	0	0		0	0	0		0	0	0
	PAK_1153|pcrD	+	FHIPEP family protein	.	113	70	1.46	0.46	0	0		4	5	0.92	0.93	0	0		0	0	0		0	0	0
	PAK_1154|pcrD	+	FHIPEP family protein	.	93	54	1.5	0.49	0	0		3	5	0.99	0.99	0	0		0	0	0		0	0	0
	PAK_1155|pcrR	+	type III secretion system regulator LcrR	.	32	19	1.45	0.5	0	0		1	4	0.6	1	0	0		0	0	0		0	0	0
	PAK_1156|pcrG	+	type III secretion protein LcrG	.	81	24	2.66	0.05	1	2.66		2	4	1.05	0.97	0	0		2.66	0	0		0	0	0
	PAK_1157|pcrV	+	V antigen family protein	.	141	65	1.9	0.2	0	0		2	5	0.77	0.81	0	0		0	0	0		0	0	0
	PAK_1158|pcrH	+	type III secretion low calcium response chaperone LcrH/SycD	.	55	48	1.05	0.95	0	0		2	5	0.84	0.88	0	0		0	0	0		0	0	0
	PAK_1159|popB	+	secretion system effector C (SseC) like family protein	.	153	230	0.7	0.64	0	0		10	8	1.28	0.76	0	0		0	0	0		0	0	0
	PAK_1160|popD	+	yopD family protein	.	93	185	0.52	0.24	0	0		2	7	0.53	0.47	0	0		0	0	0		0	0	0
	PAK_1161|exsC	+	tir chaperone family protein	.	407	87	3.71	0.02	1	3.71		2	4	1.14	0.91	0	0		3.71	1	0		0	0	0
	PAK_1162|exsE	+	hypothetical protein	.	62	42	1.29	0.7	0	0		1	4	0.64	0.64	0	0		0	0	0		0	0	0
	PAK_1163|exsB	+	type III secretion system chaperone YscW	.	87	40	1.83	0.23	0	0		6	4	1.89	0.4	0	0		0	0	0		0	0	0
	PAK_1164	+	hypothetical protein	.	16	13	1.16	0.82	0	0		3	4	1.19	0.88	0	0		0	0	0		0	0	0
	PAK_1166|exsA	+	transcriptional activator of the exoS regulon	.	1157	244	3.99	0	1	3.99		5	4	1.95	0.43	0	0		3.99	1	0		0	0	0
	PAK_1165	-	hypothetical protein	.	190	106	1.62	0.39	0	0		1	4	0.57	1	0	0		0	0	0		0	0	0
	PAK_1167|exsD	+	hypothetical protein	.	320	232	1.3	0.72	0	0		6	7	0.91	0.94	0	0		0	0	0		0	0	0
	PAK_1168|pscB	+	conserved hypothetical protein	.	164	108	1.4	0.56	0	0		1	4	0.73	1	0	0		0	0	0		0	0	0
	PAK_1169|pscC	+	conserved hypothetical protein	.	415	256	1.5	0.54	0	0		11	9	1.18	0.86	0	0		0	0	0		0	0	0
	PAK_1170|pscD	+	conserved hypothetical protein	.	370	203	1.64	0.49	0	0		9	6	1.48	0.66	0	0		0	0	0		0	0	0
	PAK_1171|pscF	+	type III secretion apparatus needle protein	.	85	60	1.26	0.73	0	0		1	5	0.61	0.62	0	0		0	0	0		0	0	0
	PAK_1172|pscG	+	conserved hypothetical protein	.	132	96	1.27	0.67	0	0		4	6	0.74	0.78	0	0		0	0	0		0	0	0
	PAK_1173|pscH	+	conserved hypothetical protein	.	79	62	1.16	0.84	0	0		2	4	0.81	0.84	0	0		0	0	0		0	0	0
	PAK_1174|pscI	+	type III secretion apparatus protein, YscI/HrpB, C-terminal domain	.	34	52	0.62	0.4	0	0		1	4	0.64	1	0	0		0	0	0		0	0	0
	PAK_1175|pscJ	+	conserved hypothetical protein	.	112	130	0.86	0.85	0	0		1	4	0.66	0.68	0	0		0	0	0		0	0	0
	PAK_1176|pscK	+	YOP s translocation K family protein	.	64	85	0.74	0.64	0	0		1	4	0.57	1	0	0		0	0	0		0	0	0
	PAK_1177|pscL	+	conserved hypothetical protein	.	161	112	1.32	0.7	0	0		4	6	0.83	0.85	0	0		0	0	0		0	0	0
	PAK_1178	-	glycosyl hydrolase family 3 C terminal domain protein	.	122	216	0.59	0.41	0	0		131	37	2.82	0.01	1	2.82		2.82	0	0		0	0	0
	PAK_1179	-	diguanylate cyclase domain protein	.	12	74	0.19	0	1	0.19		182	40	3.57	0	1	3.57		3.57	1	0		0.19	0	1
	PAK_1180	+	conserved hypothetical protein	.	35	36	0.88	0.84	0	0		2	5	0.72	0.74	0	0		0	0	0		0	0	0
	PAK_1181	+	peptidase C26 family protein	.	63	54	1.06	0.93	0	0		2	5	0.55	0.48	0	0		0	0	0		0	0	0
	PAK_1182	+	conserved hypothetical protein	.	10	29	0.35	0.04	1	0.35		2	5	0.83	0.86	0	0		0.35	0	0		0	0	0
	PAK_1183	+	conserved hypothetical protein	.	2	13	0.18	0	1	0.18		2	5	0.82	0.84	0	0		0.18	0	1		0	0	0
	PAK_1184	+	transglutaminase-like superfamily protein	.	4	12	0.4	0.11	0	0		2	6	0.5	0.38	0	0		0	0	0		0	0	0
	PAK_1185	+	proteasome subunit	.	5	9	0.64	0.53	0	0		10	6	2.19	0.23	0	0		0	0	0		0	0	0
	PAK_1186	-	cytochrome c family protein	.	3	6	0.63	1	0	0		10	7	1.53	0.55	0	0		0	0	0		0	0	0
	PAK_1187	+	membrane transport family protein	.	48	17	2.37	0.06	0	0		1	4	0.5	1	0	0		0	0	0		0	0	0
	PAK_1188	+	acetyl-CoA C-acetyltransferase family protein	.	8	12	0.61	0.4	0	0		1	4	0.55	1	0	0		0	0	0		0	0	0
	PAK_1189	+	enoyl-CoA hydratase/isomerase family protein	.	20	17	1.07	0.93	0	0		11	10	1.08	0.93	0	0		0	0	0		0	0	0
	PAK_1190	-	bacterial regulatory helix-turn-helix , lysR family protein	.	7	10	0.69	0.61	0	0		8	14	0.59	0.35	0	0		0	0	0		0	0	0
	PAK_1191	+	aldo/keto reductase family protein	.	7	16	0.45	0.17	0	0		1	7	0.28	0.05	1	0.28		0	0	0		0.28	0	1
	PAK_1192	+	hypothetical protein	.	3	7	0.45	1	0	0		13	8	1.56	0.47	0	0		0	0	0		0	0	0
	PAK_1193	+	hypothetical protein	.	1	5	0.38	1	0	0		18	14	1.23	0.74	0	0		0	0	0		0	0	0
	PAK_1194	-	glutaredoxin family protein	.	1	4	0.61	1	0	0		24	12	1.68	0.32	0	0		0	0	0		0	0	0
	PAK_1195	+	glutamine amidotransferase class-I family protein	.	32	32	0.87	0.84	0	0		1	5	0.55	0.5	0	0		0	0	0		0	0	0
	PAK_1196	-	hypothetical protein	.	0	4	0.32	1	0	0		1	4	0.74	1	0	0		0	0	0		0	0	0
	PAK_1197	-	hypothetical protein	.	2	4	0.59	1	0	0		1	4	0.44	1	0	0		0	0	0		0	0	0
	PAK_1198	-	putative lipoprotein	.	0	5	0.26	1	0	0		1	4	0.55	1	0	0		0	0	0		0	0	0
	PAK_1199	+	macro domain protein	.	18	28	0.67	0.63	0	0		1	5	0.4	1	0	0		0	0	0		0	0	0
	PAK_1200	-	hypothetical protein	.	2	7	0.34	1	0	0		2	8	0.33	0.08	0	0		0	0	0		0	0	0
	PAK_1201	-	enoyl-CoA hydratase/isomerase family protein	.	10	10	0.95	0.95	0	0		71	21	2.78	0.01	1	2.78		2.78	0	0		0	0	0
	PAK_1202	+	acetyltransferase family protein	.	279	77	3	0.03	1	3		5	6	1.06	0.96	0	0		3	0	0		0	0	0
	PAK_1203	-	3-deoxy-7-phosphoheptulonate synthase	.	11	14	0.75	0.66	0	0		476	117	3.3	0.02	1	3.3		3.3	1	0		0	0	0
	PAK_1204	+	hypothetical protein	.	19	14	1.17	0.81	0	0		1	4	0.41	1	0	0		0	0	0		0	0	0
	PAK_1205	+	2-dehydropantoate 2-reductase family protein	.	142	48	2.57	0.02	1	2.57		3	7	0.54	0.44	0	0		2.57	0	0		0	0	0
	PAK_1206	+	universal stress family protein	.	22	16	1.19	0.8	0	0		18	9	1.7	0.38	0	0		0	0	0		0	0	0
	PAK_1207	+	bacterial regulatory helix-turn-helix , lysR family protein	.	260	159	1.53	0.43	0	0		22	11	1.71	0.34	0	0		0	0	0		0	0	0
	PAK_1208	-	hypothetical protein	.	23	11	1.84	0.27	0	0		96	15	5.1	0	1	5.1		5.1	1	0		0	0	0
	PAK_1209	-	adenylylsulfate reductase, thioredoxin dependent family protein	.	4	10	0.44	0.21	0	0		21	11	1.64	0.41	0	0		0	0	0		0	0	0
	PAK_1210|thrH	+	phosphoserine phosphatase/homoserine phosphotransferase bifunctional protein	.	110	31	2.99	0.02	1	2.99		24	16	1.37	0.67	0	0		2.99	0	0		0	0	0
	PAK_1211|pabB	-	aminodeoxychorismate synthase, component I	.	12	6	1.68	0.46	0	0		101	26	3.02	0	1	3.02		3.02	1	0		0	0	0
	PAK_1212	+	bacterial regulatory s, luxR family protein	.	99	76	1.19	0.79	0	0		7	11	0.73	0.63	0	0		0	0	0		0	0	0
	PAK_1214	+	bacterial regulatory s, luxR family protein	.	40	40	0.97	0.96	0	0		10	10	1.01	0.99	0	0		0	0	0		0	0	0
	PAK_1213	-	hypothetical protein	.	4	4	1.12	1	0	0		2	4	1.06	0.96	0	0		0	0	0		0	0	0
	PAK_1215	+	hypothetical protein	.	9	8	1.09	0.92	0	0		2	5	0.62	0.61	0	0		0	0	0		0	0	0
	PAK_1216	+	peptidase C39 family protein	.	9	7	1.29	0.75	0	0		2	5	0.62	0.59	0	0		0	0	0		0	0	0
	PAK_1217	+	hypothetical protein	.	7	6	1.28	0.75	0	0		2	7	0.39	0.18	0	0		0	0	0		0	0	0
	PAK_1218	+	outer membrane transport family protein	.	10	9	1.08	0.93	0	0		6	11	0.54	0.3	0	0		0	0	0		0	0	0
	PAK_1219	+	maltose operon periplasmic family protein	.	9	9	0.93	0.92	0	0		5	8	0.65	0.55	0	0		0	0	0		0	0	0
	PAK_1220	-	prokaryotic glutathione synthetase, ATP-grasp domain protein	.	9	10	0.89	0.9	0	0		342	168	1.86	0.15	0	0		0	0	0		0	0	0
	PAK_1221	-	putative membrane protein	.	8	8	0.95	0.95	0	0		380	119	2.72	0.05	1	2.72		2.72	0	0		0	0	0
	PAK_1222	-	conserved hypothetical protein	.	5	5	1.15	1	0	0		190	50	3.25	0	1	3.25		3.25	1	0		0	0	0
	PAK_1223	-	conserved hypothetical protein	.	45	13	2.9	0.02	1	2.9		194	33	4.71	0	1	4.71		4.71	1	0		2.9	0	0
	PAK_n086	+	potential riboswitch	.	524	98	4.44	0	1	4.44		60	9	5.69	0	1	5.69		4.44	1	0		5.69	1	0
	PAK_1224	-	hypothetical protein	.	320	72	3.69	0	1	3.69		1	4	0.53	1	0	0		0	0	0		3.69	1	0
	PAK_1225|ppsA	+	phosphoenolpyruvate synthase	.	1319	567	2.1	0.19	0	0		16	11	1.3	0.77	0	0		0	0	0		0	0	0
	PAK_1226	+	alpha/beta hydrolase family protein	.	80	55	1.3	0.7	0	0		1	4	0.68	1	0	0		0	0	0		0	0	0
	PAK_1227	+	rraA family protein	.	131	51	2.16	0.16	0	0		6	4	2.31	0.27	0	0		0	0	0		0	0	0
	PAK_1228	+	corA-like Mg2+ transporter family protein	.	72	45	1.4	0.57	0	0		1	4	0.67	1	0	0		0	0	0		0	0	0
	PAK_1229	+	hypothetical protein	.	284	67	3.47	0.01	1	3.47		1	4	0.61	1	0	0		3.47	1	0		0	0	0
	PAK_1230	+	mechanosensitive ion channel family protein	.	624	216	2.52	0.09	0	0		3	5	0.95	0.96	0	0		0	0	0		0	0	0
	PAK_1231	+	RNA polymerase sigma factor, sigma-70 family protein	.	1052	171	5.05	0	1	5.05		5	4	1.45	0.72	0	0		5.05	1	0		0	0	0
	PAK_1232	+	oprF membrane domain protein	.	14577	5092	2.59	0.06	0	0		44	14	2.14	0.38	0	0		0	0	0		0	0	0
	PAK_1233|cobA	-	uroporphyrinogen-III C-methyltransferase	.	16	39	0.43	0.12	0	0		4	6	0.86	0.87	0	0		0	0	0		0	0	0
	PAK_1234	-	molybdopterin oxidoreductase Fe4S4 domain protein	.	15	27	0.51	0.2	0	0		4	5	1.07	0.95	0	0		0	0	0		0	0	0
	PAK_1235|nirD	-	nitrite reductase [NAD(P)H], small subunit	.	1	4	0.41	1	0	0		0	4	0.35	1	0	0		0	0	0		0	0	0
	PAK_1236|nirB	-	nitrite reductase [NAD(P)H], large subunit	.	7	26	0.29	0.02	1	0.29		2	4	0.92	0.94	0	0		0	0	0		0.29	0	1
	PAK_1237	-	phosphatase 2C family protein	.	2	17	0.14	0	1	0.14		4	6	0.86	0.87	0	0		0	0	0		0.14	0	1
	PAK_1238|narK	-	nitrite transporter family protein	.	2	14	0.17	0	1	0.17		1	5	0.42	0.29	0	0		0	0	0		0.17	0	1
	PAK_1239	+	hypothetical protein	.	1	4	0.62	1	0	0		0	4	0.35	1	0	0		0	0	0		0	0	0
	PAK_1240	-	alginate lyase family protein	.	2	14	0.2	0.01	1	0.2		3	6	0.65	0.6	0	0		0	0	0		0.2	0	1
	PAK_1241	-	response regulator	.	7	8	0.93	0.93	0	0		2	5	0.8	0.83	0	0		0	0	0		0	0	0
	PAK_1242	-	hypothetical protein	.	3	13	0.26	0.02	1	0.26		10	9	1.02	0.98	0	0		0	0	0		0.26	0	1
	PAK_1243|acnB	-	aconitate hydratase 2	.	13	32	0.45	0.23	0	0		1235	976	1.22	0.79	0	0		0	0	0		0	0	0
	PAK_n085	-	potential riboswitch	.	8	7	1.08	0.93	0	0		651	130	4.26	0	1	4.26		4.26	1	0		0	0	0
	PAK_1244	+	hypothetical protein	.	8	7	1.14	0.88	0	0		543	90	5.18	0	1	5.18		0	0	0		5.18	1	0
	PAK_1245	+	hypothetical protein	.	62	20	2.7	0.03	1	2.7		9	6	1.35	0.76	0	0		2.7	0	0		0	0	0
	PAK_1246	-	universal stress family protein	.	26	12	1.95	0.22	0	0		107	40	2.08	0.33	0	0		0	0	0		0	0	0
	PAK_1247	-	hypothetical protein	.	1	4	0.34	1	0	0		2	5	0.74	0.75	0	0		0	0	0		0	0	0
	PAK_1248	+	tRNA- family protein	.	149	50	2.44	0.13	0	0		25	14	1.47	0.48	0	0		0	0	0		0	0	0
	PAK_1249	-	SPFH domain / Band 7 family protein	.	43	24	1.52	0.46	0	0		527	154	2.95	0.02	1	2.95		2.95	0	0		0	0	0
	PAK_1250|lpxH	-	UDP-2,3-diacylglucosamine hydrolase	.	40	25	1.36	0.58	0	0		170	64	2.28	0.03	1	2.28		2.28	0	0		0	0	0
	PAK_1251	-	cyclophilin type peptidyl-prolyl cis-trans isomerase/CLD family protein	.	12	15	0.77	0.75	0	0		394	140	2.58	0	1	2.58		2.58	0	0		0	0	0
	PAK_1252|glnS	+	glutamine--tRNA ligase	.	316	296	1.04	0.96	0	0		10	7	1.39	0.68	0	0		0	0	0		0	0	0
	PAK_1253|cysS	+	cysteine--tRNA ligase	.	727	808	0.91	0.9	0	0		17	14	1.06	0.96	0	0		0	0	0		0	0	0
	PAK_1254	-	tetrahydrofolate dehydrogenase/cyclohydrolase, NAD(P)-binding domain protein	.	10	23	0.41	0.09	0	0		208	127	1.51	0.45	0	0		0	0	0		0	0	0
	PAK_1256	+	tRNA-Arg	.	4337	509	7.03	0	1	7.03		10	6	1.41	1	0	0		7.03	1	0		0	0	0
	PAK_1255	-	hypothetical protein	.	10640	2111	4.34	0	1	4.34		14	8	1.4	0.77	0	0		0	0	0		4.34	1	0
	PAK_1257	+	tRNA-His	.	3016	813	3.31	0.01	1	3.31		15	8	1.41	0.76	0	0		3.31	1	0		0	0	0
	PAK_1258	+	tRNA-Leu	.	396	146	2.38	0.1	0	0		5	5	1.36	0.78	0	0		0	0	0		0	0	0
	PAK_1259	+	tRNA-His	.	512	158	2.76	0.06	0	0		13	8	1.33	0.81	0	0		0	0	0		0	0	0
	PAK_1260	+	hypothetical protein	.	64	88	0.72	0.57	0	0		2	5	0.69	0.69	0	0		0	0	0		0	0	0
	PAK_1261	-	hypothetical protein	.	4	32	0.14	0	1	0.14		0	4	0.35	1	0	0		0	0	0		0.14	0	1
	PAK_1262	-	beta-lactamase family protein	.	24	301	0.11	0	1	0.11		10	8	1.36	0.65	0	0		0	0	0		0.11	0	1
	PAK_1263	-	HAMP domain protein	.	6	124	0.08	0	1	0.08		78	14	4.44	0	1	4.44		4.44	1	0		0.08	0	1
	PAK_1264	-	transcriptional regulatory , C terminal family protein	.	1	60	0.05	0	1	0.05		22	12	1.59	0.47	0	0		0	0	0		0.05	0	1
	PAK_1265	-	hypothetical protein	.	4	22	0.2	0	1	0.2		1	4	0.73	1	0	0		0	0	0		0.2	0	1
	PAK_1266|tig	+	trigger factor	.	4281	1641	2.34	0.13	0	0		28	18	1.34	0.72	0	0		0	0	0		0	0	0
	PAK_1267|clpP	+	ATP-dependent Clp protease, proteolytic subunit ClpP	.	1127	390	2.54	0.09	0	0		10	9	1.19	0.84	0	0		0	0	0		0	0	0
	PAK_1268|clpX	+	ATP-dependent Clp protease, ATP-binding subunit ClpX	.	2320	864	2.43	0.08	0	0		16	12	1.15	0.89	0	0		0	0	0		0	0	0
	PAK_1269|lon	+	ATP-dependent protease La	.	707	357	1.83	0.29	0	0		24	13	1.56	0.5	0	0		0	0	0		0	0	0
	PAK_1270	+	bacterial DNA-binding family protein	.	8384	1974	3.58	0.02	1	3.58		13	8	1.45	0.71	0	0		3.58	1	0		0	0	0
	PAK_1271	+	tRNA-Asp	.	6188	919	5.4	0	1	5.4		29	11	2.01	0.41	0	0		5.4	1	0		0	0	0
	PAK_1272	+	PPIC-type PPIASE domain protein	.	1128	522	1.98	0.23	0	0		15	13	1.09	0.94	0	0		0	0	0		0	0	0
	PAK_1273	-	short chain dehydrogenase family protein	.	7	18	0.38	0.1	0	0		118	34	2.9	0.02	1	2.9		2.9	0	0		0	0	0
	PAK_1274|nikE	-	nickel import ATP-binding protein NikE	.	4	36	0.12	0	1	0.12		88	39	1.98	0.2	0	0		0	0	0		0.12	0	1
	PAK_1275	-	binding--dependent transport system inner membrane component family protein	.	1	26	0.07	0	1	0.07		44	18	2	0.2	0	0		0	0	0		0.07	0	1
	PAK_1276	-	binding--dependent transport system inner membrane component family protein	.	9	15	0.57	0.33	0	0		75	34	1.85	0.19	0	0		0	0	0		0	0	0
	PAK_1277	-	bacterial extracellular solute-binding s, 5 Middle family protein	.	8	29	0.27	0.01	1	0.27		167	52	2.68	0.03	1	2.68		2.68	0	0		0.27	0	1
	PAK_1278	-	bacterial extracellular solute-binding s, 5 Middle family protein	.	7	20	0.36	0.05	1	0.36		170	25	5.18	0	1	5.18		5.18	1	0		0.36	0	0
	PAK_1279|safA	-	spore coat assembly SafA domain protein	.	7	17	0.45	0.22	0	0		330	113	2.57	0.03	1	2.57		2.57	0	0		0	0	0
	PAK_1280|gloB	-	hydroxyacylglutathione hydrolase	.	3	6	0.68	1	0	0		40	24	1.45	0.51	0	0		0	0	0		0	0	0
	PAK_1281	+	methyltransferase domain protein	.	110	60	1.69	0.21	0	0		5	6	0.99	0.99	0	0		0	0	0		0	0	0
	PAK_1282	+	RNase H family protein	.	82	37	1.93	0.15	0	0		2	5	0.8	0.84	0	0		0	0	0		0	0	0
	PAK_1283|dnaQ	+	DNA polymerase III, epsilon subunit	.	91	42	1.87	0.26	0	0		21	10	1.95	0.18	0	0		0	0	0		0	0	0
	PAK_1284	-	snoaL-like domain protein	.	26	17	1.45	0.53	0	0		18	11	1.57	0.4	0	0		0	0	0		0	0	0
	PAK_1285	+	orn/Lys/Arg decarboxylase, C-terminal domain protein	.	145	57	2.14	0.16	0	0		7	8	0.95	0.95	0	0		0	0	0		0	0	0
	PAK_1287	+	amino acid permease family protein	.	124	41	2.51	0.05	1	2.51		37	16	1.88	0.17	0	0		2.51	0	0		0	0	0
	PAK_1286	-	citrate transporter family protein	.	63	26	2.1	0.13	0	0		44	14	2.54	0.04	1	2.54		2.54	0	0		0	0	0
	PAK_1288	+	enoyl-CoA hydratase/isomerase family protein	.	706	179	3.4	0.01	1	3.4		7	6	1.45	0.67	0	0		3.4	1	0		0	0	0
	PAK_1289	+	pilin biosynthetic protein	.	717	341	1.88	0.33	0	0		15	8	1.66	0.54	0	0		0	0	0		0	0	0
	PAK_1291	+	NUDIX domain protein	.	375	181	1.86	0.3	0	0		32	12	2.39	0.05	1	2.39		0	0	0		2.39	0	0
	PAK_1290	-	sulfite exporter TauE/SafE family protein	.	170	78	1.89	0.27	0	0		67	25	2.44	0.02	1	2.44		2.44	0	0		0	0	0
	PAK_129001	+	conserved domain transcription termination factor Rho	.	156	71	1.89	0.26	0	0		65	24	2.46	0.02	1	2.46		0	0	0		2.46	0	0
	PAK_1293	+	hypothetical protein	.	82	52	1.39	0.6	0	0		2	4	0.74	0.77	0	0		0	0	0		0	0	0
	PAK_1292	-	bacterial regulatory helix-turn-helix , lysR family protein	.	73	52	1.24	0.73	0	0		13	8	1.53	0.53	0	0		0	0	0		0	0	0
	PAK_1294	+	short chain dehydrogenase family protein	.	11	29	0.39	0.05	1	0.39		0	4	0.32	1	0	0		0.39	0	0		0	0	0
	PAK_1295	-	short chain dehydrogenase family protein	.	8	29	0.29	0.01	1	0.29		27	15	1.55	0.41	0	0		0	0	0		0.29	0	1
	PAK_1296	-	phosphotransferase enzyme family protein	.	13	40	0.34	0.05	1	0.34		16	8	2.04	0.23	0	0		0	0	0		0.34	0	0
	PAK_1297	-	SCP-2 sterol transfer family protein	.	11	16	0.71	0.66	0	0		1512	297	4.32	0	1	4.32		4.32	1	0		0	0	0
	PAK_1298	-	histidine phosphatase super family protein	.	10	17	0.62	0.44	0	0		152	27	4.33	0	1	4.33		4.33	1	0		0	0	0
	PAK_1299	+	peptidase S49 family protein	.	99	78	1.18	0.79	0	0		6	5	1.45	0.64	0	0		0	0	0		0	0	0
	PAK_1301	+	conserved hypothetical protein	.	199	86	1.99	0.25	0	0		4	5	1.16	0.89	0	0		0	0	0		0	0	0
	PAK_1300	-	lysophospholipase family protein	.	138	62	1.96	0.16	0	0		3	4	1.35	0.77	0	0		0	0	0		0	0	0
	PAK_1302	-	hypothetical protein	.	4	8	0.52	0.35	0	0		6	4	2.22	0.31	0	0		0	0	0		0	0	0
	PAK_1303	+	bacterial regulatory s, tetR family protein	.	21	17	1.13	0.86	0	0		1	4	0.51	1	0	0		0	0	0		0	0	0
	PAK_1304	-	conserved hypothetical protein	.	4	5	1	1	0	0		26	16	1.41	0.5	0	0		0	0	0		0	0	0
	PAK_1305	-	nitrite/Sulfite reductase ferredoxin-like half domain protein	.	9	25	0.35	0.03	1	0.35		164	60	2.37	0.05	1	2.37		2.37	0	0		0.35	0	0
	PAK_1306	+	hypothetical protein	.	1	5	0.32	1	0	0		0	5	0.31	1	0	0		0	0	0		0	0	0
	PAK_1307	+	putative membrane protein	.	4	6	0.95	1	0	0		2	5	0.77	0.79	0	0		0	0	0		0	0	0
	PAK_1308	-	conserved hypothetical protein	.	4	10	0.45	0.23	0	0		3	8	0.51	0.28	0	0		0	0	0		0	0	0
	PAK_1309	-	radical SAM superfamily protein	.	4	11	0.43	0.22	0	0		120	58	1.82	0.15	0	0		0	0	0		0	0	0
	PAK_1310	+	conserved hypothetical protein	.	38	14	2.31	0.13	0	0		9	8	1.06	0.95	0	0		0	0	0		0	0	0
	PAK_1311	+	ybaK / prolyl-tRNA synthetases associated domain protein	.	45	24	1.62	0.36	0	0		32	19	1.46	0.45	0	0		0	0	0		0	0	0
	PAK_1312	-	conserved hypothetical protein	.	12	10	1.13	0.88	0	0		43	22	1.62	0.34	0	0		0	0	0		0	0	0
	PAK_1313|metH	-	methionine synthase	.	39	40	0.89	0.87	0	0		629	234	2.42	0.04	1	2.42		2.42	0	0		0	0	0
	PAK_1314|tse1	-	hypothetical protein	.	3	5	0.66	1	0	0		4	6	0.85	0.86	0	0		0	0	0		0	0	0
	PAK_1315|tsi1	-	hypothetical protein	.	4	5	0.94	1	0	0		2	4	0.96	0.97	0	0		0	0	0		0	0	0
	PAK_1316	+	fatty acid cis/trans isomerase family protein	.	470	140	2.84	0.06	0	0		65	24	2.34	0.03	1	2.34		0	0	0		2.34	0	0
	PAK_1317	+	iron-sulfur cluster biosynthesis family protein	.	351	151	2.11	0.13	0	0		5	9	0.62	0.5	0	0		0	0	0		0	0	0
	PAK_1318	-	major Facilitator Superfamily protein	.	14	25	0.54	0.25	0	0		9	11	0.8	0.79	0	0		0	0	0		0	0	0
	PAK_1319	-	conserved hypothetical protein	.	1	7	0.19	1	0	0		0	4	0.35	1	0	0		0	0	0		0	0	0
	PAK_1320	-	bacterial regulatory helix-turn-helix s, AraC family protein	.	2	10	0.31	0.09	0	0		5	10	0.5	0.26	0	0		0	0	0		0	0	0
	PAK_1321	+	hypothetical protein	.	2	11	0.23	0.01	1	0.23		11	10	1.08	0.92	0	0		0.23	0	1		0	0	0
	PAK_1322	+	diguanylate cyclase domain protein	.	12	24	0.48	0.13	0	0		10	31	0.32	0.01	1	0.32		0	0	0		0.32	0	1
	PAK_1323	-	hypothetical protein	.	40	18	1.88	0.23	0	0		203	84	2.1	0.1	0	0		0	0	0		0	0	0
	PAK_1325	+	bacterial regulatory helix-turn-helix , lysR family protein	.	111	41	2.23	0.09	0	0		4	9	0.47	0.22	0	0		0	0	0		0	0	0
	PAK_1324	-	CBS domain protein	.	45	32	1.2	0.75	0	0		4	4	1.37	0.73	0	0		0	0	0		0	0	0
	PAK_1326	-	hypothetical protein	.	1	9	0.2	1	0	0		0	4	0.35	1	0	0		0	0	0		0	0	0
	PAK_1327|ccoN	-	cytochrome c oxidase, cbb3-type, subunit I	.	7	44	0.19	0	1	0.19		57	66	0.85	0.81	0	0		0	0	0		0.19	0	1
	PAK_1328	-	conserved hypothetical protein	.	6	12	0.55	0.32	0	0		41	35	1.13	0.86	0	0		0	0	0		0	0	0
	PAK_1329	-	aminoglycoside/hydroxyurea antibiotic resistance kinase family protein	.	9	14	0.63	0.43	0	0		13	5	3.41	0.04	1	3.41		3.41	1	0		0	0	0
	PAK_1330	-	bacterial regulatory helix-turn-helix , lysR family protein	.	1	10	0.18	0	1	0.18		10	9	1.02	0.98	0	0		0	0	0		0.18	0	1
	PAK_1331	+	leucine carboxyl methyltransferase family protein	.	7	10	0.72	0.66	0	0		16	8	1.99	0.21	0	0		0	0	0		0	0	0
	PAK_1332|modC	-	molybdate ABC transporter, ATP-binding protein	.	6	10	0.58	0.37	0	0		31	17	1.55	0.43	0	0		0	0	0		0	0	0
	PAK_1333|modB	-	molybdate ABC transporter, permease protein	.	2	10	0.26	0.03	1	0.26		64	15	3.5	0	1	3.5		3.5	1	0		0.26	0	1
	PAK_1334|modA	-	molybdate ABC transporter, periplasmic molybdate-binding protein	.	2	6	0.4	1	0	0		26	13	1.68	0.38	0	0		0	0	0		0	0	0
	PAK_1335	-	bacterial regulatory s, tetR family protein	.	1	5	0.26	1	0	0		3	5	1.13	0.91	0	0		0	0	0		0	0	0
	PAK_1336	-	hypothetical protein	.	1	4	0.62	1	0	0		0	4	0.35	1	0	0		0	0	0		0	0	0
	PAK_1337	+	VRR-NUC domain protein	.	29	18	1.39	0.56	0	0		6	5	1.42	0.66	0	0		0	0	0		0	0	0
	PAK_1338	+	DEAD_2 family protein	.	92	31	2.44	0.04	1	2.44		3	7	0.49	0.37	0	0		2.44	0	0		0	0	0
	PAK_1339	+	hypothetical protein	.	20	17	1.03	0.96	0	0		1	4	0.44	1	0	0		0	0	0		0	0	0
	PAK_1340	+	hypothetical protein	.	2	4	0.81	1	0	0		0	4	0.4	1	0	0		0	0	0		0	0	0
	PAK_1341	+	hypothetical protein	.	4	8	0.61	0.57	0	0		1	4	0.49	1	0	0		0	0	0		0	0	0
	PAK_1342|gspD	+	general secretion pathway protein D	.	143	106	1.25	0.77	0	0		7	11	0.63	0.52	0	0		0	0	0		0	0	0
	PAK_1343|acpP	+	acyl carrier protein	.	35	54	0.62	0.41	0	0		3	5	0.74	0.73	0	0		0	0	0		0	0	0
	PAK_1344	+	hypothetical protein	.	1	4	0.5	1	0	0		4	5	1.23	0.83	0	0		0	0	0		0	0	0
	PAK_1345	+	peptidase M23 family protein	.	6	4	2.27	1	0	0		9	10	0.88	0.86	0	0		0	0	0		0	0	0
	PAK_1346	-	ecsC family protein	.	4	4	1.44	1	0	0		25	10	2.2	0.12	0	0		0	0	0		0	0	0
	PAK_1347	-	corA-like Mg2+ transporter family protein	.	2	8	0.32	1	0	0		1	4	0.54	1	0	0		0	0	0		0	0	0
	PAK_1348	+	hypothetical protein	.	66	11	4.42	0	1	4.42		6	7	0.97	0.97	0	0		4.42	1	0		0	0	0
	PAK_1349	+	cna B-type domain protein	.	5	8	0.73	0.68	0	0		28	30	0.85	0.84	0	0		0	0	0		0	0	0
	PAK_1350	+	hypothetical protein	.	6	13	0.45	0.18	0	0		37	36	0.88	0.84	0	0		0	0	0		0	0	0
	PAK_1351	+	outer membrane efflux family protein	.	23	19	1.1	0.89	0	0		2	5	0.65	0.62	0	0		0	0	0		0	0	0
	PAK_1352	+	type I secretion system ATPase family protein	.	5	11	0.47	0.2	0	0		2	5	0.59	0.53	0	0		0	0	0		0	0	0
	PAK_1353	+	type I secretion membrane fusion , HlyD family protein	.	3	6	0.69	1	0	0		2	4	1.02	0.98	0	0		0	0	0		0	0	0
	PAK_1354	-	HD domain protein	.	6	5	1.4	1	0	0		3	4	1.01	0.99	0	0		0	0	0		0	0	0
	PAK_1355	-	helix-turn-helix family protein	.	3	7	0.52	1	0	0		2	4	0.84	0.88	0	0		0	0	0		0	0	0
	PAK_1356	-	molybdopterin-binding domain of aldehyde dehydrogenase family protein	.	5	11	0.44	0.2	0	0		12	8	1.44	0.57	0	0		0	0	0		0	0	0
	PAK_1357	-	2Fe-2S iron-sulfur cluster binding domain protein	.	0	4	0.39	1	0	0		2	6	0.58	0.5	0	0		0	0	0		0	0	0
	PAK_1358	+	small Multidrug Resistance family protein	.	6	12	0.53	0.34	0	0		1	4	0.48	1	0	0		0	0	0		0	0	0
	PAK_1360	+	NADH-ubiquinone/plastoquinone oxidoreductase, chain 3 family protein	.	2	4	0.77	1	0	0		4	6	0.71	0.69	0	0		0	0	0		0	0	0
	PAK_1359	-	hypothetical protein	.	16	8	1.9	0.32	0	0		2	4	0.8	0.84	0	0		0	0	0		0	0	0
	PAK_1361	-	helix-turn-helix family protein	.	1	4	0.54	1	0	0		26	19	1.16	0.8	0	0		0	0	0		0	0	0
	PAK_1362	+	acetyltransferase family protein	.	22	16	1.19	0.82	0	0		1	4	0.69	1	0	0		0	0	0		0	0	0
	PAK_1363	+	DNA polymerase B family protein	.	94	41	1.91	0.19	0	0		9	7	1.34	0.68	0	0		0	0	0		0	0	0
	PAK_1364	-	hypothetical protein	.	25	12	1.76	0.32	0	0		1	4	0.72	1	0	0		0	0	0		0	0	0
	PAK_1365	-	putative lipoprotein	.	15	8	1.66	0.44	0	0		5	6	1.06	0.96	0	0		0	0	0		0	0	0
	PAK_1366	-	hypothetical protein	.	2	5	0.45	1	0	0		43	13	2.79	0.03	1	2.79		2.79	0	0		0	0	0
	PAK_1367	+	putative lipoprotein	.	6	8	0.76	0.72	0	0		11	5	2.29	0.19	0	0		0	0	0		0	0	0
	PAK_1368	-	glutathione S-transferase, N-terminal domain protein	.	3	11	0.31	0.05	1	0.31		33	14	2.03	0.12	0	0		0	0	0		0.31	0	1
	PAK_1369	-	putative membrane protein	.	1	5	0.49	1	0	0		1	4	0.44	1	0	0		0	0	0		0	0	0
	PAK_1370	-	hypothetical protein	.	1	9	0.2	1	0	0		3	5	0.81	0.83	0	0		0	0	0		0	0	0
	PAK_1371	-	penicillin amidase family protein	.	14	24	0.52	0.2	0	0		3	5	0.87	0.89	0	0		0	0	0		0	0	0
	PAK_1372	-	2OG-Fe(II) oxygenase superfamily protein	.	1	7	0.2	1	0	0		1	5	0.54	0.5	0	0		0	0	0		0	0	0
	PAK_1373	-	hypothetical protein	.	3	9	0.34	0.12	0	0		0	4	0.35	1	0	0		0	0	0		0	0	0
	PAK_1374	-	hypothetical protein	.	1	6	0.36	1	0	0		1	4	0.79	1	0	0		0	0	0		0	0	0
	PAK_1375	-	fatty acid hydroxylase superfamily protein	.	4	6	0.77	1	0	0		1	4	0.64	1	0	0		0	0	0		0	0	0
	PAK_1376|qscR	+	bacterial regulatory s, luxR family protein	.	10	8	1.13	0.88	0	0		6	6	1.36	0.7	0	0		0	0	0		0	0	0
	PAK_1377|phzA2	+	phenazine biosynthesis A/B family protein	.	1	5	0.3	1	0	0		1	4	0.46	1	0	0		0	0	0		0	0	0
	PAK_1378|phzB2	+	phenazine biosynthesis A/B family protein	.	0	4	0.34	1	0	0		0	4	0.35	1	0	0		0	0	0		0	0	0
	PAK_1379|phzC2	+	class-II DAHP synthetase family protein	.	3	6	0.61	1	0	0		2	6	0.44	0.3	0	0		0	0	0		0	0	0
	PAK_1380|phzD2	+	isochorismatase family protein	.	1	5	0.34	1	0	0		1	6	0.22	0.04	1	0.22		0	0	0		0.22	0	1
	PAK_1381|phzE2	+	chorismate binding enzyme family protein	.	5	8	0.69	0.6	0	0		14	14	0.89	0.88	0	0		0	0	0		0	0	0
	PAK_1382|phzF2	+	phenazine biosynthesis , PhzF family protein	.	2	5	0.54	1	0	0		3	7	0.55	0.39	0	0		0	0	0		0	0	0
	PAK_1383|phzG2	+	pyridoxamine 5'-phosphate oxidase	.	1	4	0.41	1	0	0		3	7	0.47	0.29	0	0		0	0	0		0	0	0
	PAK_1384	-	hypothetical protein	.	0	4	0.34	1	0	0		6	6	1.33	0.73	0	0		0	0	0		0	0	0
	PAK_1385	-	isoform II family protein	.	3	7	0.53	1	0	0		2	5	0.67	0.67	0	0		0	0	0		0	0	0
	PAK_1386	-	major Facilitator Superfamily protein	.	1	4	0.47	1	0	0		0	4	0.28	1	0	0		0	0	0		0	0	0
	PAK_1387	-	putative membrane protein	.	0	4	0.34	1	0	0		1	4	0.41	1	0	0		0	0	0		0	0	0
	PAK_1388	-	pepSY-associated TM helix family protein	.	1	4	0.38	1	0	0		4	6	1.03	0.97	0	0		0	0	0		0	0	0
	PAK_1389	-	tonB-dependent siderophore receptor family protein	.	7	8	0.84	0.83	0	0		4	6	0.9	0.92	0	0		0	0	0		0	0	0
	PAK_1390	-	hypothetical protein	.	0	4	0.34	1	0	0		2	4	1	1	0	0		0	0	0		0	0	0
	PAK_1391	-	RNA polymerase sigma factor, sigma-70 family protein	.	0	4	0.32	1	0	0		6	7	1.11	0.91	0	0		0	0	0		0	0	0
	PAK_1392	-	hypothetical protein	.	0	6	0.19	1	0	0		41	21	1.7	0.38	0	0		0	0	0		0	0	0
	PAK_n103	+	as_01	.	239	138	1.61	0.37	0	0		2	6	0.47	0.34	0	0		0	0	0		0	0	0
	PAK_1393	-	conserved hypothetical protein	.	146	83	1.65	0.36	0	0		1	4	0.55	1	0	0		0	0	0		0	0	0
	PAK_1394	-	purine catabolism regulatory -like family protein	.	28	48	0.59	0.36	0	0		28	16	1.55	0.4	0	0		0	0	0		0	0	0
	PAK_1395	-	tryptophan/tyrosine permease family protein	.	3	14	0.22	0.01	1	0.22		1	4	0.49	1	0	0		0	0	0		0.22	0	1
	PAK_1396	-	cupin domain protein	.	1	9	0.13	1	0	0		0	4	0.35	1	0	0		0	0	0		0	0	0
	PAK_1397	-	FAD dependent oxidoreductase family protein	.	2	8	0.37	1	0	0		5	5	1.29	0.77	0	0		0	0	0		0	0	0
	PAK_1398	-	anaerobic ribonucleoside-triphosphate reductase activating protein	.	6	11	0.61	0.43	0	0		3	8	0.49	0.42	0	0		0	0	0		0	0	0
	PAK_1399	-	hypothetical protein	.	1	4	0.4	1	0	0		4	6	0.83	0.88	0	0		0	0	0		0	0	0
	PAK_1400|nrdD	-	anaerobic ribonucleoside-triphosphate reductase	.	3	14	0.26	0.04	1	0.26		6	10	0.7	0.72	0	0		0	0	0		0.26	0	1
	PAK_1401	+	hypothetical protein	.	0	4	0.34	1	0	0		0	4	0.35	1	0	0		0	0	0		0	0	0
	PAK_1402	-	methyltransferase domain protein	.	2	7	0.4	1	0	0		1	4	0.44	1	0	0		0	0	0		0	0	0
	PAK_1403	+	tonB-dependent Receptor Plug domain protein	.	1	4	0.58	1	0	0		2	5	0.58	0.51	0	0		0	0	0		0	0	0
	PAK_1404	+	cobN/Magnesium Chelatase family protein	.	5	6	1.1	1	0	0		4	7	0.76	0.73	0	0		0	0	0		0	0	0
	PAK_1405	+	hypothetical protein	.	0	4	0.34	1	0	0		1	5	0.38	1	0	0		0	0	0		0	0	0
	PAK_1406	+	conserved hypothetical protein	.	0	4	0.34	1	0	0		1	4	0.52	1	0	0		0	0	0		0	0	0
	PAK_1407	+	conserved hypothetical protein	.	280	92	2.65	0.04	1	2.65		7	10	0.75	0.68	0	0		2.65	0	0		0	0	0
	PAK_1408|metE	+	5-methyltetrahydropteroyltriglutamate-- homocysteine S-methyltransferase	.	58	38	1.31	0.65	0	0		4	12	0.35	0.07	0	0		0	0	0		0	0	0
	PAK_1409	-	acetyltransferase family protein	.	2	5	0.5	1	0	0		7	9	0.78	0.74	0	0		0	0	0		0	0	0
	PAK_1410	-	hypothetical protein	.	1	4	0.44	1	0	0		9	7	1.48	0.55	0	0		0	0	0		0	0	0
	PAK_1411	+	hypothetical protein	.	0	4	0.34	1	0	0		0	4	0.35	1	0	0		0	0	0		0	0	0
	PAK_1412	+	sensory box protein	.	1	7	0.3	1	0	0		5	10	0.5	0.28	0	0		0	0	0		0	0	0
	PAK_1413	+	2Fe-2S iron-sulfur cluster binding domain protein	.	6	4	1.62	1	0	0		1	5	0.49	0.42	0	0		0	0	0		0	0	0
	PAK_1414	+	FAD binding domain in molybdopterin dehydrogenase family protein	.	5	6	0.85	1	0	0		3	6	0.6	0.52	0	0		0	0	0		0	0	0
	PAK_1415	+	aldehyde oxidase and xanthine dehydrogenase, a/b hammerhead domain protein	.	22	12	1.62	0.39	0	0		7	10	0.77	0.7	0	0		0	0	0		0	0	0
	PAK_1416	+	hypothetical protein	.	33	14	2.08	0.18	0	0		1	5	0.46	1	0	0		0	0	0		0	0	0
	PAK_1417	-	hypothetical protein	.	12	4	3.6	0.08	0	0		511	130	3.48	0	1	3.48		3.48	1	0		0	0	0
	PAK_1418	-	hypothetical protein	.	1	4	0.73	1	0	0		39	8	3.93	0.01	1	3.93		3.93	1	0		0	0	0
	PAK_1419	-	HNH endonuclease conserved domain	.	5	4	1.89	1	0	0		359	36	7.38	0	1	7.38		7.38	1	0		0	0	0
	PAK_1420	-	catalase family protein	.	5	8	0.7	0.63	0	0		17	6	3.03	0.06	0	0		0	0	0		0	0	0
	PAK_1421	-	cytochrome c family protein	.	7	8	0.93	0.93	0	0		49	15	2.73	0.02	1	2.73		2.73	0	0		0	0	0
	PAK_1422	-	hypothetical protein	.	0	4	0.34	1	0	0		0	4	0.4	1	0	0		0	0	0		0	0	0
	PAK_1423	-	acetyltransferase family protein	.	14	10	1.32	0.67	0	0		15	7	2.18	0.19	0	0		0	0	0		0	0	0
	PAK_1424	+	rimK-like ATP-grasp domain protein	.	12	20	0.56	0.28	0	0		13	10	1.36	0.64	0	0		0	0	0		0	0	0
	PAK_1425	+	bacterial regulatory , Fis family protein	.	17	8	2.14	0.18	0	0		67	22	2.45	0.03	1	2.45		0	0	0		2.45	0	0
	PAK_n055	-	potential sRNA	.	1	4	0.51	1	0	0		88	15	4.46	0	1	4.46		4.46	1	0		0	0	0
	PAK_1426	+	periplasmic binding s and sugar binding domain of LacI family protein	.	724	250	2.52	0.1	0	0		8	5	1.61	0.64	0	0		0	0	0		0	0	0
	PAK_1427	+	ABC transporter family protein	.	242	93	2.23	0.14	0	0		3	5	0.77	0.82	0	0		0	0	0		0	0	0
	PAK_1428	+	ABC transporter family protein	.	27	12	1.81	0.27	0	0		1	4	0.48	1	0	0		0	0	0		0	0	0
	PAK_1429	+	branched-chain amino acid transport system / permease component family protein	.	90	58	1.39	0.61	0	0		3	4	1.24	0.85	0	0		0	0	0		0	0	0
	PAK_1430	+	bacterial regulatory s, lacI family protein	.	297	121	2.15	0.16	0	0		6	5	1.3	0.82	0	0		0	0	0		0	0	0
	PAK_1431|rbsK	+	ribokinase	.	207	91	1.96	0.27	0	0		3	6	0.76	0.8	0	0		0	0	0		0	0	0
	PAK_1432	-	hypothetical protein	.	71	68	0.99	0.99	0	0		3	5	0.94	0.96	0	0		0	0	0		0	0	0
	PAK_1433	-	hypothetical protein	.	1	5	0.51	1	0	0		1	4	0.44	1	0	0		0	0	0		0	0	0
	PAK_1434	-	hypothetical protein	.	3	7	0.52	1	0	0		0	4	0.35	1	0	0		0	0	0		0	0	0
	PAK_1435	-	peptidase C39 family protein	.	5	16	0.33	0.03	1	0.33		1	4	0.49	1	0	0		0	0	0		0.33	0	1
	PAK_1436	-	hypothetical protein	.	2	13	0.22	0.01	1	0.22		3	5	1.02	0.98	0	0		0	0	0		0.22	0	1
	PAK_1437	-	hypothetical protein	.	2	4	0.72	1	0	0		0	4	0.35	1	0	0		0	0	0		0	0	0
	PAK_1438	-	hypothetical protein	.	1	6	0.19	1	0	0		2	4	1.02	0.99	0	0		0	0	0		0	0	0
	PAK_1439	-	hypothetical protein	.	1	4	0.43	1	0	0		22	8	2.41	0.13	0	0		0	0	0		0	0	0
	PAK_1440|pnuC	-	nicotinamide mononucleotide transporter PnuC family protein	.	1	5	0.38	1	0	0		107	37	2.49	0.02	1	2.49		2.49	0	0		0	0	0
	PAK_1441	-	hypothetical protein	.	1	5	0.47	1	0	0		0	4	0.4	1	0	0		0	0	0		0	0	0
	PAK_1442|uppP	+	undecaprenyl-diphosphatase UppP	.	69	44	1.38	0.61	0	0		2	4	0.81	0.84	0	0		0	0	0		0	0	0
	PAK_1443	+	'Cold-shock' DNA-binding domain protein	.	11	8	1.35	0.67	0	0		1	4	0.53	1	0	0		0	0	0		0	0	0
	PAK_1444	+	conserved hypothetical protein	.	8	11	0.72	0.63	0	0		3	5	1.05	0.97	0	0		0	0	0		0	0	0
	PAK_1445	-	bacterial regulatory helix-turn-helix , lysR family protein	.	10	14	0.67	0.54	0	0		11	11	0.89	0.87	0	0		0	0	0		0	0	0
	PAK_1446	+	NADPH-dependent FMN reductase family protein	.	5	13	0.42	0.12	0	0		2	4	0.94	0.96	0	0		0	0	0		0	0	0
	PAK_1447	+	hypothetical protein	.	36	5	5.63	0	1	5.63		2	5	0.67	0.66	0	0		5.63	1	0		0	0	0
	PAK_1448	-	ABC transporter family protein	.	6	12	0.53	0.33	0	0		257	108	2.11	0.11	0	0		0	0	0		0	0	0
	PAK_1449	+	hypothetical protein	.	1	4	0.61	1	0	0		12	9	1.19	0.84	0	0		0	0	0		0	0	0
	PAK_1450	+	putative lipoprotein	.	34	13	2.27	0.12	0	0		4	6	0.94	0.95	0	0		0	0	0		0	0	0
	PAK_1451	+	5-carboxymethyl-2-hydroxymuconate isomerase family protein	.	55	13	3.56	0.01	1	3.56		11	8	1.37	0.64	0	0		3.56	1	0		0	0	0
	PAK_1452	-	hypothetical protein	.	13	9	1.39	0.63	0	0		24	12	1.91	0.19	0	0		0	0	0		0	0	0
	PAK_1453	+	hypothetical protein	.	7	4	1.86	1	0	0		1	4	0.49	1	0	0		0	0	0		0	0	0
	PAK_1454	+	peptidase inhibitor I78 family protein	.	72	21	2.65	0.09	0	0		4	6	0.9	0.93	0	0		0	0	0		0	0	0
	PAK_1455	-	putative lipoprotein	.	17	7	2.5	0.16	0	0		3	6	0.53	0.38	0	0		0	0	0		0	0	0
	PAK_1456	-	hypothetical protein	.	5	4	1.49	1	0	0		1	4	0.53	1	0	0		0	0	0		0	0	0
	PAK_1457|brnQ	-	branched-chain amino acid transport system II carrier protein	.	6	12	0.5	0.28	0	0		54	9	4.9	0	1	4.9		4.9	1	0		0	0	0
	PAK_1458	+	hypothetical protein	.	1	4	0.74	1	0	0		0	4	0.35	1	0	0		0	0	0		0	0	0
	PAK_1459	+	sulfatase family protein	.	3	9	0.44	0.21	0	0		6	6	1.12	0.9	0	0		0	0	0		0	0	0
	PAK_1460|pqqF	+	coenzyme PQQ biosynthesis protein PqqF	.	18	11	1.5	0.54	0	0		1	4	0.61	1	0	0		0	0	0		0	0	0
	PAK_1461	+	hypothetical protein	.	4	6	0.76	1	0	0		1	4	0.55	1	0	0		0	0	0		0	0	0
	PAK_1462	+	hypothetical protein	.	1	4	0.68	1	0	0		1	4	0.69	1	0	0		0	0	0		0	0	0
	PAK_1463	+	FIST N domain protein	.	4	5	0.95	1	0	0		2	4	0.84	1	0	0		0	0	0		0	0	0
	PAK_1464	+	sensory box protein	.	8	9	0.89	0.88	0	0		6	5	1.73	0.48	0	0		0	0	0		0	0	0
	PAK_1465	-	hypothetical protein	.	0	4	0.34	1	0	0		0	5	0.27	1	0	0		0	0	0		0	0	0
	PAK_1466	-	bacterial regulatory s, luxR family protein	.	1	8	0.22	1	0	0		1	5	0.4	0.28	0	0		0	0	0		0	0	0
	PAK_1467	+	hypothetical protein	.	0	6	0.15	1	0	0		0	4	0.35	1	0	0		0	0	0		0	0	0
	PAK_1468	+	histidine kinase-, DNA gyrase B-, and HSP90-like ATPase family protein	.	1	4	0.51	1	0	0		0	4	0.35	1	0	0		0	0	0		0	0	0
	PAK_1469	+	bacterial regulatory s, luxR family protein	.	1	6	0.23	1	0	0		1	4	0.67	1	0	0		0	0	0		0	0	0
	PAK_1470	-	pentapeptide repeats family protein	.	0	4	0.27	1	0	0		1	4	0.41	1	0	0		0	0	0		0	0	0
	PAK_1471	-	hypothetical protein	.	0	4	0.34	1	0	0		1	4	0.44	1	0	0		0	0	0		0	0	0
	PAK_1472	-	PQQ-dependent dehydrogenase, methanol/ethanol family protein	.	4	11	0.39	0.1	0	0		5	7	0.87	0.87	0	0		0	0	0		0	0	0
	PAK_1473	+	cytochrome c family protein	.	1	4	0.43	1	0	0		1	4	0.41	1	0	0		0	0	0		0	0	0
	PAK_1474|pqqA	+	coenzyme PQQ peptide PqqA	.	4	5	0.96	1	0	0		0	4	0.35	1	0	0		0	0	0		0	0	0
	PAK_1475|pqqB	+	coenzyme PQQ biosynthesis protein B	.	2	4	0.99	1	0	0		1	6	0.33	0.14	0	0		0	0	0		0	0	0
	PAK_1476|pqqC	+	coenzyme PQQ biosynthesis protein C	.	3	4	1.19	1	0	0		2	5	0.68	0.68	0	0		0	0	0		0	0	0
	PAK_1477|pqqD	+	coenzyme PQQ biosynthesis protein PqqD	.	3	4	1.34	1	0	0		1	4	0.68	0.68	0	0		0	0	0		0	0	0
	PAK_1478|pqqE	+	coenzyme PQQ biosynthesis enzyme PqqE	.	9	7	1.47	0.61	0	0		11	6	2.13	0.26	0	0		0	0	0		0	0	0
	PAK_1479	+	prolyl oligopeptidase family protein	.	10	8	1.13	0.89	0	0		2	5	0.6	0.54	0	0		0	0	0		0	0	0
	PAK_1480	+	prolyl oligopeptidase family protein	.	1	4	0.43	1	0	0		5	10	0.61	0.46	0	0		0	0	0		0	0	0
	PAK_1481	+	iron-containing alcohol dehydrogenase family protein	.	34	21	1.55	0.43	0	0		2	4	1.2	0.87	0	0		0	0	0		0	0	0
	PAK_1482	+	sensory box protein	.	17	12	1.33	0.66	0	0		21	8	2.55	0.09	0	0		0	0	0		0	0	0
	PAK_1483	-	major Facilitator Superfamily protein	.	2	5	0.67	1	0	0		19	7	2.38	0.14	0	0		0	0	0		0	0	0
	PAK_1484	-	putative membrane protein	.	0	4	0.39	1	0	0		31	12	2.17	0.08	0	0		0	0	0		0	0	0
	PAK_1485	-	conserved hypothetical protein	.	2	5	0.47	1	0	0		34	11	2.61	0.04	1	2.61		2.61	0	0		0	0	0
	PAK_1486	-	conserved hypothetical protein	.	1	4	0.43	1	0	0		23	12	1.83	0.23	0	0		0	0	0		0	0	0
	PAK_1487	-	PPIC-type PPIASE domain protein	.	3	5	0.96	1	0	0		19	11	1.61	0.4	0	0		0	0	0		0	0	0
	PAK_1488	-	acetoacetate-CoA ligase	.	8	16	0.47	0.17	0	0		27	19	1.2	0.76	0	0		0	0	0		0	0	0
	PAK_1489	-	bacterial regulatory helix-turn-helix , lysR family protein	.	4	6	0.76	1	0	0		11	9	1.21	0.79	0	0		0	0	0		0	0	0
	PAK_1490	+	3-oxoacid CoA-transferase, A subunit	.	10	8	1.34	0.69	0	0		1	4	0.48	1	0	0		0	0	0		0	0	0
	PAK_1491	+	3-oxoacid CoA-transferase, B subunit	.	1	4	0.41	1	0	0		1	4	0.64	1	0	0		0	0	0		0	0	0
	PAK_1492	+	acetyl-CoA C-acetyltransferase family protein	.	17	18	0.82	0.76	0	0		3	8	0.49	0.3	0	0		0	0	0		0	0	0
	PAK_1493	+	short chain fatty acid transporter family protein	.	3	4	0.98	1	0	0		3	7	0.54	0.38	0	0		0	0	0		0	0	0
	PAK_1494	-	3-hydroxybutyrate dehydrogenase family protein	.	6	5	1.56	1	0	0		8	4	2.86	0.14	0	0		0	0	0		0	0	0
	PAK_1495	-	citrate transporter family protein	.	4	4	1.41	1	0	0		2	5	0.66	0.64	0	0		0	0	0		0	0	0
	PAK_1496	-	bacterial regulatory , Fis family protein	.	3	6	0.61	1	0	0		38	16	2.24	0.08	0	0		0	0	0		0	0	0
	PAK_1497	-	major Facilitator Superfamily protein	.	3	8	0.43	1	0	0		2	4	1.16	0.9	0	0		0	0	0		0	0	0
	PAK_1498|maiA	-	maleylacetoacetate isomerase	.	2	6	0.38	1	0	0		5	6	0.85	0.86	0	0		0	0	0		0	0	0
	PAK_1499|fahA	-	fumarylacetoacetase	.	1	4	0.43	1	0	0		3	7	0.51	0.39	0	0		0	0	0		0	0	0
	PAK_1500|hmgA	-	homogentisate 1,2-dioxygenase	.	3	12	0.26	0.02	1	0.26		4	12	0.36	0.13	0	0		0	0	0		0.26	0	1
	PAK_1501	+	bacterial transcriptional regulator family protein	.	41	18	1.86	0.24	0	0		3	6	0.63	0.55	0	0		0	0	0		0	0	0
	PAK_1502	-	HMGL-like family protein	.	12	10	1.15	0.85	0	0		63	31	1.64	0.26	0	0		0	0	0		0	0	0
	PAK_1503	-	hlyD secretion family protein	.	6	13	0.44	0.17	0	0		12	12	0.9	0.9	0	0		0	0	0		0	0	0
	PAK_1504	-	carbamoyl-phosphate synthase L chain, N-terminal domain protein	.	0	4	0.34	1	0	0		1	6	0.28	0.09	0	0		0	0	0		0	0	0
	PAK_1505	-	enoyl-CoA hydratase/isomerase family protein	.	0	4	0.28	1	0	0		2	7	0.34	0.11	0	0		0	0	0		0	0	0
	PAK_1506	-	malonate decarboxylase gamma subunit family protein	.	15	12	1.1	0.9	0	0		5	13	0.37	0.07	0	0		0	0	0		0	0	0
	PAK_1507	-	acyl-CoA dehydrogenase, N-terminal domain protein	.	3	7	0.55	1	0	0		19	28	0.61	0.36	0	0		0	0	0		0	0	0
	PAK_1508	-	merR regulatory family protein	.	14	7	1.87	0.35	0	0		4	28	0.15	0	1	0.15		0.15	0	1		0	0	0
	PAK_1509	+	sdiA-regulated family protein	.	14	16	0.8	0.72	0	0		3	6	0.71	0.67	0	0		0	0	0		0	0	0
	PAK_1510	-	putative lipoprotein	.	2	5	0.67	1	0	0		2	5	0.67	0.66	0	0		0	0	0		0	0	0
	PAK_1511	-	RND transporter, hydrophobe/amphiphile efflux-1 family protein	.	7	18	0.36	0.08	0	0		119	68	1.53	0.46	0	0		0	0	0		0	0	0
	PAK_1512	-	efflux transporter, RND family, MFP subunit	.	2	5	0.52	1	0	0		49	14	2.84	0.02	1	2.84		2.84	0	0		0	0	0
	PAK_1513	+	bacterial regulatory s, tetR family protein	.	541	46	8.62	0	1	8.62		6	5	1.32	0.8	0	0		8.62	1	0		0	0	0
	PAK_1514	-	conserved hypothetical protein	.	11	4	2.71	0.15	0	0		0	4	0.4	1	0	0		0	0	0		0	0	0
	PAK_1515	+	nucleotide sugar dehydrogenase family protein	.	10	6	1.78	0.41	0	0		29	10	3.55	0.01	1	3.55		0	0	0		3.55	1	0
	PAK_1516|galU	+	UTP-glucose-1-phosphate uridylyltransferase	.	936	169	4.68	0	1	4.68		10	6	1.7	0.51	0	0		4.68	1	0		0	0	0
	PAK_1517	-	glyoxalase/Bleomycin resistance /Dioxygenase superfamily protein	.	30	13	1.87	0.23	0	0		2	4	0.85	1	0	0		0	0	0		0	0	0
	PAK_1518	+	pyridine nucleotide-disulfide oxidoreductase family protein	.	302	145	1.84	0.35	0	0		11	7	1.56	0.48	0	0		0	0	0		0	0	0
	PAK_1519	-	sodium Bile acid symporter family protein	.	9	11	0.76	0.68	0	0		34	13	2.27	0.14	0	0		0	0	0		0	0	0
	PAK_1520	-	hypothetical protein	.	0	0	0	0	1	0		0	0	0	0	1	0		0	0	0		0	0	0
	PAK_1521	+	asnC family protein	.	5	6	0.92	1	0	0		1	4	0.44	1	0	0		0	0	0		0	0	0
	PAK_1522	+	conserved hypothetical protein	.	6	6	0.98	0.98	0	0		1	4	0.41	1	0	0		0	0	0		0	0	0
	PAK_1523	-	hypothetical protein	.	4	4	1.59	1	0	0		4	5	0.88	0.9	0	0		0	0	0		0	0	0
	PAK_1524	-	conserved hypothetical protein	.	2	4	0.87	1	0	0		0	4	0.35	1	0	0		0	0	0		0	0	0
	PAK_1525	-	hypothetical protein	.	1	4	0.42	1	0	0		1	4	0.51	1	0	0		0	0	0		0	0	0
	PAK_1526	+	bacterial regulatory s, gntR family protein	.	72	50	1.26	0.71	0	0		15	10	1.41	0.61	0	0		0	0	0		0	0	0
	PAK_1527	+	siderophore-interacting family protein	.	27	16	1.4	0.56	0	0		2	5	0.78	0.81	0	0		0	0	0		0	0	0
	PAK_1528	+	methyltransferase domain protein	.	7	8	0.84	0.82	0	0		1	4	0.79	1	0	0		0	0	0		0	0	0
	PAK_1529	-	thiamine pyrophosphate enzyme, C-terminal TPP binding domain protein	.	5	9	0.7	0.69	0	0		5	9	0.62	0.52	0	0		0	0	0		0	0	0
	PAK_1530	-	hypothetical protein	.	0	0	0	0	1	0		0	0	0	0	1	0		0	0	0		0	0	0
	PAK_1531	+	hypothetical protein	.	32	16	1.8	0.27	0	0		17	6	2.91	0.12	0	0		0	0	0		0	0	0
	PAK_1532	-	branched-chain amino acid transport family protein	.	4	4	1.34	1	0	0		10	7	1.69	0.45	0	0		0	0	0		0	0	0
	PAK_1533	-	azlC family protein	.	4	9	0.53	0.33	0	0		6	7	0.92	0.94	0	0		0	0	0		0	0	0
	PAK_1534	+	glutamine synthetase, beta-Grasp domain protein	.	37	17	1.82	0.31	0	0		3	6	0.77	0.76	0	0		0	0	0		0	0	0
	PAK_1535	+	hypothetical protein	.	40	19	1.75	0.32	0	0		3	5	1.01	0.99	0	0		0	0	0		0	0	0
	PAK_1536	+	amino acid permease family protein	.	15	6	2.3	0.18	0	0		7	8	0.91	0.91	0	0		0	0	0		0	0	0
	PAK_n091	+	potential riboswitch	.	93	19	3.9	0	1	3.9		1	4	0.48	1	0	0		3.9	1	0		0	0	0
	PAK_1537	-	hypothetical protein	.	76	15	4.02	0	1	4.02		1	4	0.48	1	0	0		0	0	0		4.02	1	0
	PAK_1538	+	sodium:dicarboxylate symporter family protein	.	166	79	1.86	0.31	0	0		2	6	0.56	0.45	0	0		0	0	0		0	0	0
	PAK_1539	+	RNA pseudouridylate synthase family protein	.	61	26	1.99	0.18	0	0		10	9	1.02	0.98	0	0		0	0	0		0	0	0
	PAK_1540	-	transglutaminase-like superfamily protein	.	16	21	0.68	0.49	0	0		154	120	1.19	0.83	0	0		0	0	0		0	0	0
	PAK_1541	-	conserved hypothetical protein	.	1	5	0.35	1	0	0		9	7	1.44	0.61	0	0		0	0	0		0	0	0
	PAK_1542	-	hypothetical protein	.	3	8	0.61	1	0	0		2	7	0.41	0.18	0	0		0	0	0		0	0	0
	PAK_1543	-	bacterial regulatory helix-turn-helix s, AraC family protein	.	9	6	1.37	0.67	0	0		5	5	1.45	0.67	0	0		0	0	0		0	0	0
	PAK_1544	+	hypothetical protein	.	0	4	0.34	1	0	0		2	4	1	1	0	0		0	0	0		0	0	0
	PAK_1545	+	antibiotic biosynthesis monooxygenase family protein	.	1	4	0.42	1	0	0		3	5	0.93	0.94	0	0		0	0	0		0	0	0
	PAK_1546	-	hypothetical protein	.	5	9	0.57	0.4	0	0		35	16	1.87	0.15	0	0		0	0	0		0	0	0
	PAK_1547	+	RNA polymerase sigma factor, sigma-70 family protein	.	1	4	0.55	1	0	0		1	4	0.41	1	0	0		0	0	0		0	0	0
	PAK_1548	+	fecR family protein	.	2	4	0.63	1	0	0		1	4	0.64	1	0	0		0	0	0		0	0	0
	PAK_1549|cynS	-	cyanate hydratase	.	2	4	0.87	1	0	0		3	5	0.9	0.92	0	0		0	0	0		0	0	0
	PAK_1550	-	carbonic anhydrase family protein	.	2	4	0.74	1	0	0		1	5	0.41	0.27	0	0		0	0	0		0	0	0
	PAK_1552	+	bacterial regulatory helix-turn-helix , lysR family protein	.	31	20	1.32	0.64	0	0		1	4	0.49	1	0	0		0	0	0		0	0	0
	PAK_1551	-	major Facilitator Superfamily protein	.	1	5	0.33	1	0	0		0	4	0.35	1	0	0		0	0	0		0	0	0
	PAK_1553	+	bacterial regulatory helix-turn-helix , lysR family protein	.	12	15	0.74	0.68	0	0		1	4	0.41	1	0	0		0	0	0		0	0	0
	PAK_1554	+	tonB-dependent Receptor Plug domain protein	.	3	4	1.03	1	0	0		4	9	0.58	0.38	0	0		0	0	0		0	0	0
	PAK_1555	+	bacterial extracellular solute-binding s, 5 Middle family protein	.	3	5	0.87	1	0	0		3	5	0.87	0.89	0	0		0	0	0		0	0	0
	PAK_1556	+	binding--dependent transport system inner membrane component family protein	.	1	4	0.58	1	0	0		1	6	0.3	0.1	0	0		0	0	0		0	0	0
	PAK_1557	+	binding--dependent transport system inner membrane component family protein	.	1	4	0.48	1	0	0		0	5	0.22	0.06	0	0		0	0	0		0	0	0
	PAK_1558	+	hypothetical protein	.	0	4	0.28	1	0	0		0	4	0.35	1	0	0		0	0	0		0	0	0
	PAK_1559	+	ABC transporter family protein	.	3	6	0.65	1	0	0		2	5	0.48	0.36	0	0		0	0	0		0	0	0
	PAK_1560	+	aminotransferase class-V family protein	.	13	8	1.62	0.49	0	0		0	6	0.18	0.02	1	0.18		0	0	0		0.18	0	1
	PAK_1561	+	hypothetical protein	.	0	4	0.34	1	0	0		1	4	0.52	1	0	0		0	0	0		0	0	0
	PAK_1562	+	conserved hypothetical protein	.	81	32	2.09	0.11	0	0		3	10	0.38	0.12	0	0		0	0	0		0	0	0
	PAK_1563	+	hypothetical protein	.	5	7	0.82	0.84	0	0		2	6	0.66	0.67	0	0		0	0	0		0	0	0
	PAK_1564	-	copper resistance B family protein	.	20	19	0.92	0.91	0	0		4	15	0.34	0.13	0	0		0	0	0		0	0	0
	PAK_1565	-	copper-resistance , CopA family protein	.	8	19	0.42	0.09	0	0		12	18	0.72	0.72	0	0		0	0	0		0	0	0
	PAK_1566	-	conserved hypothetical protein	.	5	10	0.48	0.25	0	0		1	4	0.47	1	0	0		0	0	0		0	0	0
	PAK_1567	-	HAD hydrolase, IA, variant 3 family protein	.	1	5	0.31	1	0	0		1	4	0.76	1	0	0		0	0	0		0	0	0
	PAK_1568	-	major Facilitator Superfamily protein	.	6	15	0.41	0.12	0	0		2	5	0.55	0.48	0	0		0	0	0		0	0	0
	PAK_1569	-	glycoprotease family protein	.	7	13	0.54	0.27	0	0		3	4	1.06	0.96	0	0		0	0	0		0	0	0
	PAK_1570	-	tonB-dependent Receptor Plug domain protein	.	28	57	0.49	0.17	0	0		4	7	0.75	0.73	0	0		0	0	0		0	0	0
	PAK_1571|fusA	+	translation elongation factor G	.	29	17	1.41	0.53	0	0		6	11	0.59	0.49	0	0		0	0	0		0	0	0
	PAK_1572	+	diguanylate cyclase domain protein	.	6	9	0.75	0.7	0	0		3	5	0.97	0.97	0	0		0	0	0		0	0	0
	PAK_1573	-	hypothetical protein	.	4	5	1.13	1	0	0		7	6	1.4	0.68	0	0		0	0	0		0	0	0
	PAK_1574	-	hypothetical protein	.	0	4	0.34	1	0	0		2	4	1.02	0.99	0	0		0	0	0		0	0	0
	PAK_1575	+	bacterial regulatory helix-turn-helix , lysR family protein	.	8	9	0.86	0.85	0	0		1	4	0.56	1	0	0		0	0	0		0	0	0
	PAK_1576	-	cytochrome c family protein	.	6	11	0.57	0.37	0	0		6	5	1.44	0.66	0	0		0	0	0		0	0	0
	PAK_1577	-	cytochrome c family protein	.	7	14	0.49	0.26	0	0		0	4	0.35	1	0	0		0	0	0		0	0	0
	PAK_1578	-	amino acid permease family protein	.	4	13	0.31	0.04	1	0.31		4	4	1.3	0.78	0	0		0	0	0		0.31	0	1
	PAK_1580	+	hypothetical protein	.	1	4	0.45	1	0	0		1	4	0.44	1	0	0		0	0	0		0	0	0
	PAK_1579|kynU	-	kynureninase	.	3	6	0.65	1	0	0		5	8	0.81	0.8	0	0		0	0	0		0	0	0
	PAK_1581	-	hypothetical protein	.	0	4	0.34	1	0	0		0	5	0.27	1	0	0		0	0	0		0	0	0
	PAK_1582|kynB	-	arylformamidase	.	1	6	0.27	1	0	0		18	34	0.52	0.23	0	0		0	0	0		0	0	0
	PAK_1583	+	marR family protein	.	20	10	2.23	0.16	0	0		13	5	2.88	0.09	0	0		0	0	0		0	0	0
	PAK_1584	+	rieske [2Fe-2S] domain protein	.	18	7	2.24	0.19	0	0		1	5	0.42	0.29	0	0		0	0	0		0	0	0
	PAK_1585|asnB	+	asparagine synthase	.	4	5	1.09	1	0	0		1	5	0.44	0.3	0	0		0	0	0		0	0	0
	PAK_1586	+	ring hydroxylating beta subunit	.	0	4	0.34	1	0	0		1	6	0.25	0.05	1	0.25		0	0	0		0.25	0	1
	PAK_1587	+	alpha/beta hydrolase fold family protein	.	1	4	0.5	1	0	0		2	5	0.84	0.87	0	0		0	0	0		0	0	0
	PAK_1588	+	hypothetical protein	.	1	4	0.42	1	0	0		3	6	0.62	0.56	0	0		0	0	0		0	0	0
	PAK_1589	+	methyltransferase domain protein	.	2	4	0.7	1	0	0		2	8	0.27	0.04	1	0.27		0	0	0		0.27	0	1
	PAK_1590	+	secretin and TonB N terminus short domain protein	.	1	4	0.35	1	0	0		3	8	0.5	0.3	0	0		0	0	0		0	0	0
	PAK_1591	+	tonB-dependent Receptor Plug domain protein	.	4	6	0.71	1	0	0		20	17	1.06	0.94	0	0		0	0	0		0	0	0
	PAK_1592	+	hypothetical protein	.	0	4	0.34	1	0	0		0	4	0.4	1	0	0		0	0	0		0	0	0
	PAK_1593	+	luciferase-like monooxygenase family protein	.	1	4	0.53	1	0	0		3	4	1.17	0.89	0	0		0	0	0		0	0	0
	PAK_1594	+	major Facilitator Superfamily protein	.	1	5	0.31	1	0	0		0	4	0.4	1	0	0		0	0	0		0	0	0
	PAK_1595	+	major Facilitator Superfamily protein	.	3	4	1.14	1	0	0		1	4	0.67	1	0	0		0	0	0		0	0	0
	PAK_1596	+	major Facilitator Superfamily protein	.	1	4	0.5	1	0	0		1	5	0.27	1	0	0		0	0	0		0	0	0
	PAK_1597	+	RNA polymerase sigma factor, sigma-70 family protein	.	2	6	0.46	1	0	0		0	4	0.35	1	0	0		0	0	0		0	0	0
	PAK_1598	+	hypothetical protein	.	2	6	0.48	1	0	0		0	4	0.35	1	0	0		0	0	0		0	0	0
	PAK_1599	+	hypothetical protein	.	1	4	0.58	1	0	0		1	4	0.51	1	0	0		0	0	0		0	0	0
	PAK_1600	-	hypothetical protein	.	1	4	0.6	1	0	0		4	5	1.15	0.89	0	0		0	0	0		0	0	0
	PAK_1601	-	bacterial regulatory helix-turn-helix s, AraC family protein	.	6	11	0.55	0.34	0	0		3	5	0.79	0.8	0	0		0	0	0		0	0	0
	PAK_1602	+	pyridine nucleotide-disulfide oxidoreductase family protein	.	8	8	1.02	0.99	0	0		2	5	0.53	0.44	0	0		0	0	0		0	0	0
	PAK_1603	+	alpha/beta hydrolase fold family protein	.	1	4	0.44	1	0	0		1	4	0.46	1	0	0		0	0	0		0	0	0
	PAK_1604	+	short chain dehydrogenase family protein	.	1	5	0.44	1	0	0		1	4	0.46	1	0	0		0	0	0		0	0	0
	PAK_1605	-	bacterial regulatory s, gntR family protein	.	2	4	1.01	1	0	0		44	39	0.98	0.97	0	0		0	0	0		0	0	0
	PAK_1606	+	eamA-like transporter family protein	.	9	5	1.75	0.47	0	0		7	6	1.53	0.58	0	0		0	0	0		0	0	0
	PAK_1607	+	hypothetical protein	.	4	6	0.95	1	0	0		2	4	0.89	0.92	0	0		0	0	0		0	0	0
	PAK_1608	+	thiS family protein	.	13	9	1.27	0.72	0	0		13	6	2.18	0.24	0	0		0	0	0		0	0	0
	PAK_1609	+	pyridoxal-phosphate dependent enzyme family protein	.	19	15	1.17	0.81	0	0		3	6	0.81	0.82	0	0		0	0	0		0	0	0
	PAK_1610	-	hypothetical protein	.	31	9	2.98	0.04	1	2.98		1	5	0.44	1	0	0		0	0	0		2.98	0	0
	PAK_1611	-	hypothetical protein	.	1	5	0.34	1	0	0		0	4	0.35	1	0	0		0	0	0		0	0	0
	PAK_1612	+	thiamine pyrophosphate enzyme, central domain protein	.	19	14	1.17	0.81	0	0		0	5	0.24	1	0	0		0	0	0		0	0	0
	PAK_1613	+	thiamine pyrophosphate enzyme, C-terminal TPP binding domain protein	.	9	13	0.65	0.47	0	0		1	5	0.42	0.28	0	0		0	0	0		0	0	0
	PAK_1614	-	hypothetical protein	.	2	7	0.36	1	0	0		2	5	0.69	0.71	0	0		0	0	0		0	0	0
	PAK_1615	-	allophanate hydrolase subunit 2 family protein	.	1	6	0.29	1	0	0		2	4	0.84	1	0	0		0	0	0		0	0	0
	PAK_1616	-	allophanate hydrolase subunit 2 family protein	.	0	4	0.34	1	0	0		4	5	0.89	0.91	0	0		0	0	0		0	0	0
	PAK_1617	-	allophanate hydrolase subunit 1 family protein	.	1	6	0.18	1	0	0		4	7	0.74	0.7	0	0		0	0	0		0	0	0
	PAK_1618	-	conserved hypothetical protein	.	0	4	0.34	1	0	0		1	4	0.65	0.65	0	0		0	0	0		0	0	0
	PAK_1619	-	conserved hypothetical protein	.	1	4	0.7	1	0	0		6	5	1.53	0.58	0	0		0	0	0		0	0	0
	PAK_1620	-	outer membrane porin, OprD family protein	.	3	7	0.52	1	0	0		6	7	1.1	0.92	0	0		0	0	0		0	0	0
	PAK_1621	-	major Facilitator Superfamily protein	.	1	6	0.32	1	0	0		17	8	2.01	0.28	0	0		0	0	0		0	0	0
	PAK_1622	+	hypothetical protein	.	1	4	0.4	1	0	0		0	4	0.35	1	0	0		0	0	0		0	0	0
	PAK_1623	+	bacterial regulatory helix-turn-helix , lysR family protein	.	10	9	1.06	0.94	0	0		1	6	0.39	0.21	0	0		0	0	0		0	0	0
	PAK_1625	+	conserved hypothetical protein	.	5	5	1.07	1	0	0		6	6	1.15	0.88	0	0		0	0	0		0	0	0
	PAK_1624	-	hypothetical protein	.	11	6	1.85	0.35	0	0		22	10	2.08	0.18	0	0		0	0	0		0	0	0
	PAK_1626	+	hypothetical protein	.	0	4	0.34	1	0	0		0	4	0.35	1	0	0		0	0	0		0	0	0
	PAK_1627	+	metal binding domain of Ada family protein	.	4	7	0.68	1	0	0		0	4	0.4	1	0	0		0	0	0		0	0	0
	PAK_1628	+	methylated-DNA-[]-cysteine S-methyltransferase family protein	.	16	11	1.28	0.72	0	0		5	4	1.69	0.51	0	0		0	0	0		0	0	0
	PAK_1629	-	conserved hypothetical protein	.	6	7	0.98	0.98	0	0		22	11	1.75	0.3	0	0		0	0	0		0	0	0
	PAK_1630	-	conserved hypothetical protein	.	14	9	1.31	0.72	0	0		10	8	1.27	0.76	0	0		0	0	0		0	0	0
	PAK_1631	-	snoaL-like domain protein	.	1	6	0.19	1	0	0		1	4	0.51	1	0	0		0	0	0		0	0	0
	PAK_1632	-	bacterial regulatory helix-turn-helix , lysR family protein	.	2	5	0.59	1	0	0		4	8	0.58	0.43	0	0		0	0	0		0	0	0
	PAK_1633	-	hypothetical protein	.	0	4	0.34	1	0	0		1	4	0.45	1	0	0		0	0	0		0	0	0
	PAK_1634	+	polyketide cyclase / dehydrase and lipid transport family protein	.	3	6	0.61	1	0	0		1	8	0.14	0	1	0.14		0	0	0		0.14	0	1
	PAK_1635	+	bacterial regulatory helix-turn-helix , lysR family protein	.	19	9	1.85	0.28	0	0		2	5	0.66	0.66	0	0		0	0	0		0	0	0
	PAK_1636	+	glucose inhibited division A family protein	.	3	6	0.65	1	0	0		3	9	0.37	0.09	0	0		0	0	0		0	0	0
	PAK_1637	+	aldehyde dehydrogenase family protein	.	3	6	0.66	1	0	0		19	10	1.71	0.47	0	0		0	0	0		0	0	0
	PAK_1638	-	parB-like nuclease domain protein	.	1	4	0.47	1	0	0		11	11	0.99	0.99	0	0		0	0	0		0	0	0
	PAK_1639	-	hypothetical protein	.	1	4	0.47	1	0	0		12	9	1.18	0.87	0	0		0	0	0		0	0	0
	PAK_1640	-	phosphoadenosine phosphosulfate reductase family protein	.	3	5	0.85	1	0	0		93	49	1.61	0.56	0	0		0	0	0		0	0	0
	PAK_164001	-	hypothetical protein	.	2	4	0.78	1	0	0		97	21	3.65	0	1	3.65		3.65	1	0		0	0	0
	PAK_1641	+	fimbrial family protein	.	14	7	1.69	0.42	0	0		1	4	0.58	1	0	0		0	0	0		0	0	0
	PAK_1642	+	gram-negative pili assembly chaperone, C-terminal domain protein	.	2	4	0.61	1	0	0		1	4	0.68	1	0	0		0	0	0		0	0	0
	PAK_1643	+	fimbrial Usher family protein	.	3	6	0.66	1	0	0		8	11	0.77	0.73	0	0		0	0	0		0	0	0
	PAK_1644	+	hypothetical protein	.	1	4	0.54	1	0	0		2	7	0.38	0.18	0	0		0	0	0		0	0	0
	PAK_1645	+	gram-negative pili assembly chaperone, C-terminal domain protein	.	1	4	0.47	1	0	0		1	5	0.34	0.18	0	0		0	0	0		0	0	0
	PAK_1646	+	EAL domain protein	.	1	4	0.35	1	0	0		1	4	0.5	1	0	0		0	0	0		0	0	0
	PAK_1647	+	hypothetical protein	.	0	4	0.34	1	0	0		1	4	0.41	1	0	0		0	0	0		0	0	0
	PAK_1648	+	sodium/hydrogen exchanger family protein	.	2	4	0.91	1	0	0		1	5	0.41	1	0	0		0	0	0		0	0	0
	PAK_1650	+	sodium/hydrogen exchanger family protein	.	0	0	0	0	1	0		0	0	0	0	1	0		0	0	0		0	0	0
	PAK_1649	-	conserved hypothetical protein	.	1	4	0.47	1	0	0		2	4	0.86	0.89	0	0		0	0	0		0	0	0
	PAK_1651	-	hypothetical protein	.	1	4	0.46	1	0	0		1	4	0.6	1	0	0		0	0	0		0	0	0
	PAK_1652	+	hypothetical protein	.	1	4	0.42	1	0	0		1	4	0.44	1	0	0		0	0	0		0	0	0
	PAK_1653|ligD	+	DNA ligase D	.	2	5	0.54	1	0	0		1	4	0.41	1	0	0		0	0	0		0	0	0
	PAK_1654|ligD	+	DNA polymerase LigD, polymerase domain	.	0	4	0.28	1	0	0		1	6	0.29	0.09	0	0		0	0	0		0	0	0
	PAK_1655	+	putative membrane protein	.	0	4	0.34	1	0	0		0	4	0.35	1	0	0		0	0	0		0	0	0
	PAK_1656	+	prokaryotic metallothionein family protein	.	0	4	0.34	1	0	0		1	4	0.56	1	0	0		0	0	0		0	0	0
	PAK_1657	+	competence/damage-inducible CinA C-terminal domain protein	.	1	4	0.51	1	0	0		0	4	0.35	1	0	0		0	0	0		0	0	0
	PAK_1658	+	short chain dehydrogenase family protein	.	1	4	0.64	1	0	0		2	5	0.54	0.47	0	0		0	0	0		0	0	0
	PAK_1659	-	hypothetical protein	.	0	4	0.34	1	0	0		0	4	0.35	1	0	0		0	0	0		0	0	0
	PAK_1660	+	conserved hypothetical protein	.	0	4	0.34	1	0	0		1	4	0.68	1	0	0		0	0	0		0	0	0
	PAK_1661|glgP	+	glycogen/starch/alpha-glucan phosphorylases family protein	.	1	4	0.5	1	0	0		20	17	1.04	0.97	0	0		0	0	0		0	0	0
	PAK_1662	-	hypothetical protein	.	1	4	0.56	1	0	0		2	4	0.85	0.89	0	0		0	0	0		0	0	0
	PAK_1663	-	hypothetical protein	.	0	4	0.34	1	0	0		0	4	0.35	1	0	0		0	0	0		0	0	0
	PAK_1664	+	stress-induced bacterial acidophilic repeat motif family protein	.	0	4	0.34	1	0	0		0	4	0.35	1	0	0		0	0	0		0	0	0
	PAK_1665	+	catalase family protein	.	2	5	0.57	1	0	0		14	7	2.27	0.17	0	0		0	0	0		0	0	0
	PAK_1666	+	hypothetical protein	.	0	4	0.34	1	0	0		0	4	0.4	1	0	0		0	0	0		0	0	0
	PAK_1667	+	mgtC family protein	.	0	4	0.32	1	0	0		1	4	0.55	1	0	0		0	0	0		0	0	0
	PAK_1668	+	hypothetical protein	.	0	4	0.34	1	0	0		0	4	0.35	1	0	0		0	0	0		0	0	0
	PAK_1669	+	ku protein	.	1	5	0.42	1	0	0		0	4	0.32	1	0	0		0	0	0		0	0	0
	PAK_1670	+	alpha amylase, catalytic domain protein	.	2	4	0.62	1	0	0		8	15	0.52	0.21	0	0		0	0	0		0	0	0
	PAK_1671|treS	+	trehalose synthase	.	2	5	0.8	1	0	0		12	10	1.13	0.87	0	0		0	0	0		0	0	0
	PAK_1672|glgB	+	1,4-alpha-glucan branching enzyme	.	2	4	0.79	1	0	0		8	6	1.41	0.65	0	0		0	0	0		0	0	0
	PAK_1673	-	conserved hypothetical protein	.	1	4	0.47	1	0	0		1	4	0.41	1	0	0		0	0	0		0	0	0
	PAK_1674	-	phospholipase D family protein	.	1	4	0.51	1	0	0		2	4	0.9	0.93	0	0		0	0	0		0	0	0
	PAK_1675	-	hypothetical protein	.	2	4	0.96	1	0	0		0	4	0.35	1	0	0		0	0	0		0	0	0
	PAK_1676	-	hypothetical protein	.	1	4	0.55	1	0	0		1	4	0.47	1	0	0		0	0	0		0	0	0
	PAK_1677	-	conserved hypothetical protein	.	8	11	0.74	0.66	0	0		1	5	0.56	0.52	0	0		0	0	0		0	0	0
	PAK_1678	-	zinc-binding dehydrogenase family protein	.	6	8	0.69	0.62	0	0		2	5	0.61	0.56	0	0		0	0	0		0	0	0
	PAK_1679	-	CBS domain protein	.	0	4	0.34	1	0	0		0	4	0.4	1	0	0		0	0	0		0	0	0
	PAK_1681	+	hypothetical protein	.	1	4	0.41	1	0	0		0	4	0.35	1	0	0		0	0	0		0	0	0
	PAK_1680|glgX	-	glycogen debranching enzyme GlgX	.	6	13	0.45	0.19	0	0		2	5	0.74	0.76	0	0		0	0	0		0	0	0
	PAK_1682	+	hypothetical protein	.	0	4	0.34	1	0	0		0	4	0.35	1	0	0		0	0	0		0	0	0
	PAK_1683	-	conserved hypothetical protein	.	0	4	0.34	1	0	0		0	4	0.35	1	0	0		0	0	0		0	0	0
	PAK_1684|treY	-	malto-oligosyltrehalose synthase	.	7	9	0.81	0.77	0	0		2	6	0.6	0.52	0	0		0	0	0		0	0	0
	PAK_1685|malQ	-	4-alpha-glucanotransferase	.	1	9	0.21	1	0	0		1	4	0.57	1	0	0		0	0	0		0	0	0
	PAK_1686	-	hypothetical protein	.	0	4	0.24	1	0	0		1	4	0.52	1	0	0		0	0	0		0	0	0
	PAK_1687|treZ	-	malto-oligosyltrehalose trehalohydrolase	.	3	10	0.33	0.1	0	0		3	5	0.89	0.91	0	0		0	0	0		0	0	0
	PAK_1688|glgA	-	glycogen/starch synthase	.	2	6	0.51	1	0	0		7	8	0.95	0.96	0	0		0	0	0		0	0	0
	PAK_1689	+	conserved hypothetical protein	.	13	9	1.33	0.67	0	0		2	4	1	1	0	0		0	0	0		0	0	0
	PAK_1690	-	hypothetical protein	.	1	4	0.57	1	0	0		1	5	0.27	0.1	0	0		0	0	0		0	0	0
	PAK_1691	+	conserved hypothetical protein	.	1	4	0.41	1	0	0		3	4	1.29	0.79	0	0		0	0	0		0	0	0
	PAK_1692	+	prolyl oligopeptidase family protein	.	0	4	0.28	1	0	0		0	4	0.35	1	0	0		0	0	0		0	0	0
	PAK_1693	+	conserved hypothetical family protein	.	1	4	0.4	1	0	0		0	4	0.35	1	0	0		0	0	0		0	0	0
	PAK_1694	+	putative membrane protein	.	0	4	0.34	1	0	0		0	4	0.35	1	0	0		0	0	0		0	0	0
	PAK_1695	+	hemerythrin HHE cation binding domain protein	.	2	4	0.76	1	0	0		0	4	0.4	1	0	0		0	0	0		0	0	0
	PAK_1696	+	peptidase M20/M25/M40 family protein	.	5	5	1.12	1	0	0		11	7	1.57	0.48	0	0		0	0	0		0	0	0
	PAK_1697	+	conserved hypothetical protein	.	0	4	0.39	1	0	0		0	4	0.35	1	0	0		0	0	0		0	0	0
	PAK_1698	+	hypothetical protein	.	0	4	0.34	1	0	0		0	4	0.4	1	0	0		0	0	0		0	0	0
	PAK_1699	-	hypothetical protein	.	0	4	0.34	1	0	0		1	4	0.48	1	0	0		0	0	0		0	0	0
	PAK_1700	-	putative membrane protein	.	4	4	1.67	1	0	0		0	4	0.35	1	0	0		0	0	0		0	0	0
	PAK_1701	-	hypothetical protein	.	1	5	0.39	1	0	0		0	5	0.27	1	0	0		0	0	0		0	0	0
	PAK_1702	+	sensory box protein	.	4	5	1.01	1	0	0		7	6	1.58	0.55	0	0		0	0	0		0	0	0
	PAK_1703	-	conserved hypothetical protein	.	2	4	1	1	0	0		1	4	0.59	1	0	0		0	0	0		0	0	0
	PAK_1705	+	hypothetical protein	.	1	4	0.43	1	0	0		0	4	0.35	1	0	0		0	0	0		0	0	0
	PAK_1704	-	methyltransferase domain protein	.	1	4	0.55	1	0	0		1	4	0.72	1	0	0		0	0	0		0	0	0
	PAK_1706	-	hypothetical protein	.	1	4	0.61	1	0	0		1	4	0.64	0.64	0	0		0	0	0		0	0	0
	PAK_1707	+	hypothetical protein	.	0	4	0.39	1	0	0		1	4	0.62	1	0	0		0	0	0		0	0	0
	PAK_1708	+	conserved hypothetical protein	.	3	6	0.57	1	0	0		17	17	0.9	0.86	0	0		0	0	0		0	0	0
	PAK_1709	+	low affinity iron permease family protein	.	0	4	0.39	1	0	0		5	7	0.78	0.78	0	0		0	0	0		0	0	0
	PAK_1710	+	clp protease family protein	.	2	4	0.93	1	0	0		31	14	1.87	0.2	0	0		0	0	0		0	0	0
	PAK_1711|exoU	-	anthrax toxin LF subunit	.	4	7	0.61	1	0	0		73	33	1.93	0.09	0	0		0	0	0		0	0	0
	PAK_1712|hcnA	+	2Fe-2S iron-sulfur cluster binding domain protein	.	0	4	0.28	1	0	0		0	4	0.35	1	0	0		0	0	0		0	0	0
	PAK_1713|hcnB	+	pyridine nucleotide-disulfide oxidoreductase family protein	.	2	6	0.52	1	0	0		3	6	0.69	0.64	0	0		0	0	0		0	0	0
	PAK_1714|hcnC	+	pyridine nucleotide-disulfide oxidoreductase family protein	.	7	8	0.95	0.96	0	0		5	6	1.1	0.92	0	0		0	0	0		0	0	0
	PAK_1715	+	bacterial regulatory s, tetR family protein	.	43	18	1.96	0.17	0	0		2	4	0.84	1	0	0		0	0	0		0	0	0
	PAK_1716	+	zinc-binding dehydrogenase family protein	.	7	14	0.53	0.29	0	0		2	5	0.62	0.61	0	0		0	0	0		0	0	0
	PAK_1717	+	antibiotic biosynthesis monooxygenase family protein	.	2	6	0.42	1	0	0		1	4	0.45	1	0	0		0	0	0		0	0	0
	PAK_1718	+	NAD binding domain of 6-phosphogluconate dehydrogenase family protein	.	93	51	1.56	0.49	0	0		2	6	0.48	0.37	0	0		0	0	0		0	0	0
	PAK_1719	+	EAL domain protein	.	85	56	1.35	0.66	0	0		4	6	0.86	0.87	0	0		0	0	0		0	0	0
	PAK_1720	+	conserved hypothetical protein	.	33	18	1.51	0.46	0	0		1	5	0.49	0.41	0	0		0	0	0		0	0	0
	PAK_1721	-	amino ABC transporter, permease , 3-TM region, His/Glu/Gln/Arg/opine family domain protein	.	9	7	1.14	0.87	0	0		1	4	0.47	1	0	0		0	0	0		0	0	0
	PAK_1722	-	amino ABC transporter, permease , 3-TM region, His/Glu/Gln/Arg/opine family domain protein	.	4	7	0.68	1	0	0		1	4	0.66	1	0	0		0	0	0		0	0	0
	PAK_1723	-	bacterial extracellular solute-binding s, 3 family protein	.	3	6	0.63	1	0	0		8	9	0.97	0.97	0	0		0	0	0		0	0	0
	PAK_1724	-	putative lipoprotein	.	4	4	1.52	1	0	0		4	4	1.64	0.57	0	0		0	0	0		0	0	0
	PAK_1725	-	bacterial regulatory helix-turn-helix , lysR family protein	.	8	6	1.44	0.64	0	0		5	4	1.78	0.47	0	0		0	0	0		0	0	0
	PAK_1726	-	tripartite tricarboxylate transporter TctA family protein	.	3	8	0.51	1	0	0		1	4	0.74	1	0	0		0	0	0		0	0	0
	PAK_1727	-	tripartite tricarboxylate transporter TctB family protein	.	1	4	0.4	1	0	0		1	4	0.44	1	0	0		0	0	0		0	0	0
	PAK_1728	-	tripartite tricarboxylate transporter receptor family protein	.	3	6	0.56	1	0	0		1	5	0.35	1	0	0		0	0	0		0	0	0
	PAK_1729	+	major Facilitator Superfamily protein	.	2	4	1.04	1	0	0		1	6	0.23	0.04	1	0.23		0	0	0		0.23	0	1
	PAK_1730	+	amidohydrolase family protein	.	1	5	0.34	1	0	0		2	7	0.47	0.28	0	0		0	0	0		0	0	0
	PAK_1731	+	pyridoxal phosphate biosynthetic PdxA family protein	.	1	4	0.4	1	0	0		6	5	1.79	0.47	0	0		0	0	0		0	0	0
	PAK_1732	+	outer membrane porin, OprD family protein	.	2	4	0.88	1	0	0		2	7	0.3	0.07	0	0		0	0	0		0	0	0
	PAK_1733	-	hypothetical protein	.	0	4	0.34	1	0	0		1	4	0.41	1	0	0		0	0	0		0	0	0
	PAK_1734	+	major Facilitator Superfamily protein	.	1	5	0.51	1	0	0		2	5	0.73	0.74	0	0		0	0	0		0	0	0
	PAK_1735	+	mandelate racemase / muconate lactonizing enzyme, C-terminal domain protein	.	2	4	0.85	1	0	0		2	8	0.43	0.27	0	0		0	0	0		0	0	0
	PAK_1736	+	fumarylacetoacetate (FAA) hydrolase family protein	.	2	5	0.6	1	0	0		1	5	0.39	0.25	0	0		0	0	0		0	0	0
	PAK_1737	+	aldehyde dehydrogenase family protein	.	1	4	0.44	1	0	0		1	4	0.57	1	0	0		0	0	0		0	0	0
	PAK_1738	+	aldehyde dehydrogenase family protein	.	2	5	0.61	1	0	0		4	6	0.89	0.9	0	0		0	0	0		0	0	0
	PAK_1739	+	paraquat-inducible A family protein	.	26	18	1.24	0.73	0	0		5	5	1.53	0.6	0	0		0	0	0		0	0	0
	PAK_1740	+	mce related family protein	.	44	20	1.82	0.27	0	0		3	5	0.8	0.81	0	0		0	0	0		0	0	0
	PAK_1741	+	hypothetical protein	.	20	8	2.21	0.18	0	0		4	4	1.58	0.61	0	0		0	0	0		0	0	0
	PAK_1742|prpR	-	propionate catabolism operon regulatory protein PrpR	.	11	10	1.11	0.89	0	0		29	17	1.52	0.4	0	0		0	0	0		0	0	0
	PAK_1743	+	phosphotransferase enzyme family protein	.	1	4	0.4	1	0	0		3	5	0.83	0.86	0	0		0	0	0		0	0	0
	PAK_1744	+	hypothetical protein	.	0	4	0.34	1	0	0		0	4	0.35	1	0	0		0	0	0		0	0	0
	PAK_1745	+	acyl-CoA dehydrogenase, N-terminal domain protein	.	2	5	0.47	1	0	0		4	4	1.86	0.45	0	0		0	0	0		0	0	0
	PAK_1746	+	short chain dehydrogenase family protein	.	4	4	1.13	1	0	0		1	5	0.58	0.54	0	0		0	0	0		0	0	0
	PAK_1747	+	AMP-binding enzyme family protein	.	2	6	0.5	1	0	0		4	4	1.88	0.44	0	0		0	0	0		0	0	0
	PAK_1748	+	conserved hypothetical protein	.	1	4	0.69	1	0	0		1	4	0.41	1	0	0		0	0	0		0	0	0
	PAK_1749	+	sodium symporter family protein	.	19	8	2.11	0.21	0	0		3	5	0.91	0.94	0	0		0	0	0		0	0	0
	PAK_1750	+	hypothetical protein	.	0	4	0.34	1	0	0		0	4	0.35	1	0	0		0	0	0		0	0	0
	PAK_1751	-	NAD binding domain of 6-phosphogluconate dehydrogenase family protein	.	3	5	0.62	1	0	0		2	4	0.9	0.93	0	0		0	0	0		0	0	0
	PAK_1752	-	aminotransferase class-III family protein	.	3	4	0.99	1	0	0		2	5	0.57	0.51	0	0		0	0	0		0	0	0
	PAK_1753	-	aldehyde dehydrogenase family protein	.	3	4	1.02	1	0	0		3	4	1.26	0.82	0	0		0	0	0		0	0	0
	PAK_1754	-	amino acid permease family protein	.	4	5	1	1	0	0		2	4	1.19	0.87	0	0		0	0	0		0	0	0
	PAK_1755	-	iron-containing alcohol dehydrogenase family protein	.	5	4	1.9	1	0	0		1	4	0.63	1	0	0		0	0	0		0	0	0
	PAK_1756	-	alpha/beta hydrolase fold family protein	.	3	5	0.79	1	0	0		4	10	0.47	0.21	0	0		0	0	0		0	0	0
	PAK_1757	-	flavin-binding monooxygenase-like family protein	.	9	9	1.01	0.99	0	0		7	6	1.53	0.6	0	0		0	0	0		0	0	0
	PAK_1758	-	bacterial regulatory s, tetR family protein	.	10	6	1.85	0.35	0	0		110	32	3.17	0	1	3.17		3.17	1	0		0	0	0
	PAK_1759	+	phytanoyl-CoA dioxygenase family protein	.	10	15	0.66	0.53	0	0		2	5	0.83	0.86	0	0		0	0	0		0	0	0
	PAK_1760	+	pyridine nucleotide-disulfide oxidoreductase family protein	.	12	6	1.93	0.31	0	0		17	11	1.47	0.56	0	0		0	0	0		0	0	0
	PAK_1761	+	hypothetical protein	.	1	4	0.61	1	0	0		0	4	0.35	1	0	0		0	0	0		0	0	0
	PAK_1762	+	conserved hypothetical protein	.	3	4	1.16	1	0	0		4	4	1.66	0.56	0	0		0	0	0		0	0	0
	PAK_1763	+	conserved hypothetical protein	.	9	9	1.04	0.96	0	0		6	8	0.9	0.91	0	0		0	0	0		0	0	0
	PAK_1764	+	acrB/AcrD/AcrF family protein	.	20	12	1.57	0.43	0	0		7	5	1.79	0.43	0	0		0	0	0		0	0	0
	PAK_1765	+	BNR/Asp-box repeat family protein	.	4	5	1.1	1	0	0		3	6	0.7	0.7	0	0		0	0	0		0	0	0
	PAK_1766	-	phytanoyl-CoA dioxygenase family protein	.	3	8	0.47	1	0	0		3	6	0.7	0.7	0	0		0	0	0		0	0	0
	PAK_1767	+	hypothetical protein	.	43	32	1.21	0.76	0	0		14	9	1.5	0.5	0	0		0	0	0		0	0	0
	PAK_1768	-	hypothetical protein	.	14	5	2.6	0.16	0	0		7	5	1.74	0.48	0	0		0	0	0		0	0	0
	PAK_1769	-	beta-lactamase superfamily domain protein	.	2	4	0.79	1	0	0		6	6	1.31	0.76	0	0		0	0	0		0	0	0
	PAK_1770	+	hypothetical protein	.	0	4	0.39	1	0	0		0	4	0.32	1	0	0		0	0	0		0	0	0
	PAK_1771	+	short chain dehydrogenase family protein	.	4	4	1.41	1	0	0		5	10	0.53	0.31	0	0		0	0	0		0	0	0
	PAK_1772	+	MOSC domain protein	.	19	8	2.15	0.19	0	0		5	11	0.47	0.22	0	0		0	0	0		0	0	0
	PAK_1773	+	putative lipoprotein	.	29	11	2.25	0.15	0	0		56	21	2.08	0.17	0	0		0	0	0		0	0	0
	PAK_900001	-	New CDS	.	11	4	2.72	0.14	0	0		97	17	4.34	0	1	4.34		4.34	1	0		0	0	0
	PAK_1774	-	hypothetical protein	.	76	17	3.78	0.01	1	3.78		1	5	0.47	0.37	0	0		0	0	0		3.78	1	0
	PAK_n092	+	potential riboswitch	.	148	37	3.41	0.01	1	3.41		1	4	0.54	1	0	0		3.41	1	0		0	0	0
	PAK_1775|pslA	+	undecaprenyl-phosphate glucose phosphotransferase	.	204	51	3.1	0.06	0	0		8	13	0.67	0.51	0	0		0	0	0		0	0	0
	PAK_1776|pslB	+	mannose-1-phosphate guanylyltransferase/mannose-6-phosphate isomerase	.	92	32	2.39	0.08	0	0		8	12	0.66	0.49	0	0		0	0	0		0	0	0
	PAK_1777|pslC	+	glycosyl transferase 2 family protein	.	24	13	1.61	0.38	0	0		16	12	1.21	0.77	0	0		0	0	0		0	0	0
	PAK_1778|pslD	+	polysaccharide biosynthesis/export family protein	.	37	13	2.37	0.09	0	0		3	7	0.52	0.34	0	0		0	0	0		0	0	0
	PAK_1779|pslE	+	chain length determinant family protein	.	118	59	1.78	0.29	0	0		7	5	1.98	0.34	0	0		0	0	0		0	0	0
	PAK_1780|pslF	+	hypothetical protein	.	9	12	0.75	0.67	0	0		0	4	0.4	1	0	0		0	0	0		0	0	0
	PAK_1781	+	glycosyl transferases group 1 family protein	.	8	10	0.81	0.79	0	0		0	4	0.35	1	0	0		0	0	0		0	0	0
	PAK_1782|pslG	+	glycosyl hydrolases 39 family protein	.	53	24	1.89	0.26	0	0		3	6	0.69	0.67	0	0		0	0	0		0	0	0
	PAK_1783|pslH	+	glycosyl transferases group 1 family protein	.	66	24	2.31	0.08	0	0		2	7	0.42	0.25	0	0		0	0	0		0	0	0
	PAK_1784|pslI	+	glycosyl transferases group 1 family protein	.	22	18	1.03	0.97	0	0		2	7	0.39	0.2	0	0		0	0	0		0	0	0
	PAK_1785|pslJ	+	putative membrane protein	.	50	33	1.34	0.65	0	0		1	6	0.25	0.07	0	0		0	0	0		0	0	0
	PAK_1786|pslJ	+	putative membrane protein	.	10	10	0.99	0.99	0	0		0	4	0.35	1	0	0		0	0	0		0	0	0
	PAK_1787|pslL	+	mviN-like family protein	.	52	21	2.05	0.13	0	0		1	6	0.37	0.17	0	0		0	0	0		0	0	0
	PAK_1788	+	acyltransferase family protein	.	44	21	1.77	0.34	0	0		5	6	1.21	0.83	0	0		0	0	0		0	0	0
	PAK_1789|pslM	+	FAD binding domain protein	.	3	4	1.31	1	0	0		1	4	0.44	1	0	0		0	0	0		0	0	0
	PAK_1790|pslM	+	FAD binding domain protein	.	3	4	1.26	1	0	0		6	7	1.02	0.98	0	0		0	0	0		0	0	0
	PAK_1792|pslN	+	eukaryotic DNA topoisomerase I, catalytic core family protein	.	2	4	1.04	1	0	0		35	16	1.79	0.26	0	0		0	0	0		0	0	0
	PAK_1791|pslO	-	hypothetical protein	.	2	4	1.06	1	0	0		26	15	1.82	0.25	0	0		0	0	0		0	0	0
	PAK_1793	-	asnC family protein	.	2	4	0.86	1	0	0		28	12	1.97	0.18	0	0		0	0	0		0	0	0
	PAK_1794	+	dehydrogenase E1 component family protein	.	11	8	1.28	0.72	0	0		8	13	0.61	0.36	0	0		0	0	0		0	0	0
	PAK_1795	+	transketolase, C-terminal domain protein	.	7	6	1.17	0.85	0	0		3	5	0.93	0.95	0	0		0	0	0		0	0	0
	PAK_1796	+	biotin-requiring enzyme family protein	.	3	6	0.68	1	0	0		1	4	0.36	1	0	0		0	0	0		0	0	0
	PAK_1797	+	2-oxoacid dehydrogenases acyltransferase family protein	.	2	6	0.48	1	0	0		1	7	0.22	0.02	1	0.22		0	0	0		0.22	0	1
	PAK_1798|lpdA	+	dihydrolipoyl dehydrogenase	.	25	23	0.95	0.94	0	0		20	19	0.89	0.85	0	0		0	0	0		0	0	0
	PAK_1799	-	hypothetical protein	.	1	4	0.53	1	0	0		30	94	0.33	0.01	1	0.33		0.33	0	1		0	0	0
	PAK_1800|agcS	+	amino acid carrier family protein	.	717	149	3.87	0.01	1	3.87		6	11	0.58	0.47	0	0		3.87	1	0		0	0	0
	PAK_1801	+	asparaginase family protein	.	132	38	2.74	0.06	0	0		3	7	0.62	0.62	0	0		0	0	0		0	0	0
	PAK_1802	+	asparaginase family protein	.	45	17	2.03	0.37	0	0		2	5	0.54	0.5	0	0		0	0	0		0	0	0
	PAK_1803	+	pyoverdine/dityrosine biosynthesis family protein	.	3	4	0.96	1	0	0		2	12	0.19	0	1	0.19		0	0	0		0.19	0	1
	PAK_1804	+	taurine catabolism dioxygenase TauD, TfdA family protein	.	5	4	1.74	1	0	0		2	13	0.19	0	1	0.19		0	0	0		0.19	0	1
	PAK_1805	+	4-hydroxyphenylacetate 3-hydroxylase N terminal family protein	.	4	4	1.35	1	0	0		4	20	0.21	0	1	0.21		0	0	0		0.21	0	1
	PAK_1806	+	cytochrome c family protein	.	1	4	0.62	1	0	0		2	5	0.83	0.85	0	0		0	0	0		0	0	0
	PAK_1807	-	bacterial regulatory helix-turn-helix , lysR family protein	.	5	5	1.2	1	0	0		10	17	0.56	0.24	0	0		0	0	0		0	0	0
	PAK_1808	+	putative membrane protein	.	2	4	1.08	1	0	0		0	4	0.35	1	0	0		0	0	0		0	0	0
	PAK_1809	+	bacterial regulatory s, lacI family protein	.	20	16	1.11	0.88	0	0		1	5	0.27	0.09	0	0		0	0	0		0	0	0
	PAK_1810	+	xylose isomerase-like TIM barrel family protein	.	3	4	1.42	1	0	0		3	9	0.39	0.17	0	0		0	0	0		0	0	0
	PAK_1811	+	pfkB carbohydrate kinase family protein	.	3	5	0.94	1	0	0		5	8	0.71	0.64	0	0		0	0	0		0	0	0
	PAK_1812	+	major Facilitator Superfamily protein	.	2	4	0.65	1	0	0		2	8	0.32	0.07	0	0		0	0	0		0	0	0
	PAK_1813	+	D-isomer specific 2-hydroxyacid dehydrogenase, catalytic domain protein	.	1	4	0.4	1	0	0		0	4	0.35	1	0	0		0	0	0		0	0	0
	PAK_1814	+	hypothetical protein	.	49	43	1.01	0.99	0	0		5	10	0.51	0.27	0	0		0	0	0		0	0	0
	PAK_1815	+	GMC oxidoreductase family protein	.	44	65	0.67	0.53	0	0		6	13	0.52	0.24	0	0		0	0	0		0	0	0
	PAK_1816	+	cytochrome c family protein	.	74	82	0.86	0.82	0	0		17	16	0.94	0.94	0	0		0	0	0		0	0	0
	PAK_1817	-	bacterial regulatory helix-turn-helix , lysR family protein	.	6	13	0.51	0.27	0	0		27	19	1.25	0.73	0	0		0	0	0		0	0	0
	PAK_1819	+	antibiotic biosynthesis monooxygenase family protein	.	2	4	0.75	1	0	0		11	13	0.78	0.77	0	0		0	0	0		0	0	0
	PAK_1818	-	major Facilitator Superfamily protein	.	2	4	1.1	1	0	0		19	16	1.05	0.95	0	0		0	0	0		0	0	0
	PAK_1820	+	bacterial regulatory s, tetR family protein	.	56	25	1.88	0.18	0	0		2	5	0.54	0.47	0	0		0	0	0		0	0	0
	PAK_1821	+	acetyltransferase family protein	.	16	12	1.14	0.85	0	0		3	5	0.8	0.82	0	0		0	0	0		0	0	0
	PAK_1822	+	penicillin binding transpeptidase domain protein	.	99	34	2.38	0.08	0	0		19	15	1.13	0.85	0	0		0	0	0		0	0	0
	PAK_1823|soxR	-	redox-sensitive transcriptional activator SoxR	.	13	5	2.32	0.2	0	0		31	14	1.88	0.18	0	0		0	0	0		0	0	0
	PAK_1824	+	antibiotic biosynthesis monooxygenase family protein	.	2	6	0.5	1	0	0		0	4	0.35	1	0	0		0	0	0		0	0	0
	PAK_1825	-	zinc-binding dehydrogenase family protein	.	8	6	1.48	0.63	0	0		2	8	0.39	0.15	0	0		0	0	0		0	0	0
	PAK_1826	+	bacterial regulatory helix-turn-helix s, AraC family protein	.	3	4	1.08	1	0	0		4	8	0.66	0.57	0	0		0	0	0		0	0	0
	PAK_1827	+	bacterial regulatory , arsR family protein	.	10	31	0.31	0.01	1	0.31		2	6	0.56	0.49	0	0		0.31	0	1		0	0	0
	PAK_1828|arsB	+	arsenical pump membrane family protein	.	24	19	1.1	0.88	0	0		8	14	0.54	0.23	0	0		0	0	0		0	0	0
	PAK_1829	+	low molecular weight phosphotyrosine phosphatase family protein	.	3	6	0.79	1	0	0		3	7	0.59	0.48	0	0		0	0	0		0	0	0
	PAK_1830|arsH	+	arsenical resistance protein ArsH	.	4	7	0.63	1	0	0		21	20	0.95	0.95	0	0		0	0	0		0	0	0
	PAK_1831	-	bacterial regulatory helix-turn-helix s, AraC family protein	.	10	5	2.3	0.22	0	0		43	24	1.64	0.27	0	0		0	0	0		0	0	0
	PAK_1832	+	hypothetical protein	.	10	7	1.48	0.6	0	0		2	10	0.23	0.02	1	0.23		0	0	0		0.23	0	1
	PAK_1833	+	peptidase M48 family protein	.	4	10	0.5	0.28	0	0		2	27	0.08	0	1	0.08		0	0	0		0.08	0	1
	PAK_1834	+	hypothetical protein	.	1	4	0.47	1	0	0		3	17	0.17	0	1	0.17		0	0	0		0.17	0	1
	PAK_1835	+	hypothetical protein	.	2	7	0.39	1	0	0		3	24	0.17	0	1	0.17		0	0	0		0.17	0	1
	PAK_1836	+	hypothetical protein	.	1	4	0.45	1	0	0		0	4	0.4	1	0	0		0	0	0		0	0	0
	PAK_1837	+	peptidase M48 family protein	.	2	6	0.4	1	0	0		13	51	0.27	0.01	1	0.27		0	0	0		0.27	0	1
	PAK_183801	-	hypothetical protein	.	2	4	0.84	1	0	0		25	27	0.81	0.7	0	0		0	0	0		0	0	0
	PAK_1838	+	hypothetical protein	.	0	0	0	0	1	0		0	0	0	0	1	0		0	0	0		0	0	0
	PAK_183901	-	hypothetical protein	.	5	7	0.74	1	0	0		61	56	0.97	0.97	0	0		0	0	0		0	0	0
	PAK_1839	+	hypothetical protein	.	0	0	0	0	1	0		0	0	0	0	1	0		0	0	0		0	0	0
	PAK_1840	-	hypothetical protein	.	1	4	0.47	1	0	0		40	51	0.71	0.52	0	0		0	0	0		0	0	0
	PAK_1841	-	tonB-dependent Receptor Plug domain protein	.	9	12	0.68	0.54	0	0		155	53	2.43	0.05	1	2.43		2.43	0	0		0	0	0
	PAK_1843	+	hypothetical protein	.	0	4	0.34	1	0	0		53	19	2.27	0.04	1	2.27		0	0	0		2.27	0	0
	PAK_1842	-	membrane-bound PQQ-dependent dehydrogenase, glucose/quinate/shikimate family protein	.	16	17	0.87	0.87	0	0		320	169	1.67	0.47	0	0		0	0	0		0	0	0
	PAK_1844	-	putative membrane protein	.	0	4	0.39	1	0	0		28	16	1.53	0.39	0	0		0	0	0		0	0	0
	PAK_1845	-	carbohydrate-selective porin, OprB family protein	.	6	4	1.52	1	0	0		232	128	1.65	0.39	0	0		0	0	0		0	0	0
	PAK_1846	-	carbohydrate-selective porin, OprB family protein	.	1	4	0.57	1	0	0		147	50	2.42	0.04	1	2.42		2.42	0	0		0	0	0
	PAK_1847	-	conserved hypothetical protein	.	1	4	0.62	1	0	0		1	4	0.53	1	0	0		0	0	0		0	0	0
	PAK_1848	-	hypothetical protein	.	0	4	0.32	1	0	0		1	4	0.54	1	0	0		0	0	0		0	0	0
	PAK_1849	-	HEAT repeat family protein	.	1	4	0.47	1	0	0		1	4	0.54	1	0	0		0	0	0		0	0	0
	PAK_1850	-	ABC transporter family protein	.	1	4	0.64	1	0	0		3	6	0.84	0.86	0	0		0	0	0		0	0	0
	PAK_1851	-	binding--dependent transport system inner membrane component family protein	.	0	4	0.39	1	0	0		1	4	0.84	1	0	0		0	0	0		0	0	0
	PAK_1852	-	NMT1/THI5 like family protein	.	8	5	1.69	0.5	0	0		6	6	1.41	0.69	0	0		0	0	0		0	0	0
	PAK_1854	+	hypothetical protein	.	0	4	0.34	1	0	0		0	4	0.35	1	0	0		0	0	0		0	0	0
	PAK_1853	-	4Fe-4S binding domain protein	.	0	4	0.34	1	0	0		2	4	0.85	0.89	0	0		0	0	0		0	0	0
	PAK_1855	-	pyridine nucleotide-disulfide oxidoreductase family protein	.	4	6	0.8	1	0	0		25	10	2.08	0.18	0	0		0	0	0		0	0	0
	PAK_1856	-	deoR-like helix-turn-helix domain protein	.	1	4	0.64	1	0	0		8	8	1.05	0.96	0	0		0	0	0		0	0	0
	PAK_1857	-	glycosyl hydrolases 18 family protein	.	4	4	1.17	1	0	0		8	5	1.86	0.37	0	0		0	0	0		0	0	0
	PAK_1858	-	hypothetical protein	.	1	4	0.43	1	0	0		0	4	0.35	1	0	0		0	0	0		0	0	0
	PAK_1859	-	alpha/beta hydrolase fold family protein	.	1	4	0.67	1	0	0		1	4	0.64	1	0	0		0	0	0		0	0	0
	PAK_1860	-	phosphopantetheine attachment site family protein	.	1	6	0.35	1	0	0		5	7	0.72	0.68	0	0		0	0	0		0	0	0
	PAK_1861	-	methyltransferase, FkbM family domain protein	.	2	7	0.47	1	0	0		8	11	0.7	0.61	0	0		0	0	0		0	0	0
	PAK_1862	-	hypothetical protein	.	0	4	0.34	1	0	0		1	4	0.53	1	0	0		0	0	0		0	0	0
	PAK_1863	-	taurine catabolism dioxygenase TauD, TfdA family protein	.	1	5	0.52	1	0	0		1	4	0.76	1	0	0		0	0	0		0	0	0
	PAK_1864	-	taurine catabolism dioxygenase TauD, TfdA family protein	.	6	5	1.53	1	0	0		2	5	0.61	0.57	0	0		0	0	0		0	0	0
	PAK_1865	-	condensation domain protein	.	2	4	0.67	1	0	0		0	4	0.35	1	0	0		0	0	0		0	0	0
	PAK_1866	-	phosphopantetheine attachment site family protein	.	7	7	1.12	0.89	0	0		2	4	1.01	0.99	0	0		0	0	0		0	0	0
	PAK_1867	-	hypothetical protein	.	1	4	0.4	1	0	0		10	5	2.66	0.13	0	0		0	0	0		0	0	0
	PAK_1868	-	lysE type translocator family protein	.	2	6	0.5	1	0	0		13	8	1.48	0.54	0	0		0	0	0		0	0	0
	PAK_1869	-	binding--dependent transport system inner membrane component family protein	.	3	6	0.59	1	0	0		1	4	0.54	1	0	0		0	0	0		0	0	0
	PAK_1870	-	ABC transporter family protein	.	1	4	0.5	1	0	0		1	4	0.52	1	0	0		0	0	0		0	0	0
	PAK_1871	-	NLPA lipofamily protein	.	4	6	0.82	1	0	0		1	4	0.69	1	0	0		0	0	0		0	0	0
	PAK_1872	-	taurine catabolism dioxygenase TauD, TfdA family protein	.	1	4	0.39	1	0	0		3	6	0.59	0.48	0	0		0	0	0		0	0	0
	PAK_1873	+	hypothetical protein	.	3	4	1.13	1	0	0		3	4	1.26	0.83	0	0		0	0	0		0	0	0
	PAK_1874	+	cupin domain protein	.	1	5	0.44	1	0	0		7	5	1.67	0.48	0	0		0	0	0		0	0	0
	PAK_1875	-	hypothetical protein	.	2	4	1.04	1	0	0		79	19	3.36	0	1	3.36		3.36	1	0		0	0	0
	PAK_1876	-	major Facilitator Superfamily protein	.	1	4	0.45	1	0	0		1	4	0.53	1	0	0		0	0	0		0	0	0
	PAK_1877	-	beta-lactamase family protein	.	0	4	0.34	1	0	0		3	7	0.47	0.26	0	0		0	0	0		0	0	0
	PAK_1878	+	bacterial regulatory helix-turn-helix , lysR family protein	.	10	9	1.02	0.99	0	0		5	8	0.61	0.47	0	0		0	0	0		0	0	0
	PAK_1879	+	pyridine nucleotide-disulfide oxidoreductase family protein	.	4	5	1.07	1	0	0		18	24	0.71	0.57	0	0		0	0	0		0	0	0
	PAK_1880	+	conserved hypothetical protein	.	4	5	0.89	1	0	0		35	8	4.07	0.01	1	4.07		0	0	0		4.07	1	0
	PAK_188002	-	hypothetical protein	.	10	7	1.44	0.64	0	0		83	16	4.12	0	1	4.12		4.12	1	0		0	0	0
	PAK_1881	-	bacterial regulatory s, lacI family protein	.	5	4	1.71	1	0	0		83	29	2.37	0.07	0	0		0	0	0		0	0	0
	PAK_n098	+	potential riboswitch	.	86	8	8.81	0	1	8.81		1	4	0.55	1	0	0		8.81	1	0		0	0	0
	PAK_1882	+	carbohydrate kinase, thermoresistant glucokinase family protein	.	93	12	5.76	0	1	5.76		1	5	0.45	0.32	0	0		5.76	1	0		0	0	0
	PAK_1883	+	H+ symporter family protein	.	66	15	3.35	0.06	0	0		12	8	1.71	0.41	0	0		0	0	0		0	0	0
	PAK_1885	+	hypothetical protein	.	7	4	2.64	1	0	0		1	4	0.37	1	0	0		0	0	0		0	0	0
	PAK_1884	-	hypothetical protein	.	5	4	2.02	1	0	0		0	5	0.27	1	0	0		0	0	0		0	0	0
	PAK_1886	+	aldehyde dehydrogenase family protein	.	71	42	1.45	0.52	0	0		4	7	0.68	0.61	0	0		0	0	0		0	0	0
	PAK_1887	+	acyl-CoA dehydrogenase, N-terminal domain protein	.	2	4	0.96	1	0	0		3	5	0.81	0.83	0	0		0	0	0		0	0	0
	PAK_1888	+	sulfur acquisition oxidoreductase, SfnB family	.	1	4	0.72	1	0	0		2	6	0.5	0.35	0	0		0	0	0		0	0	0
	PAK_1889	-	FMN-dependent oxidoreductase, nitrilotriacetate monooxygenase family protein	.	3	5	0.71	1	0	0		4	11	0.42	0.12	0	0		0	0	0		0	0	0
	PAK_1890	-	binding--dependent transport system inner membrane component family protein	.	1	4	0.43	1	0	0		11	8	1.39	0.61	0	0		0	0	0		0	0	0
	PAK_1891	-	NMT1/THI5 like family protein	.	2	5	0.55	1	0	0		18	13	1.31	0.67	0	0		0	0	0		0	0	0
	PAK_1892	-	ABC transporter family protein	.	4	4	1.6	1	0	0		5	7	0.95	0.96	0	0		0	0	0		0	0	0
	PAK_1893	-	hypothetical protein	.	3	4	1.05	1	0	0		11	10	1.04	0.96	0	0		0	0	0		0	0	0
	PAK_1894	-	alkylhydroperoxidase AhpD family core domain protein	.	0	4	0.34	1	0	0		4	9	0.51	0.3	0	0		0	0	0		0	0	0
	PAK_1896	+	bacterial regulatory helix-turn-helix s, AraC family protein	.	33	21	1.33	0.65	0	0		7	8	0.97	0.97	0	0		0	0	0		0	0	0
	PAK_1895	-	type I phosphodiesterase / nucleotide pyrophosphatase family protein	.	12	15	0.76	0.68	0	0		1	5	0.53	0.45	0	0		0	0	0		0	0	0
	PAK_1897	-	bacterial regulatory helix-turn-helix , lysR family protein	.	1	7	0.29	1	0	0		5	4	1.62	0.55	0	0		0	0	0		0	0	0
	PAK_1898	+	tonB-dependent Receptor Plug domain protein	.	3	9	0.41	1	0	0		4	18	0.23	0	1	0.23		0	0	0		0.23	0	1
	PAK_1899	+	arylsulfotransferase family protein	.	2	4	0.8	1	0	0		2	14	0.19	0	1	0.19		0	0	0		0.19	0	1
	PAK_1900	-	hypothetical protein	.	1	4	0.43	1	0	0		2	4	0.81	0.86	0	0		0	0	0		0	0	0
	PAK_1901	+	bacterial regulatory helix-turn-helix s, AraC family protein	.	3	4	1.19	1	0	0		4	13	0.29	0.01	1	0.29		0	0	0		0.29	0	1
	PAK_1902	+	bacterial extracellular solute-binding family protein	.	2	4	0.79	1	0	0		1	5	0.31	0.12	0	0		0	0	0		0	0	0
	PAK_1903	+	binding--dependent transport system inner membrane component family protein	.	1	4	0.56	1	0	0		3	8	0.51	0.3	0	0		0	0	0		0	0	0
	PAK_1904	+	binding--dependent transport system inner membrane component family protein	.	0	4	0.34	1	0	0		2	6	0.48	0.33	0	0		0	0	0		0	0	0
	PAK_1905	+	ABC transporter family protein	.	1	4	0.62	1	0	0		7	10	0.76	0.68	0	0		0	0	0		0	0	0
	PAK_1906	+	mannitol dehydrogenase Rossmann domain protein	.	1	4	0.45	1	0	0		6	12	0.51	0.27	0	0		0	0	0		0	0	0
	PAK_1907	+	hypothetical protein	.	0	4	0.34	1	0	0		0	4	0.35	1	0	0		0	0	0		0	0	0
	PAK_1908	+	hypothetical protein	.	0	4	0.34	1	0	0		1	5	0.38	1	0	0		0	0	0		0	0	0
	PAK_1910	+	pfkB carbohydrate kinase family protein	.	4	7	0.73	1	0	0		2	7	0.4	0.2	0	0		0	0	0		0	0	0
	PAK_1909	-	pyridine nucleotide-disulfide oxidoreductase family protein	.	6	4	1.57	1	0	0		7	13	0.5	0.18	0	0		0	0	0		0	0	0
	PAK_1911	+	hypothetical protein	.	0	4	0.34	1	0	0		1	4	0.46	1	0	0		0	0	0		0	0	0
	PAK_1912	+	sulfur acquisition oxidoreductase, SfnB family	.	8	5	1.7	0.47	0	0		11	12	0.89	0.88	0	0		0	0	0		0	0	0
	PAK_1913	+	sulfur acquisition oxidoreductase, SfnB family	.	3	4	1.17	1	0	0		11	9	1.17	0.87	0	0		0	0	0		0	0	0
	PAK_1914	+	FMN-dependent oxidoreductase, nitrilotriacetate monooxygenase family protein	.	2	4	1.03	1	0	0		2	9	0.24	0.02	1	0.24		0	0	0		0.24	0	1
	PAK_1915	+	NLPA lipofamily protein	.	1	4	0.31	1	0	0		1	8	0.19	0.01	1	0.19		0	0	0		0.19	0	1
	PAK_1916	+	ABC transporter family protein	.	2	4	1.13	1	0	0		2	6	0.55	0.43	0	0		0	0	0		0	0	0
	PAK_1917	+	binding--dependent transport system inner membrane component family protein	.	2	4	0.88	1	0	0		1	4	0.71	1	0	0		0	0	0		0	0	0
	PAK_1918	+	glycerophosphoryl diester phosphodiesterase family protein	.	50	68	0.71	0.59	0	0		8	7	1.32	0.73	0	0		0	0	0		0	0	0
	PAK_1919	-	AFG1-like ATPase family protein	.	13	15	0.77	0.68	0	0		23	12	1.73	0.27	0	0		0	0	0		0	0	0
	PAK_1920	-	AAA domain family protein	.	1	7	0.33	1	0	0		5	7	1.01	0.99	0	0		0	0	0		0	0	0
	PAK_1921	-	acyl-CoA dehydrogenase, C-terminal domain protein	.	0	4	0.34	1	0	0		0	4	0.35	1	0	0		0	0	0		0	0	0
	PAK_1922	-	acyl-CoA dehydrogenase, N-terminal domain protein	.	1	6	0.18	1	0	0		5	4	1.93	0.43	0	0		0	0	0		0	0	0
	PAK_1923|ssuD	-	alkanesulfonate monooxygenase, FMNH(2)-dependent	.	1	4	0.6	1	0	0		4	6	0.78	0.78	0	0		0	0	0		0	0	0
	PAK_1924|msuE	-	FMN reductase	.	0	4	0.28	1	0	0		1	4	0.57	1	0	0		0	0	0		0	0	0
	PAK_1925	-	hypothetical protein	.	1	4	0.44	1	0	0		1	5	0.37	1	0	0		0	0	0		0	0	0
	PAK_1926	-	AAA domain family protein	.	4	6	0.63	1	0	0		5	7	0.82	0.81	0	0		0	0	0		0	0	0
	PAK_1927	-	impA-related N-terminal family protein	.	2	8	0.33	1	0	0		14	8	1.62	0.43	0	0		0	0	0		0	0	0
	PAK_1928	-	hypothetical protein	.	8	10	0.74	0.67	0	0		17	14	1.06	0.94	0	0		0	0	0		0	0	0
	PAK_1929	-	hypothetical protein	.	0	4	0.34	1	0	0		0	4	0.28	1	0	0		0	0	0		0	0	0
	PAK_1930	-	conserved hypothetical protein	.	0	4	0.34	1	0	0		44	20	1.82	0.18	0	0		0	0	0		0	0	0
	PAK_1931	-	putative lipoprotein	.	2	4	0.7	1	0	0		7	6	1.29	0.74	0	0		0	0	0		0	0	0
	PAK_1932	+	conserved hypothetical protein	.	3	7	0.44	1	0	0		1	5	0.37	0.22	0	0		0	0	0		0	0	0
	PAK_1933	+	conserved hypothetical protein	.	2	7	0.4	1	0	0		11	8	1.48	0.54	0	0		0	0	0		0	0	0
	PAK_1934	+	conserved hypothetical protein	.	1	5	0.26	1	0	0		1	4	0.57	1	0	0		0	0	0		0	0	0
	PAK_1935	+	gene 25-like lysozyme family protein	.	0	4	0.34	1	0	0		0	4	0.28	1	0	0		0	0	0		0	0	0
	PAK_1936	+	conserved hypothetical protein	.	1	4	0.31	1	0	0		1	6	0.26	0.07	0	0		0	0	0		0	0	0
	PAK_1937	+	conserved hypothetical protein	.	1	4	0.4	1	0	0		0	5	0.24	1	0	0		0	0	0		0	0	0
	PAK_1938	+	conserved hypothetical protein	.	1	5	0.26	1	0	0		1	4	0.41	1	0	0		0	0	0		0	0	0
	PAK_1939|clpV	+	type VI secretion ATPase, ClpV1 family	.	2	6	0.4	1	0	0		2	5	0.55	0.45	0	0		0	0	0		0	0	0
	PAK_1940	+	hypothetical protein	.	7	5	1.41	0.66	0	0		5	7	0.92	0.93	0	0		0	0	0		0	0	0
	PAK_1941	+	rhs element Vgr family protein	.	7	6	1.35	0.7	0	0		8	6	1.37	0.67	0	0		0	0	0		0	0	0
	PAK_1942	+	MORN repeat variant family protein	.	1	4	0.35	1	0	0		0	4	0.35	1	0	0		0	0	0		0	0	0
	PAK_1943	-	hypothetical protein	.	1	4	0.51	1	0	0		1	5	0.41	0.27	0	0		0	0	0		0	0	0
	PAK_n047	+	potential sRNA	.	177	26	5	0	1	5		1	4	0.61	1	0	0		5	1	0		0	0	0
	PAK_1944	+	bacterial regulatory s, luxR family protein	.	31	16	1.68	0.36	0	0		4	7	0.7	0.66	0	0		0	0	0		0	0	0
	PAK_1945	+	hypothetical protein	.	3	8	0.44	0.21	0	0		18	8	2.07	0.16	0	0		0	0	0		0	0	0
	PAK_1946	+	hypothetical protein	.	0	4	0.39	1	0	0		1	4	0.62	1	0	0		0	0	0		0	0	0
	PAK_1947	-	tat (twin-arginine translocation) pathway signal sequence domain protein	.	9	7	1.26	0.77	0	0		79	45	1.49	0.43	0	0		0	0	0		0	0	0
	PAK_1948	-	2Fe-2S iron-sulfur cluster binding domain protein	.	1	4	0.69	1	0	0		49	13	3.08	0.01	1	3.08		3.08	1	0		0	0	0
	PAK_1949	-	hypothetical protein	.	1	4	0.43	1	0	0		23	8	2.47	0.11	0	0		0	0	0		0	0	0
	PAK_1950	+	conserved hypothetical protein	.	1	5	0.31	1	0	0		3	4	0.97	0.98	0	0		0	0	0		0	0	0
	PAK_1951	-	FMN-dependent dehydrogenase family protein	.	3	5	0.76	1	0	0		15	14	1.02	0.98	0	0		0	0	0		0	0	0
	PAK_1952	-	lysR substrate binding domain protein	.	2	6	0.49	1	0	0		2	4	0.73	0.76	0	0		0	0	0		0	0	0
	PAK_1953	-	bacterial regulatory helix-turn-helix , lysR family protein	.	1	5	0.36	1	0	0		7	6	1.48	0.61	0	0		0	0	0		0	0	0
	PAK_1954	-	hypothetical protein	.	1	4	0.39	1	0	0		3	4	1.39	0.74	0	0		0	0	0		0	0	0
	PAK_1955	-	penicillin amidase family protein	.	2	4	0.8	1	0	0		3	4	1.16	0.89	0	0		0	0	0		0	0	0
	PAK_1956	-	pyridine nucleotide-disulfide oxidoreductase family protein	.	3	5	0.93	1	0	0		12	8	1.55	0.57	0	0		0	0	0		0	0	0
	PAK_1957	-	RNA polymerase sigma factor, sigma-70 family protein	.	3	4	0.97	1	0	0		121	15	5.8	0	1	5.8		5.8	1	0		0	0	0
	PAK_1958	+	hypothetical protein	.	4	4	1.55	1	0	0		2	4	0.82	0.86	0	0		0	0	0		0	0	0
	PAK_1959	+	fecR family protein	.	135	31	3.43	0.01	1	3.43		6	6	1.3	0.76	0	0		3.43	1	0		0	0	0
[truncated: 4,521 more rows]

## Sheet: Downregulated genes
				,
	Considered Fold change threshold	3		,															in Strand
				,	(+) strand							(-) strand								684	0
	Gene	Strand	Comments	,	Mean 0M	Mean 13M	Fold Change	pvalue	pvalue<0,05	Display Fold change if pvalue<0,05		Mean 0M	Mean 13M	Fold Change	pvalue	pvalue<0,05	Display Fold change if pvalue<0,05		Significant (p<0,05) Fold Change	DOWN after 13min	UP after 13min
	PAK_n039	+	potential sRNA	,	223	8	18.41	0	1	18.41		5	4	1.49	0.71	0	0		18.41	1	0
	PAK_n037	-	potential sRNA	,	4	4	1.57	1	0	0		227	12	16.92	0	1	16.92		16.92	1	0
	PAK_n095	+	potential riboswitch	,	305	13	16.28	0	1	16.28		2	4	0.9	0.93	0	0		16.28	1	0
	PAK_3297	+	leucyl tRNA synthetase	,	640	30	15.23	0	1	15.23		9	4	2.41	0.3	0	0		15.23	1	0
	PAK_n045	-	potential sRNA	,	1	4	0.53	1	0	0		235	11	15.08	0	1	15.08		15.08	1	0
	PAK_265	+	tRNA-Arg	,	5836	445	10.42	0	1	10.42		16	7	1.72	1	0	0		10.42	1	0
	PAK_550	+	'Cold-shock' DNA-binding domain protein	,	3593	305	9.86	0	1	9.86		19	6	2.95	0.06	0	0		9.86	1	0
	PAK_5288	-	thiamin phosphate synthase	,	6	5	1.32	1	0	0		1651	136	9.83	0	1	9.83		9.83	1	0
	PAK_n001	+	CrcZ	,	138774	12037	9.49	0	1	9.49		1442	155	5.49	0.01	1	5.49		9.49	1	0
	PAK_n097	+	potential riboswitch	,	245	19	9.42	0	1	9.42		65	21	2.48	0.03	1	2.48		9.42	1	0
	PAK_3332	+	BFD-like [2Fe-2S] binding domain protein	,	219	10	9.31	0	1	9.31		10	6	1.82	0.37	0	0		9.31	1	0
	PAK_n005	-	P24 ncRNA	,	1	4	0.71	1	0	0		674	63	9.14	0	1	9.14		9.14	1	0
	PAK_n026	+	potential sRNA	,	1397	111	9.13	0	1	9.13		2	4	1.07	0.96	0	0		9.13	1	0
	PAK_n120	-	antisens	,	371	44	6.67	0	1	6.67		197	16	8.88	0	1	8.88		8.88	1	0
	PAK_n098	+	potential riboswitch	,	86	8	8.81	0	1	8.81		1	4	0.55	1	0	0		8.81	1	0
	PAK_240402	-	Hypothetical protein	,	2	5	0.67	1	0	0		225	19	8.68	0	1	8.68		8.68	1	0
	PAK_1513	+	bacterial regulatory s, tetR family protein	,	541	46	8.62	0	1	8.62		6	5	1.32	0.8	0	0		8.62	1	0
	PAK_959	+	hypothetical protein	,	291	26	8.5	0	1	8.5		5	8	0.68	0.58	0	0		8.5	1	0
	PAK_2183	-	tRNA-Cys	,	35	14	1.86	0.49	0	0		3385	312	8.5	0	1	8.5		8.5	1	0
	PAK_3157	-	oligosaccharide repeat unit polymerase	,	46	17	2.31	0.09	0	0		1028	105	8.38	0	1	8.38		8.38	1	0
	PAK_4797	-	translation initiation factor SUI1 family protein	,	4	6	0.9	1	0	0		471	45	8.17	0	1	8.17		8.17	1	0
	PAK_n046	+	potential sRNA	,	220	20	8.14	0	1	8.14		6	6	1.34	0.74	0	0		8.14	1	0
	PAK_262|csrA	+	carbon storage regulator	,	1979	199	8.13	0	1	8.13		23	9	2	1	0	0		8.13	1	0
	PAK_n116	-	antisens	,	2	4	1.04	1	0	0		59	7	7.84	0	1	7.84		7.84	1	0
	PAK_588902	+	S-adenosylmethionine-dependent methyltransferases	,	368	39	7.83	0	1	7.83		168	15	8.62	0	1	8.62		7.83	1	0
	PAK_4526	-	conserved hypothetical protein	,	2	4	1.02	1	0	0		529	37	7.72	0	1	7.72		7.72	1	0
	PAK_2709|acpP	-	acyl carrier protein	,	51	14	2.4	1	0	0		28161	3084	7.67	0	1	7.67		7.67	1	0
	PAK_542	+	hypothetical protein	,	360	38	7.43	0	1	7.43		2	4	0.98	0.99	0	0		7.43	1	0
	PAK_4158	-	tRNA-Gly	,	3	5	0.86	1	0	0		6720	758	7.39	0	1	7.39		7.39	1	0
	PAK_1419	-	HNH endonuclease conserved domain	,	5	4	1.89	1	0	0		359	36	7.38	0	1	7.38		7.38	1	0
	PAK_5893	-	putative DNA recombinase	,	8	5	1.52	0.6	0	0		840	89	7.36	0	1	7.36		7.36	1	0
	PAK_n084	-	potential riboswitch	,	3	5	0.83	1	0	0		1012	104	7.3	0	1	7.3		7.3	1	0
	PAK_n024	-	sX8	,	40	7	3.46	1	0	0		5224	578	7.24	0	1	7.24		7.24	1	0
	PAK_240401	-	Hypothetical protein, with putative conserved domain DNA polymerase III subunits gamma and tau	,	5	4	2.01	1	0	0		300	32	7.14	0	1	7.14		7.14	1	0
	PAK_n077	-	FMN riboswitch	,	48	11	2.77	1	0	0		2540	300	7.07	0	1	7.07		7.07	1	0
	PAK_1256	+	tRNA-Arg	,	4337	509	7.03	0	1	7.03		10	6	1.41	1	0	0		7.03	1	0
	PAK_5601	-	ATP synthase I chain family protein	,	6	4	2.13	1	0	0		1342	153	6.94	0	1	6.94		6.94	1	0
	PAK_2757	-	hypothetical protein	,	16	8	1.89	0.29	0	0		482	60	6.92	0	1	6.92		6.92	1	0
	PAK_n030	-	potential sRNA	,	46	11	3.45	0.02	1	3.45		40	6	6.91	0	1	6.91		6.91	1	0
	PAK_n101	+	potential riboswitch	,	149	15	6.86	0	1	6.86		1	6	0.29	0.1	0	0		6.86	1	0
	PAK_264	+	tRNA-Arg	,	18328	2250	6.71	0	1	6.71		29	8	2.56	0.27	0	0		6.71	1	0
	PAK_n017	+	PrrF2	,	57	6	6.71	0	1	6.71		7	5	2.04	0.31	0	0		6.71	1	0
	PAK_5033|rpmE	-	ribosomal protein L31	,	19	4	3.54	1	0	0		9096	1146	6.71	0	1	6.71		6.71	1	0
	PAK_2914	-	polysaccharide biosynthesis family protein	,	4	4	1.48	1	0	0		308	38	6.48	0	1	6.48		6.48	1	0
	PAK_3791	+	hypothetical protein	,	55	7	6.38	0	1	6.38		8	4	3.01	0.12	0	0		6.38	1	0
	PAK_4693	-	protein-export membrane protein SecG	,	44	10	2.9	1	0	0		12439	1623	6.38	0	1	6.38		6.38	1	0
	PAK_6007|coaD	-	pantetheine-phosphate adenylyltransferase	,	5	19	0.34	0.1	0	0		465	60	6.35	0	1	6.35		6.35	1	0
	PAK_2897	-	tRNA-Glu	,	11	10	1.03	0.98	0	0		2679	340	6.31	0	1	6.31		6.31	1	0
	PAK_n040	+	potential sRNA	,	41	5	6.25	0	1	6.25		2	5	0.55	0.46	0	0		6.25	1	0
	PAK_4330	-	ribosomal S9/S16 family protein	,	71	10	3.61	1	0	0		15827	2246	6.25	0	1	6.25		6.25	1	0
	PAK_n102	+	potential riboswitch	,	798	107	6.2	0	1	6.2		4	8	0.68	0.65	0	0		6.2	1	0
	PAK_5240|trxA	-	thioredoxin	,	24	11	1.73	1	0	0		3802	525	6.15	0	1	6.15		6.15	1	0
	PAK_204505	+	hypothetical protein	,	126	15	6.1	0	1	6.1		18	14	1.16	0.83	0	0		6.1	1	0
	PAK_n016	+	PrrF1	,	228	28	6.06	0	1	6.06		19	5	4.26	0.02	1	4.26		6.06	1	0
	PAK_77|mmsA	-	methylmalonate-semialdehyde dehydrogenase	,	20	13	1.33	0.64	0	0		38	6	5.96	0	1	5.96		5.96	1	0
	PAK_n072	+	potential small asRNA	,	37	5	5.96	0	1	5.96		7	10	0.76	0.71	0	0		5.96	1	0
	PAK_328	-	'Cold-shock' DNA-binding domain protein	,	11	19	0.59	0.38	0	0		285	37	5.92	0	1	5.92		5.92	1	0
	PAK_4322	+	conserved hypothetical protein	,	181	23	5.85	0	1	5.85		2	7	0.41	0.23	0	0		5.85	1	0
	PAK_5512	-	sodium:dicarboxylate symporter family protein	,	22	10	1.86	0.31	0	0		1488	199	5.85	0	1	5.85		5.85	1	0
	PAK_2851	-	tRNA-Asp	,	29	11	1.98	0.41	0	0		6701	933	5.82	0	1	5.82		5.82	1	0
	PAK_2540	-	tRNA-Glu	,	8	9	0.89	0.92	0	0		2929	425	5.81	0	1	5.81		5.81	1	0
	PAK_1957	-	RNA polymerase sigma factor, sigma-70 family protein	,	3	4	0.97	1	0	0		121	15	5.8	0	1	5.8		5.8	1	0
	PAK_5625	+	conserved hypothetical integral membrane family protein	,	188	24	5.79	0	1	5.79		5	7	0.9	0.91	0	0		5.79	1	0
	PAK_4157	-	tRNA-Thr	,	4	4	1.49	1	0	0		3549	507	5.78	0	1	5.78		5.78	1	0
	PAK_4286	-	conserved hypothetical protein	,	14	6	2.38	0.16	0	0		495	71	5.77	0	1	5.77		5.77	1	0
	PAK_1882	+	carbohydrate kinase, thermoresistant glucokinase family protein	,	93	12	5.76	0	1	5.76		1	5	0.45	0.32	0	0		5.76	1	0
	PAK_2713|rpmF	-	ribosomal protein L32	,	14	7	1.66	1	0	0		5258	742	5.75	0	1	5.75		5.75	1	0
	PAK_4454|yfiO	+	conserved hypothetical protein	,	1283	192	5.75	0	1	5.75		47	11	3.04	0.13	0	0		5.75	1	0
	PAK_2968	+	hypothetical protein	,	162	21	5.73	0	1	5.73		19	12	1.44	0.59	0	0		5.73	1	0
	PAK_5585	+	2OG-Fe(II) oxygenase superfamily protein	,	23	4	5.71	0	1	5.71		21	7	2.82	0.08	0	0		5.71	1	0
	PAK_4431	-	tRNA-Thr	,	5	5	1.23	1	0	0		7050	1065	5.69	0	1	5.69		5.69	1	0
	PAK_1447	+	hypothetical protein	,	36	5	5.63	0	1	5.63		2	5	0.67	0.66	0	0		5.63	1	0
	PAK_3389	-	ybaK / prolyl-tRNA synthetases associated domain protein	,	5	4	1.33	1	0	0		532	72	5.61	0	1	5.61		5.61	1	0
	PAK_4339	+	conserved hypothetical protein	,	493	73	5.61	0	1	5.61		8	7	1.23	0.84	0	0		5.61	1	0
	PAK_3133	-	hpt domain protein	,	7	4	1.7	1	0	0		648	98	5.59	0	1	5.59		5.59	1	0
	PAK_422401	+	hypothetical protein	,	145	20	5.59	0	1	5.59		28	9	2.88	0.02	1	2.88		5.59	1	0
	PAK_401	-	SEC-C motif family protein	,	15	8	1.62	0.52	0	0		545	81	5.57	0	1	5.57		5.57	1	0
	PAK_n025	-	T44 RNA	,	15	9	1.45	1	0	0		988	147	5.54	0	1	5.54		5.54	1	0
	PAK_2895	-	tRNA-Glu	,	4	7	0.65	1	0	0		1813	274	5.5	0	1	5.5		5.5	1	0
	PAK_6037	-	conserved hypothetical protein	,	1	4	0.52	1	0	0		21	5	5.48	0	1	5.48		5.48	1	0
	PAK_4336	-	AFG1-like ATPase family protein	,	9	10	0.89	0.89	0	0		1303	190	5.47	0	1	5.47		5.47	1	0
	PAK_459802	+	conserved hypothetical protein	,	94	13	5.47	0	1	5.47		5	4	2.04	0.37	0	0		5.47	1	0
	PAK_4456|pilS	+	histidine kinase-, DNA gyrase B-, and HSP90-like ATPase family protein	,	425	60	5.45	0	1	5.45		14	13	0.97	0.97	0	0		5.45	1	0
	PAK_1271	+	tRNA-Asp	,	6188	919	5.4	0	1	5.4		29	11	2.01	0.41	0	0		5.4	1	0
	PAK_2703|pilZ	-	pilZ domain protein	,	9	8	1.15	0.9	0	0		859	123	5.4	0	1	5.4		5.4	1	0
	PAK_5121	+	peptidase M23 family protein	,	190	26	5.37	0	1	5.37		8	15	0.54	0.37	0	0		5.37	1	0
	PAK_3563	+	cytochrome C assembly family protein	,	243	38	5.36	0	1	5.36		3	20	0.18	0	1	0.18		5.36	1	0
	PAK_2917	-	chain length determinant family protein	,	12	4	3.84	0.05	1	3.84		476	79	5.35	0	1	5.35		5.35	1	0
	PAK_5670	-	RNA 2'-phosphotransferase, Tpt1 / KptA family protein	,	2	4	0.82	1	0	0		29	5	5.35	0	1	5.35		5.35	1	0
	PAK_287	-	type I phosphodiesterase / nucleotide pyrophosphatase family protein	,	17	79	0.25	0.01	1	0.25		30	6	5.34	0	1	5.34		5.34	1	0
	PAK_5180	-	global regulator family protein	,	4	4	1.49	1	0	0		133	21	5.34	0	1	5.34		5.34	1	0
	PAK_n068	+	potential small asRNA	,	37	6	5.33	0	1	5.33		2	6	0.54	0.43	0	0		5.33	1	0
	PAK_5550	+	acyltransferase family protein	,	336	48	5.33	0	1	5.33		36	22	1.37	0.55	0	0		5.33	1	0
	PAK_5612|rpmH	-	ribosomal protein L34	,	10	4	2.07	1	0	0		1196	190	5.32	0	1	5.32		5.32	1	0
	PAK_n038	+	potential sRNA	,	285	43	5.27	0	1	5.27		3	4	0.99	0.99	0	0		5.27	1	0
	PAK_3284|dcd	-	deoxycytidine triphosphate deaminase	,	8	6	1.45	0.63	0	0		689	102	5.26	0	1	5.26		5.26	1	0
	PAK_4911|hfq	-	RNA chaperone Hfq	,	9	6	1.44	0.69	0	0		2893	484	5.25	0	1	5.25		5.25	1	0
	PAK_3894|xseB	+	exodeoxyribonuclease VII, small subunit	,	118	17	5.23	0	1	5.23		2	10	0.33	0.14	0	0		5.23	1	0
	PAK_4420	+	sel1 repeat family protein	,	117	15	5.22	0.01	1	5.22		10	16	0.59	0.38	0	0		5.22	1	0
	PAK_5303	-	cytochrome C	,	41	11	2.44	0.28	0	0		3479	532	5.22	0	1	5.22		5.22	1	0
	PAK_6053	-	tonB family C-terminal domain protein	,	32	11	2.35	0.14	0	0		361	53	5.22	0	1	5.22		5.22	1	0
	PAK_4159	-	tRNA-Tyr	,	10	6	1.54	0.64	0	0		28260	4816	5.21	0	1	5.21		5.21	1	0
	PAK_4692	-	tRNA-Leu	,	25	10	1.83	0.53	0	0		4788	792	5.21	0	1	5.21		5.21	1	0
	PAK_n073	+	sucA- II RNA motif	,	822	134	5.19	0	1	5.19		8	7	1.25	0.8	0	0		5.19	1	0
	PAK_1278	-	bacterial extracellular solute-binding s, 5 Middle family protein	,	7	20	0.36	0.05	1	0.36		170	25	5.18	0	1	5.18		5.18	1	0
	PAK_473401	-	hypothetical protein	,	4	5	1.02	1	0	0		69	11	5.18	0	1	5.18		5.18	1	0
	PAK_5244	+	conserved hypothetical protein	,	200	31	5.15	0	1	5.15		12	11	1.08	0.92	0	0		5.15	1	0
	PAK_n062	-	potential small asRNA	,	7	5	1.89	0.39	0	0		32	6	5.14	0	1	5.14		5.14	1	0
	PAK_4472|rpsT	+	ribosomal protein S20	,	7614	1274	5.14	0	1	5.14		61	20	2.18	1	0	0		5.14	1	0
	PAK_6027|trmB	+	tRNA (guanine-N(7)-)-methyltransferase	,	535	85	5.14	0	1	5.14		17	15	0.98	0.98	0	0		5.14	1	0
	PAK_2226|infA	+	translation initiation factor IF-1	,	1860	298	5.12	0	1	5.12		12	6	1.69	0.59	0	0		5.12	1	0
	PAK_3001	-	conserved hypothetical protein	,	3	4	0.93	1	0	0		40	7	5.11	0	1	5.11		5.11	1	0
	PAK_1208	-	hypothetical protein	,	23	11	1.84	0.27	0	0		96	15	5.1	0	1	5.1		5.1	1	0
	PAK_5372|phoR	+	phosphate regulon sensor kinase PhoR	,	67	10	5.1	0	1	5.1		16	30	0.47	0.12	0	0		5.1	1	0
	PAK_4667	+	putative membrane protein	,	27	5	5.09	0.01	1	5.09		1	5	0.48	0.39	0	0		5.09	1	0
	PAK_1231	+	RNA polymerase sigma factor, sigma-70 family protein	,	1052	171	5.05	0	1	5.05		5	4	1.45	0.72	0	0		5.05	1	0
	PAK_n050	+	potential sRNA	,	59	9	5.03	0	1	5.03		2	10	0.31	0.06	0	0		5.03	1	0
	PAK_4351	-	STAS domain protein	,	6	5	1.13	1	0	0		293	44	5.02	0	1	5.02		5.02	1	0
	PAK_588903	+	Phosphodiesterase	,	411	63	5.01	0	1	5.01		29	6	5.62	0	1	5.62		5.01	1	0
	PAK_n047	+	potential sRNA	,	177	26	5	0	1	5		1	4	0.61	1	0	0		5	1	0
	PAK_699	+	sigma-70 region 2 family protein	,	44	8	4.99	0	1	4.99		0	4	0.35	1	0	0		4.99	1	0
	PAK_4596|pth	+	peptidyl-tRNA hydrolase	,	350	54	4.99	0	1	4.99		4	6	0.86	0.89	0	0		4.99	1	0
	PAK_1007	-	hypothetical protein	,	7	7	1.01	0.99	0	0		272	44	4.98	0	1	4.98		4.98	1	0
	PAK_2766	-	hypothetical protein	,	7	7	1.05	0.96	0	0		439	65	4.98	0	1	4.98		4.98	1	0
	PAK_n087	+	potential riboswitch	,	300	46	4.96	0	1	4.96		8	6	1.66	0.47	0	0		4.96	1	0
	PAK_6118	+	HAMP domain protein	,	244	38	4.96	0	1	4.96		9	12	0.79	0.76	0	0		4.96	1	0
	PAK_4825	+	acetyltransferase family protein	,	62	10	4.95	0	1	4.95		5	5	1.24	0.82	0	0		4.95	1	0
	PAK_5424	+	helix-turn-helix family protein	,	137	22	4.95	0	1	4.95		1	4	0.5	1	0	0		4.95	1	0
	PAK_5326	+	hypothetical protein	,	158	24	4.94	0	1	4.94		2	5	0.57	0.55	0	0		4.94	1	0
	PAK_n074	+	Cobalamin riboswitch	,	240	39	4.93	0	1	4.93		1	6	0.44	0.34	0	0		4.93	1	0
	PAK_374	+	tRNA-Ser	,	1475	253	4.92	0	1	4.92		32	8	2.28	1	0	0		4.92	1	0
	PAK_4882	-	cytidyltransferase-related domain protein	,	4	4	1.16	1	0	0		151	22	4.91	0	1	4.91		4.91	1	0
	PAK_5120	+	hypothetical protein	,	284	49	4.91	0	1	4.91		15	16	0.9	0.92	0	0		4.91	1	0
	PAK_6268	+	polyamine ABC transporter, ATP-binding family protein	,	329	53	4.91	0	1	4.91		8	7	1.16	0.86	0	0		4.91	1	0
	PAK_1457|brnQ	-	branched-chain amino acid transport system II carrier protein	,	6	12	0.5	0.28	0	0		54	9	4.9	0	1	4.9		4.9	1	0
	PAK_3980	+	hypothetical protein	,	213	33	4.9	0	1	4.9		16	17	0.87	0.84	0	0		4.9	1	0
	PAK_2245	+	NADH-ubiquinone/plastoquinone oxidoreductase, chain 3 family protein	,	972	167	4.88	0	1	4.88		8	7	1.23	0.82	0	0		4.88	1	0
	PAK_4530|mscL	+	large conductance mechanosensitive channel protein	,	1366	244	4.84	0	1	4.84		6	5	1.52	0.62	0	0		4.84	1	0
	PAK_6105	-	conserved hypothetical protein	,	18	23	0.67	0.47	0	0		134	20	4.84	0	1	4.84		4.84	1	0
	PAK_4365	+	phosphocarrier, HPr family protein	,	241	39	4.83	0	1	4.83		3	4	0.98	0.99	0	0		4.83	1	0
	PAK_292	+	transcriptional regulatory , C terminal family protein	,	83	11	4.81	0.02	1	4.81		3	7	0.6	0.5	0	0		4.81	1	0
	PAK_n067	-	potential small asRNA	,	7	7	1.03	0.97	0	0		50	9	4.8	0	1	4.8		4.8	1	0
	PAK_2733	-	liporeleasing system, transmembrane , LolC/E family protein	,	7	14	0.56	0.38	0	0		230	37	4.8	0	1	4.8		4.8	1	0
	PAK_n009	-	P33	,	1	4	0.51	1	0	0		52	9	4.77	0	1	4.77		4.77	1	0
	PAK_4631|pssA	-	CDP-diacylglycerol-serine O-phosphatidyltransferase	,	16	19	0.74	0.61	0	0		859	155	4.76	0	1	4.76		4.76	1	0
	PAK_4665|dksA	+	RNA polymerase-binding protein DksA	,	2666	470	4.76	0	1	4.76		30	12	1.88	0.48	0	0		4.76	1	0
	PAK_5600|atpB	-	ATP synthase F0, A subunit	,	25	21	1.05	0.95	0	0		4571	823	4.76	0	1	4.76		4.76	1	0
	PAK_3499	-	adenylate kinase family protein	,	10	5	1.94	0.43	0	0		1036	180	4.75	0	1	4.75		4.75	1	0
	PAK_1961	+	ftsX-like permease family protein	,	86	14	4.74	0	1	4.74		9	11	0.83	0.83	0	0		4.74	1	0
	PAK_6034|metW	-	methionine biosynthesis protein MetW	,	15	7	2.07	0.23	0	0		185	30	4.73	0	1	4.73		4.73	1	0
	PAK_2262	-	dctM-like transporters family protein	,	10	9	1.06	0.94	0	0		806	134	4.72	0	1	4.72		4.72	1	0
	PAK_189	+	FKBP-type peptidyl-prolyl cis-trans isomerase family protein	,	2375	437	4.71	0	1	4.71		27	8	2.4	1	0	0		4.71	1	0
	PAK_780002	+	acetyltransferase	,	333	56	4.71	0	1	4.71		10	4	2.83	0.14	0	0		4.71	1	0
	PAK_1223	-	conserved hypothetical protein	,	45	13	2.9	0.02	1	2.9		194	33	4.71	0	1	4.71		4.71	1	0
	PAK_4483	-	conserved hypothetical protein	,	7	4	1.86	1	0	0		366	60	4.71	0	1	4.71		4.71	1	0
	PAK_1516|galU	+	UTP-glucose-1-phosphate uridylyltransferase	,	936	169	4.68	0	1	4.68		10	6	1.7	0.51	0	0		4.68	1	0
	PAK_589003	-	DNA binding protein	,	3	4	1.2	1	0	0		213	37	4.68	0	1	4.68		4.68	1	0
	PAK_6060|pilK	+	cheR methyltransferase, all-alpha domain protein	,	1674	285	4.67	0	1	4.67		15	7	1.88	1	0	0		4.67	1	0
	PAK_6069	-	RNA methyltransferase, RsmE family protein	,	8	42	0.22	0.01	1	0.22		248	43	4.66	0	1	4.66		4.66	1	0
	PAK_5492	+	conserverd hypothetical domain protein	,	100	16	4.65	0	1	4.65		6	6	1.3	0.75	0	0		4.65	1	0
	PAK_2852	-	tRNA-Asp	,	32	13	1.83	0.48	0	0		43858	8244	4.64	0	1	4.64		4.64	1	0
	PAK_3031	-	tRNA-Asp	,	30	11	2	0.4	0	0		43858	8244	4.64	0	1	4.64		4.64	1	0
	PAK_3727	-	efflux transporter, RND family, MFP subunit	,	5	4	1.26	1	0	0		180	30	4.64	0	1	4.64		4.64	1	0
	PAK_4194	+	methyl-accepting chemotaxis (MCP) signaling domain protein	,	118	20	4.64	0	1	4.64		9	16	0.64	0.44	0	0		4.64	1	0
	PAK_4712	+	smpA / OmlA family protein	,	1098	193	4.63	0	1	4.63		24	11	1.91	0.31	0	0		4.63	1	0
	PAK_273|mgtE	+	magnesium transporter	,	1666	299	4.62	0	1	4.62		18	8	2.18	0.2	0	0		4.62	1	0
	PAK_2230|icd	-	isocitrate dehydrogenase, NADP-dependent	,	47	23	1.71	0.31	0	0		2317	405	4.62	0	1	4.62		4.62	1	0
	PAK_2246	+	NADH-quinone oxidoreductase, B subunit	,	1684	316	4.61	0	1	4.61		6	9	0.72	0.72	0	0		4.61	1	0
	PAK_4691	-	tRNA-Met	,	48	24	1.56	1	0	0		3526	673	4.61	0	1	4.61		4.61	1	0
	PAK_6025|thiS	+	thiamine biosynthesis protein ThiS	,	121	20	4.61	0	1	4.61		2	5	0.81	0.86	0	0		4.61	1	0
	PAK_2372	+	endonuclease I family protein	,	83	14	4.6	0	1	4.6		13	18	0.64	0.39	0	0		4.6	1	0
	PAK_2798	-	conserved hypothetical protein	,	2	4	1.04	1	0	0		765	140	4.6	0	1	4.6		4.6	1	0
	PAK_5324|coaBC	+	phosphopantothenoylcysteine decarboxylase/phosphopantothenate--cysteine ligase	,	747	134	4.6	0	1	4.6		17	19	0.87	0.89	0	0		4.6	1	0
	PAK_4565	-	hypothetical protein	,	3	4	1.11	1	0	0		135	23	4.59	0	1	4.59		4.59	1	0
	PAK_4154|secE	-	preprotein translocase, SecE subunit	,	6	5	1.14	1	0	0		2970	557	4.58	0	1	4.58		4.58	1	0
	PAK_5885	-	marR family protein	,	16	8	1.87	0.31	0	0		199	34	4.58	0	1	4.58		4.58	1	0
	PAK_3583	+	bacterial extracellular solute-binding s, 3 family protein	,	405	69	4.57	0	1	4.57		20	12	1.81	0.33	0	0		4.57	1	0
	PAK_5547	-	conserved hypothetical protein	,	12	8	1.49	0.57	0	0		183	31	4.56	0	1	4.56		4.56	1	0
	PAK_5631|def	-	peptide deformylase	,	9	6	1.46	0.64	0	0		625	113	4.56	0	1	4.56		4.56	1	0
	PAK_2983	+	MASE2 domain protein	,	188	32	4.54	0	1	4.54		4	9	0.57	0.44	0	0		4.54	1	0
	PAK_6041	-	hypothetical protein	,	26	6	3.36	0.04	1	3.36		86	15	4.54	0	1	4.54		4.54	1	0
	PAK_n079	-	Pseudomon-groES RNA motif	,	3	4	1.18	1	0	0		226	38	4.53	0	1	4.53		4.53	1	0
	PAK_4803	+	thioredoxin family protein	,	264	45	4.52	0	1	4.52		12	16	0.7	0.55	0	0		4.52	1	0
	PAK_4849	+	heavy metal sensor kinase family protein	,	39	7	4.52	0	1	4.52		195	54	2.92	0.01	1	2.92		4.52	1	0
	PAK_2355	-	tRNA-Pro	,	11	7	1.38	1	0	0		613	104	4.51	0	1	4.51		4.51	1	0
	PAK_2579	+	major outer membrane lipoprotein	,	69361	13024	4.5	0	1	4.5		93	31	2.1	1	0	0		4.5	1	0
	PAK_4267	+	cytochrome c family protein	,	163	26	4.5	0.01	1	4.5		4	16	0.32	0.09	0	0		4.5	1	0
	PAK_221	+	membrane-bound lysozyme-inhibitor of c-type lysozyme family protein	,	459	79	4.49	0	1	4.49		6	5	1.44	0.71	0	0		4.49	1	0
	PAK_3883	+	inorganic pyrophosphatase family protein	,	1453	272	4.48	0	1	4.48		15	11	1.28	0.74	0	0		4.48	1	0
	PAK_n055	-	potential sRNA	,	1	4	0.51	1	0	0		88	15	4.46	0	1	4.46		4.46	1	0
	PAK_4639|mrcB	-	penicillin-binding protein 1B	,	23	13	1.51	0.6	0	0		1646	314	4.46	0	1	4.46		4.46	1	0
	PAK_5795	+	bacterial regulatory s, tetR family protein	,	148	27	4.46	0	1	4.46		7	7	1.25	0.81	0	0		4.46	1	0
	PAK_514	-	hypothetical protein	,	3	10	0.37	0.1	0	0		160	30	4.45	0	1	4.45		4.45	1	0
	PAK_n086	+	potential riboswitch	,	524	98	4.44	0	1	4.44		60	9	5.69	0	1	5.69		4.44	1	0
	PAK_1263	-	HAMP domain protein	,	6	124	0.08	0	1	0.08		78	14	4.44	0	1	4.44		4.44	1	0
	PAK_5356	-	bacterial DNA-binding family protein	,	8	5	1.85	0.4	0	0		365	65	4.44	0	1	4.44		4.44	1	0
	PAK_335|ybgC	+	tol-pal system-associated acyl-CoA thioesterase	,	431	85	4.43	0	1	4.43		5	4	2.19	0.31	0	0		4.43	1	0
	PAK_1348	+	hypothetical protein	,	66	11	4.42	0	1	4.42		6	7	0.97	0.97	0	0		4.42	1	0
	PAK_n089	-	potential riboswitch	,	1	4	0.81	1	0	0		180	35	4.42	0	1	4.42		4.42	1	0
	PAK_5982	+	sulfite exporter TauE/SafE family protein	,	129	23	4.41	0	1	4.41		9	10	0.87	0.86	0	0		4.41	1	0
	PAK_5256|algQ	-	regulator of RNA polymerase sigma(70) subunit, Rsd/AlgQ family protein	,	5	6	0.99	1	0	0		422	84	4.4	0	1	4.4		4.4	1	0
	PAK_2581	-	hypothetical protein	,	5	4	2.05	1	0	0		104	18	4.39	0	1	4.39		4.39	1	0
	PAK_n125	+	potential riboswitch	,	91	16	4.39	0	1	4.39		17	5	3.14	0.07	0	0		4.39	1	0
	PAK_5611|rnpA	-	ribonuclease P protein component	,	10	10	1.01	0.99	0	0		2956	547	4.38	0	1	4.38		4.38	1	0
	PAK_293	+	HAMP domain protein	,	106	17	4.37	0.02	1	4.37		11	11	1.03	0.97	0	0		4.37	1	0
	PAK_5201|gshA	+	glutamate--cysteine ligase	,	211	38	4.37	0	1	4.37		62	33	1.57	0.34	0	0		4.37	1	0
	PAK_4344|algW	+	PDZ domain family protein	,	609	113	4.36	0	1	4.36		52	25	1.71	0.31	0	0		4.36	1	0
	PAK_4442	+	MOSC domain protein	,	46	9	4.36	0	1	4.36		2	10	0.24	0.02	1	0.24		4.36	1	0
	PAK_5287	-	hypothetical protein	,	112	21	3.24	1	0	0		1367	260	4.36	0	1	4.36		4.36	1	0
	PAK_900001	-	New CDS	,	11	4	2.72	0.14	0	0		97	17	4.34	0	1	4.34		4.34	1	0
	PAK_2369	-	hypothetical protein	,	1	4	0.77	1	0	0		57	11	4.34	0	1	4.34		4.34	1	0
	PAK_1298	-	histidine phosphatase super family protein	,	10	17	0.62	0.44	0	0		152	27	4.33	0	1	4.33		4.33	1	0
	PAK_1297	-	SCP-2 sterol transfer family protein	,	11	16	0.71	0.66	0	0		1512	297	4.32	0	1	4.32		4.32	1	0
	PAK_3208	-	RNA polymerase sigma factor, sigma-70 family protein	,	2	4	0.7	1	0	0		13	4	4.32	0.02	1	4.32		4.32	1	0
	PAK_4560	-	hypothetical protein	,	64	11	4.77	0	1	4.77		995	201	4.32	0	1	4.32		4.32	1	0
	PAK_3639|iscX	-	feS assembly protein IscX	,	6	4	1.51	1	0	0		532	103	4.31	0	1	4.31		4.31	1	0
	PAK_4852	-	oxidoreductase FAD-binding domain protein	,	5	5	1.25	1	0	0		328	58	4.31	0	1	4.31		4.31	1	0
	PAK_4289	+	ampG-related permease family protein	,	233	42	4.3	0	1	4.3		9	31	0.27	0	1	0.27		4.3	1	0
	PAK_6260	-	ostA-like family protein	,	84	50	1.47	0.53	0	0		3342	675	4.3	0	1	4.3		4.3	1	0
	PAK_364|nadA	+	quinolinate synthetase complex, A subunit	,	876	168	4.29	0	1	4.29		31	18	1.47	0.43	0	0		4.29	1	0
	PAK_404	-	conserved hypothetical protein	,	57	53	0.97	0.97	0	0		85	16	4.29	0	1	4.29		4.29	1	0
	PAK_2714	-	metal-binding protein	,	31	10	2.13	0.37	0	0		4115	828	4.29	0	1	4.29		4.29	1	0
	PAK_286301	-	hypothetical protein	,	54	12	3.66	0.01	1	3.66		180	32	4.28	0	1	4.28		4.28	1	0
	PAK_2896	-	tRNA-Ala	,	39	19	1.53	1	0	0		4967	1006	4.28	0	1	4.28		4.28	1	0
	PAK_3011|minE	+	cell division topological specificity factor MinE	,	881	177	4.27	0	1	4.27		6	6	1.16	0.9	0	0		4.27	1	0
	PAK_590	+	nlpC/P60 family protein	,	2970	591	4.26	0	1	4.26		20	8	2.12	1	0	0		4.26	1	0
	PAK_n085	-	potential riboswitch	,	8	7	1.08	0.93	0	0		651	130	4.26	0	1	4.26		4.26	1	0
	PAK_4637	-	conserved hypothetical protein	,	11	6	1.95	0.33	0	0		469	86	4.25	0	1	4.25		4.25	1	0
	PAK_4342	-	NIF3 family protein	,	43	11	3.37	0.02	1	3.37		167	31	4.24	0	1	4.24		4.24	1	0
	PAK_4455	+	MYND finger family protein	,	76	14	4.24	0	1	4.24		4	6	0.86	0.89	0	0		4.24	1	0
	PAK_3074	-	AMP-binding enzyme family protein	,	22	12	1.6	0.41	0	0		1112	226	4.23	0	1	4.23		4.23	1	0
	PAK_5522	-	cytochrome c family protein	,	51	18	2.14	0.32	0	0		2904	567	4.23	0	1	4.23		4.23	1	0
	PAK_6056|pilG	+	response regulator	,	3299	645	4.23	0.01	1	4.23		9	6	1.52	0.64	0	0		4.23	1	0
	PAK_4668	+	sensory box protein	,	288	55	4.21	0	1	4.21		29	35	0.72	0.51	0	0		4.21	1	0
	PAK_4907	-	conserved hypothetical protein	,	2	4	0.94	1	0	0		667	136	4.2	0	1	4.2		4.2	1	0
	PAK_5116	-	rhodanese-like domain protein	,	5	5	1.18	1	0	0		399	78	4.2	0	1	4.2		4.2	1	0
	PAK_2357|ihfA	-	integration host factor, alpha subunit	,	11	8	1.23	0.82	0	0		1503	323	4.19	0	1	4.19		4.19	1	0
	PAK_3660	-	LPS export ABC transporter permease	,	34	18	1.57	0.37	0	0		704	127	4.18	0.01	1	4.18		4.18	1	0
	PAK_5353|recG	+	ATP-dependent DNA helicase RecG	,	750	150	4.18	0	1	4.18		27	25	0.95	0.95	0	0		4.18	1	0
	PAK_4353	-	mce related family protein	,	5	7	0.86	0.88	0	0		344	71	4.17	0	1	4.17		4.17	1	0
	PAK_n012	-	P37	,	16	4	4.19	0.03	1	4.19		136	25	4.17	0	1	4.17		4.17	1	0
	PAK_5144	+	ABC transporter family protein	,	121	22	4.17	0	1	4.17		108	58	1.61	0.36	0	0		4.17	1	0
	PAK_n119	+	as_17	,	72	13	4.17	0	1	4.17		22	10	1.95	0.22	0	0		4.17	1	0
	PAK_4224	-	diguanylate cyclase domain protein	,	185	28	5.05	0	1	5.05		88	17	4.16	0	1	4.16		4.16	1	0
	PAK_5257	-	disulfide bond formation DsbB family protein	,	4	6	0.84	1	0	0		137	26	4.16	0	1	4.16		4.16	1	0
	PAK_2208	-	tRNA-Ser	,	3	4	1.31	1	0	0		101	18	4.15	0.01	1	4.15		4.15	1	0
	PAK_6001|mutM	+	formamidopyrimidine-DNA glycosylase	,	369	70	4.14	0	1	4.14		19	12	1.47	0.57	0	0		4.14	1	0
	PAK_4978	+	O-Antigen ligase family protein	,	334	65	4.13	0	1	4.13		97	54	1.57	0.4	0	0		4.13	1	0
	PAK_6207	-	methyltransferase domain protein	,	35	18	1.63	0.5	0	0		1313	263	4.13	0	1	4.13		4.13	1	0
	PAK_249	+	ABC transporter family protein	,	505	103	4.12	0	1	4.12		6	5	1.39	0.76	0	0		4.12	1	0
	PAK_188002	-	hypothetical protein	,	10	7	1.44	0.64	0	0		83	16	4.12	0	1	4.12		4.12	1	0
	PAK_4459	+	type II transport GspH family protein	,	322	61	4.12	0	1	4.12		13	14	0.91	0.9	0	0		4.12	1	0
	PAK_4813	+	TIM-barrel , nifR3 family protein	,	2259	461	4.12	0	1	4.12		35	14	1.85	1	0	0		4.12	1	0
	PAK_5523	-	cytochrome C	,	25	11	1.9	0.35	0	0		1032	219	4.11	0	1	4.11		4.11	1	0
	PAK_422	+	glycine zipper 2TM domain protein	,	1315	274	4.1	0	1	4.1		30	12	2.19	0.32	0	0		4.1	1	0
	PAK_2576|efp	-	translation elongation factor P	,	18	8	1.82	0.49	0	0		5267	1075	4.1	0	1	4.1		4.1	1	0
	PAK_4479	+	hypothetical protein	,	28	6	4.1	0.01	1	4.1		1	5	0.46	0.31	0	0		4.1	1	0
	PAK_300	-	aspartyl/Asparaginyl beta-hydroxylase family protein	,	16	9	1.79	0.36	0	0		281	54	4.09	0	1	4.09		4.09	1	0
	PAK_5382	-	tRNA-Ala	,	24	15	1.36	0.76	0	0		32275	7102	4.09	0	1	4.09		4.09	1	0
	PAK_5610|yidC	-	membrane protein insertase, YidC/Oxa1 family, N-terminal domain	,	23	16	1.28	0.79	0	0		2370	486	4.09	0	1	4.09		4.09	1	0
	PAK_2760	-	conserved hypothetical protein	,	3	4	0.84	1	0	0		49	10	4.08	0	1	4.08		4.08	1	0
	PAK_5776	+	fecR family protein	,	141	23	4.08	0.03	1	4.08		3	6	0.74	0.78	0	0		4.08	1	0
	PAK_1	+	5s_rRNA	,	296522	55470	4.07	0.02	1	4.07		6167	456	5.35	1	0	0		4.07	1	0
	PAK_589002	-	hypothetical protein	,	27	4	5.79	0	1	5.79		545	114	4.07	0	1	4.07		4.07	1	0
	PAK_2781	+	conserved hypothetical protein	,	545	111	4.06	0	1	4.06		3	4	1.08	0.95	0	0		4.06	1	0
	PAK_1016	+	flagellin N-methylase family protein	,	71	14	4.05	0	1	4.05		7	5	1.96	0.35	0	0		4.05	1	0
	PAK_2345	+	hypothetical protein	,	111	21	4.05	0	1	4.05		3	4	1.24	0.84	0	0		4.05	1	0
	PAK_4995	+	hypothetical protein	,	580	115	4.05	0.01	1	4.05		7	5	1.47	0.72	0	0		4.05	1	0
	PAK_5290	-	nitrogen regulatory P-II family protein	,	30	11	2.04	0.3	0	0		643	130	4.04	0	1	4.04		4.04	1	0
	PAK_4418	-	tonB-dependent siderophore receptor family protein	,	21	16	1.46	0.54	0	0		356	58	4.03	0.04	1	4.03		4.03	1	0
	PAK_4568	-	phosphoribosyl transferase domain protein	,	4	4	1.32	1	0	0		165	32	4.03	0	1	4.03		4.03	1	0
	PAK_1962	+	efflux transporter, outer membrane factor (OMF) lipo, NodT family protein	,	60	12	4.02	0	1	4.02		4	5	1.05	0.97	0	0		4.02	1	0
	PAK_2906	+	tRNA-Asn	,	1138	230	4.02	0.01	1	4.02		25	11	1.66	0.63	0	0		4.02	1	0
	PAK_3849	-	sporulation related domain protein	,	4	4	1.3	1	0	0		243	51	4.02	0	1	4.02		4.02	1	0
	PAK_4799	-	conserved hypothetical protein	,	9	5	1.75	0.44	0	0		448	93	4.02	0	1	4.02		4.02	1	0
	PAK_2824	+	conserved hypothetical protein	,	105	20	4.01	0	1	4.01		4	8	0.67	0.66	0	0		4.01	1	0
	PAK_n100	-	potential riboswitch	,	5	5	1.2	1	0	0		462	104	4.01	0	1	4.01		4.01	1	0
	PAK_5320|rpmB	-	ribosomal protein L28	,	20	8	2.07	1	0	0		4858	1072	4.01	0	1	4.01		4.01	1	0
	PAK_3811	+	iron dependent repressor, N-terminal DNA binding domain protein	,	59	12	4	0.01	1	4		5	7	0.84	0.84	0	0		4	1	0
	PAK_4395	-	histidine kinase-, DNA gyrase B-, and HSP90-like ATPase family protein	,	20	8	2.21	0.17	0	0		235	42	4	0.02	1	4		4	1	0
	PAK_5050	+	phosphoribosyl-AMP cyclohydrolase family protein	,	399	83	4	0	1	4		6	7	0.98	0.98	0	0		4	1	0
	PAK_5448	-	transglycosylase associated family protein	,	2	7	0.44	1	0	0		214	42	4	0	1	4		4	1	0
	PAK_201|trxB	+	thioredoxin-disulfide reductase	,	141	27	3.99	0	1	3.99		6	4	1.77	0.52	0	0		3.99	1	0
	PAK_1166|exsA	+	transcriptional activator of the exoS regulon	,	1157	244	3.99	0	1	3.99		5	4	1.95	0.43	0	0		3.99	1	0
	PAK_4804|aroQ	+	3-dehydroquinate dehydratase, type II	,	318	65	3.99	0	1	3.99		3	5	1.08	0.95	0	0		3.99	1	0
	PAK_5213|gcvT	-	glycine cleavage system T protein	,	10	7	1.27	0.8	0	0		1003	204	3.99	0.01	1	3.99		3.99	1	0
	PAK_4811	+	MJ0042 family finger-like domain protein	,	56	11	3.98	0	1	3.98		1	4	0.61	1	0	0		3.98	1	0
	PAK_2591	-	doxX family protein	,	1	4	0.51	1	0	0		145	28	3.97	0	1	3.97		3.97	1	0
	PAK_3560|rpsP	-	ribosomal protein S16	,	20	9	1.75	0.55	0	0		5376	1188	3.97	0	1	3.97		3.97	1	0
	PAK_2538	-	tRNA-Gly	,	48	21	1.73	0.56	0	0		2983	665	3.96	0	1	3.96		3.96	1	0
	PAK_4932	-	conserved hypothetical protein	,	32	10	2.65	0.11	0	0		1209	267	3.96	0	1	3.96		3.96	1	0
	PAK_4176	+	phosphate transporter family protein	,	703	157	3.94	0	1	3.94		17	15	1.06	0.94	0	0		3.94	1	0
	PAK_4208	+	putative membrane protein	,	360	73	3.94	0.01	1	3.94		7	22	0.33	0.02	1	0.33		3.94	1	0
	PAK_248	+	succinylglutamate desuccinylase / Aspartoacylase family protein	,	290	61	3.93	0	1	3.93		10	8	1.29	0.74	0	0		3.93	1	0
	PAK_1031	+	conserved hypothetical protein	,	170	35	3.93	0	1	3.93		2	5	0.64	0.58	0	0		3.93	1	0
	PAK_1418	-	hypothetical protein	,	1	4	0.73	1	0	0		39	8	3.93	0.01	1	3.93		3.93	1	0
	PAK_4419	+	2OG-Fe(II) oxygenase superfamily protein	,	59	10	3.93	0.05	1	3.93		8	14	0.54	0.27	0	0		3.93	1	0
	PAK_n099	+	potential riboswitch	,	120	25	3.92	0	1	3.92		3	5	0.95	0.96	0	0		3.92	1	0
	PAK_5319|rpmG	-	ribosomal protein L33	,	9	4	2.42	1	0	0		5723	1309	3.92	0	1	3.92		3.92	1	0
	PAK_2132	-	CDP-alcohol phosphatidyltransferase family protein	,	4	5	0.87	1	0	0		188	39	3.91	0	1	3.91		3.91	1	0
	PAK_231	-	fusaric acid resistance family protein	,	14	11	1.21	0.77	0	0		11	4	3.9	0.04	1	3.9		3.9	1	0
	PAK_n091	+	potential riboswitch	,	93	19	3.9	0	1	3.9		1	4	0.48	1	0	0		3.9	1	0
	PAK_4937	-	conserved hypothetical protein	,	20	15	1.14	0.86	0	0		274	57	3.9	0	1	3.9		3.9	1	0
	PAK_5427	+	hypothetical protein	,	259	58	3.9	0	1	3.9		6	4	1.96	0.45	0	0		3.9	1	0
	PAK_5846	-	bacterial regulatory helix-turn-helix , lysR family protein	,	6	10	0.63	0.48	0	0		47	10	3.89	0	1	3.89		3.89	1	0
	PAK_223	-	beta-lactamase family protein	,	27	17	1.39	0.56	0	0		69	14	3.88	0	1	3.88		3.88	1	0
	PAK_3416	-	bacterial regulatory s, luxR family protein	,	6	5	1.46	1	0	0		188	38	3.88	0	1	3.88		3.88	1	0
	PAK_5352	+	bacterial regulatory helix-turn-helix , lysR family protein	,	341	74	3.88	0	1	3.88		9	12	0.76	0.69	0	0		3.88	1	0
	PAK_1800|agcS	+	amino acid carrier family protein	,	717	149	3.87	0.01	1	3.87		6	11	0.58	0.47	0	0		3.87	1	0
	PAK_5260	-	uroporphyrinogen-III synthase HemD family protein	,	12	6	1.79	0.47	0	0		320	67	3.87	0	1	3.87		3.87	1	0
	PAK_372	+	metallo-beta-lactamase superfamily protein	,	539	116	3.86	0	1	3.86		6	6	1.3	0.77	0	0		3.86	1	0
	PAK_1121|folE	-	GTP cyclohydrolase I	,	103	20	3.77	0.02	1	3.77		359	73	3.85	0.01	1	3.85		3.85	1	0
	PAK_2228	-	ATP-dependent Clp protease adaptor ClpS family protein	,	4	4	1.1	1	0	0		454	102	3.85	0	1	3.85		3.85	1	0
	PAK_2545	+	his Kinase A domain protein	,	135	27	3.85	0	1	3.85		18	22	0.74	0.61	0	0		3.85	1	0
	PAK_2171	-	tRNA-Leu	,	5	4	1.79	1	0	0		556	128	3.84	0	1	3.84		3.84	1	0
	PAK_3564	+	CBS domain protein	,	129	27	3.84	0	1	3.84		8	20	0.39	0.05	1	0.39		3.84	1	0
	PAK_5386	+	thioesterase superfamily protein	,	562	125	3.84	0	1	3.84		19	8	2.16	0.28	0	0		3.84	1	0
	PAK_2803	-	conserved hypothetical protein	,	21	5	3.91	0.02	1	3.91		17	5	3.83	0.02	1	3.83		3.83	1	0
	PAK_4362|raiA	+	ribosomal subunit interface protein	,	1178	249	3.83	0.02	1	3.83		7	8	0.95	0.97	0	0		3.83	1	0
	PAK_5131	-	conserved hypothetical protein	,	1	5	0.41	1	0	0		136	27	3.83	0	1	3.83		3.83	1	0
	PAK_3452|accA	-	acetyl-CoA carboxylase, carboxyl transferase, alpha subunit	,	8	6	1.23	0.84	0	0		1064	228	3.82	0.01	1	3.82		3.82	1	0
	PAK_3909|nrdR	-	transcriptional regulator NrdR	,	5	4	1.29	1	0	0		273	60	3.82	0	1	3.82		3.82	1	0
	PAK_346|traI	-	integrating conjugative element relaxase, PFGI-1 class	,	144	161	0.88	0.86	0	0		141	31	3.81	0	1	3.81		3.81	1	0
	PAK_1036	+	biotin ligase C terminal domain protein	,	34	7	3.81	0.01	1	3.81		1	4	0.63	1	0	0		3.81	1	0
	PAK_4677	+	conserved hypothetical protein	,	86	18	3.81	0	1	3.81		9	14	0.65	0.44	0	0		3.81	1	0
	PAK_5999	-	intracellular protease, PfpI family protein	,	10	11	0.88	0.89	0	0		1281	300	3.81	0	1	3.81		3.81	1	0
	PAK_155	-	hypothetical protein	,	5	5	1.09	1	0	0		11	4	3.8	0.05	1	3.8		3.8	1	0
	PAK_2890	-	dihydrouridine synthase family protein	,	7	5	1.4	0.7	0	0		361	78	3.8	0	1	3.8		3.8	1	0
	PAK_4417	-	oxidoreductase NAD-binding domain protein	,	12	9	1.3	0.74	0	0		280	52	3.79	0.03	1	3.79		3.79	1	0
	PAK_4717	+	transporter, lactate permease family protein	,	440	89	3.79	0.02	1	3.79		33	20	1.39	0.5	0	0		3.79	1	0
	PAK_n032	-	potential sRNA	,	58	13	2.63	1	0	0		435	95	3.79	0.01	1	3.79		3.79	1	0
	PAK_5283	+	HAD hydrolase, IA, variant 1 family protein	,	63	13	3.78	0	1	3.78		4	7	0.68	0.63	0	0		3.78	1	0
	PAK_5178	+	hypothetical protein	,	14	4	3.77	0.04	1	3.77		1	4	0.79	1	0	0		3.77	1	0
	PAK_402	-	late embryogenesis abundant family protein	,	11	11	0.91	0.91	0	0		171	36	3.76	0	1	3.76		3.76	1	0
	PAK_826	+	eamA-like transporter family protein	,	45	10	3.76	0.01	1	3.76		2	5	0.59	0.52	0	0		3.76	1	0
	PAK_152002	+	hypothetical protein	,	156	34	3.75	0	1	3.75		2	4	0.95	0.97	0	0		3.75	1	0
	PAK_5370	-	secreted repeat of unknown function family protein	,	57	14	3.23	0.01	1	3.23		17	5	3.75	0.02	1	3.75		3.75	1	0
	PAK_5263|algZ	-	histidine kinase family protein	,	7	5	1.74	0.48	0	0		224	49	3.74	0	1	3.74		3.74	1	0
	PAK_n075	+	rne-II RNA motif	,	2453	568	3.73	0.01	1	3.73		25	8	2.44	0.23	0	0		3.73	1	0
	PAK_3657	+	tRNA-Leu	,	35	7	3.73	0.03	1	3.73		22	5	4.28	0.03	1	4.28		3.73	1	0
	PAK_3826|thiE	+	thiamine-phosphate pyrophosphorylase	,	139	29	3.73	0.01	1	3.73		5	23	0.24	0.01	1	0.24		3.73	1	0
	PAK_4912|miaA	-	tRNA dimethylallyltransferase	,	30	15	1.71	0.32	0	0		2572	612	3.73	0	1	3.73		3.73	1	0
	PAK_373|purC	+	phosphoribosylaminoimidazolesuccinocarboxamide synthase	,	842	188	3.72	0.01	1	3.72		5	4	1.56	0.64	0	0		3.72	1	0
	PAK_848	-	diguanylate cyclase domain protein	,	16	25	0.59	0.31	0	0		63	14	3.72	0	1	3.72		3.72	1	0
	PAK_4111	-	major Facilitator Superfamily protein	,	13	6	2.11	0.32	0	0		536	123	3.72	0	1	3.72		3.72	1	0
	PAK_1161|exsC	+	tir chaperone family protein	,	407	87	3.71	0.02	1	3.71		2	4	1.14	0.91	0	0		3.71	1	0
	PAK_3983	-	cupin domain protein	,	1	4	0.36	1	0	0		30	7	3.71	0.01	1	3.71		3.71	1	0
	PAK_4516	+	diguanylate cyclase domain protein	,	330	71	3.71	0.01	1	3.71		35	36	0.83	0.72	0	0		3.71	1	0
	PAK_5954	+	hypothetical protein	,	285	61	3.71	0.01	1	3.71		16	7	2.26	0.14	0	0		3.71	1	0
	PAK_289	-	hypothetical protein	,	3	14	0.21	0	1	0.21		58	13	3.7	0	1	3.7		3.7	1	0
	PAK_4711	-	ferric uptake regulator family protein	,	16	6	2.35	0.21	0	0		1595	372	3.7	0	1	3.7		3.7	1	0
	PAK_5126	-	bacterial extracellular solute-binding s, 3 family protein	,	19	14	1.22	0.78	0	0		600	125	3.7	0.02	1	3.7		3.7	1	0
	PAK_708	+	glutamine amidotransferases class-II family protein	,	213	46	3.69	0.01	1	3.69		4	7	0.7	0.72	0	0		3.69	1	0
	PAK_5049|ubiB	+	2-polyprenylphenol 6-hydroxylase	,	311	69	3.69	0.01	1	3.69		13	12	0.99	0.99	0	0		3.69	1	0
	PAK_4713	-	conserved hypothetical protein	,	12	10	1.17	0.82	0	0		195	44	3.68	0	1	3.68		3.68	1	0
	PAK_4812	+	conserved hypothetical protein	,	229	52	3.67	0	1	3.67		11	7	1.59	0.56	0	0		3.67	1	0
	PAK_316|arsC	-	arsenate reductase	,	3	5	0.86	1	0	0		177	40	3.66	0	1	3.66		3.66	1	0
	PAK_2446	+	hypothetical protein	,	122	26	3.66	0.01	1	3.66		2	6	0.62	0.61	0	0		3.66	1	0
	PAK_3594	-	hypothetical protein	,	13	5	2.51	0.16	0	0		25	7	3.66	0.02	1	3.66		3.66	1	0
	PAK_312	+	conserved hypothetical protein	,	171	37	3.65	0	1	3.65		10	8	1.29	0.73	0	0		3.65	1	0
	PAK_164001	-	hypothetical protein	,	2	4	0.78	1	0	0		97	21	3.65	0	1	3.65		3.65	1	0
	PAK_2846	-	chromosome partitionning protein	,	23	16	1.26	0.79	0	0		931	204	3.65	0.02	1	3.65		3.65	1	0
	PAK_3679	-	isochorismatase family protein	,	14	9	1.43	0.62	0	0		69	15	3.65	0	1	3.65		3.65	1	0
	PAK_4323	+	SIS domain protein	,	186	41	3.65	0.01	1	3.65		4	14	0.28	0.01	1	0.28		3.65	1	0
	PAK_5537	+	conserved hypothetical protein	,	589	131	3.65	0.02	1	3.65		20	7	2.5	0.13	0	0		3.65	1	0
	PAK_2953	-	bacterial extracellular solute-binding family protein	,	20	10	1.56	0.62	0	0		1127	244	3.64	0.02	1	3.64		3.64	1	0
	PAK_n029	-	potential sRNA	,	7	5	1.41	0.74	0	0		89	21	3.64	0.01	1	3.64		3.64	1	0
	PAK_4350	-	bolA-like family protein	,	7	6	1.3	0.75	0	0		781	193	3.64	0	1	3.64		3.64	1	0
	PAK_4421	+	sulfatase family protein	,	24	6	3.64	0.03	1	3.64		16	31	0.47	0.08	0	0		3.64	1	0
	PAK_n090	+	potential riboswitch	,	383	90	3.64	0	1	3.64		2	5	0.59	0.52	0	0		3.64	1	0
	PAK_5800	-	HAMP domain protein	,	9	15	0.59	0.38	0	0		217	50	3.64	0.01	1	3.64		3.64	1	0
	PAK_263	+	tRNA-Ser	,	1169	280	3.63	0.01	1	3.63		138	34	2.6	1	0	0		3.63	1	0
	PAK_2187|pgsA	-	CDP-diacylglycerol--glycerol-3-phosphate 3-phosphatidyltransferase	,	1	4	0.65	1	0	0		160	34	3.63	0	1	3.63		3.63	1	0
	PAK_n028	-	potential sRNA	,	3	4	1.4	1	0	0		66	14	3.63	0.01	1	3.63		3.63	1	0
	PAK_3661	-	LPS export ABC transporter permease	,	13	16	0.76	0.66	0	0		809	191	3.63	0	1	3.63		3.63	1	0
	PAK_3845|lipA	-	lipoyl synthase	,	11	8	1.23	0.82	0	0		1124	258	3.63	0.01	1	3.63		3.63	1	0
	PAK_5125	+	hypothetical protein	,	58	14	3.63	0.01	1	3.63		94	62	1.35	0.49	0	0		3.63	1	0
	PAK_5494	+	hypothetical protein	,	340	77	3.63	0.01	1	3.63		38	72	0.51	0.16	0	0		3.63	1	0
	PAK_4315	-	penicillin binding transpeptidase domain protein	,	28	13	1.8	0.46	0	0		1993	471	3.62	0.01	1	3.62		3.62	1	0
	PAK_5182	+	putative chorismate mutase	,	80	17	3.62	0.01	1	3.62		8	11	0.76	0.69	0	0		3.62	1	0
	PAK_80|ung	+	uracil-DNA glycosylase	,	226	51	3.61	0	1	3.61		2	5	0.71	0.73	0	0		3.61	1	0
	PAK_4206	+	transcriptional regulator MvaT	,	1519	365	3.61	0.01	1	3.61		54	26	1.78	0.38	0	0		3.61	1	0
	PAK_2045021	+	hypothetical protein	,	82	17	3.6	0.01	1	3.6		2	4	0.92	0.94	0	0		3.6	1	0
	PAK_2458	+	hypothetical protein	,	104	24	3.6	0.01	1	3.6		5	12	0.42	0.11	0	0		3.6	1	0
	PAK_3963	+	doxX family protein	,	13	4	3.6	0.05	1	3.6		1	5	0.39	1	0	0		3.6	1	0
	PAK_n035	+	potential sRNA	,	272	64	3.59	0	1	3.59		9	6	1.76	0.4	0	0		3.59	1	0
	PAK_3292	+	electron transport complex, RnfABCDGE type, C subunit	,	107	23	3.59	0	1	3.59		7	10	0.71	0.66	0	0		3.59	1	0
	PAK_1270	+	bacterial DNA-binding family protein	,	8384	1974	3.58	0.02	1	3.58		13	8	1.45	0.71	0	0		3.58	1	0
	PAK_2451	+	heavy metal sensor kinase family protein	,	350	77	3.58	0.02	1	3.58		27	17	1.5	0.49	0	0		3.58	1	0
	PAK_3436	-	peptidase M23 family protein	,	1	4	0.49	1	0	0		89	20	3.58	0	1	3.58		3.58	1	0
	PAK_5983|lgt	+	prolipoprotein diacylglyceryl transferase	,	210	46	3.58	0.01	1	3.58		11	13	0.87	0.83	0	0		3.58	1	0
	PAK_1179	-	diguanylate cyclase domain protein	,	12	74	0.19	0	1	0.19		182	40	3.57	0	1	3.57		3.57	1	0
	PAK_3653|yajC	-	preprotein translocase, YajC subunit	,	5	6	0.92	0.94	0	0		842	204	3.57	0	1	3.57		3.57	1	0
	PAK_4848	-	major Facilitator Superfamily protein	,	11	8	1.38	0.69	0	0		304	68	3.57	0.01	1	3.57		3.57	1	0
	PAK_4930	+	bacterial virulence factor hemolysin family protein	,	512	118	3.57	0.01	1	3.57		13	57	0.25	0.01	1	0.25		3.57	1	0
	PAK_6314|speD	+	S-adenosylmethionine decarboxylase proenzyme	,	1246	309	3.57	0	1	3.57		20	11	1.73	0.37	0	0		3.57	1	0
	PAK_1451	+	5-carboxymethyl-2-hydroxymuconate isomerase family protein	,	55	13	3.56	0.01	1	3.56		11	8	1.37	0.64	0	0		3.56	1	0
	PAK_3729	-	conserved hypothetical protein	,	14	9	1.46	0.55	0	0		125	28	3.56	0	1	3.56		3.56	1	0
	PAK_n096	+	potential riboswitch	,	263	64	3.56	0	1	3.56		3	5	0.82	0.86	0	0		3.56	1	0
	PAK_5059	-	amino ABC transporter, permease , 3-TM region, His/Glu/Gln/Arg/opine family domain protein	,	6	36	0.18	0	1	0.18		263	59	3.56	0	1	3.56		3.56	1	0
	PAK_5238|rho	-	transcription termination factor Rho	,	31	18	1.44	0.54	0	0		1640	399	3.56	0.01	1	3.56		3.56	1	0
	PAK_4113	+	ABC transporter family protein	,	185	44	3.55	0	1	3.55		8	11	0.74	0.66	0	0		3.55	1	0
	PAK_5137	+	asmA family protein	,	622	154	3.55	0	1	3.55		23	41	0.55	0.34	0	0		3.55	1	0
	PAK_6036	-	dynamin family protein	,	11	18	0.64	0.53	0	0		549	121	3.55	0.02	1	3.55		3.55	1	0
	PAK_2735	-	liporeleasing system, transmembrane , LolC/E family protein	,	5	7	0.92	0.93	0	0		497	122	3.54	0	1	3.54		3.54	1	0
	PAK_3236	+	short chain dehydrogenase family protein	,	86	19	3.54	0	1	3.54		6	6	1.21	0.83	0	0		3.54	1	0
	PAK_4110|ssb	-	single-stranded DNA-binding family protein	,	13	8	1.5	0.65	0	0		538	131	3.54	0	1	3.54		3.54	1	0
	PAK_5799	-	hypothetical protein	,	2	6	0.43	1	0	0		32	8	3.54	0.01	1	3.54		3.54	1	0
	PAK_2045022	+	hypothetical protein	,	58	12	3.53	0.02	1	3.53		5	4	1.8	0.45	0	0		3.53	1	0
	PAK_204503	+	hypothetical protein	,	27	7	3.53	0.03	1	3.53		1	4	0.74	1	0	0		3.53	1	0
	PAK_5653	+	conserved hypothetical protein	,	797	198	3.53	0	1	3.53		25	8	2.98	0.03	1	2.98		3.53	1	0
	PAK_2440	-	vacJ like lipofamily protein	,	12	14	0.82	0.78	0	0		614	143	3.52	0.01	1	3.52		3.52	1	0
	PAK_5279|lysA	+	diaminopimelate decarboxylase	,	727	164	3.52	0.03	1	3.52		8	14	0.61	0.5	0	0		3.52	1	0
	PAK_5304	-	helix-turn-helix family protein	,	4	6	0.88	1	0	0		755	185	3.52	0	1	3.52		3.52	1	0
	PAK_88	-	HDOD domain protein	,	16	18	0.84	0.78	0	0		167	37	3.51	0	1	3.51		3.51	1	0
	PAK_188	-	conserved hypothetical protein	,	1	5	0.31	1	0	0		30	8	3.51	0.02	1	3.51		3.51	1	0
	PAK_3461|yaeT	-	outer membrane assembly complex, YaeT protein	,	17	14	1.07	0.94	0	0		2425	601	3.51	0.01	1	3.51		3.51	1	0
	PAK_3572	+	NUDIX domain protein	,	36	9	3.51	0.01	1	3.51		22	23	0.82	0.74	0	0		3.51	1	0
	PAK_4817	+	histidine kinase-, DNA gyrase B-, and HSP90-like ATPase family protein	,	657	159	3.51	0.01	1	3.51		16	31	0.5	0.25	0	0		3.51	1	0
	PAK_5369|ubiA	+	4-hydroxybenzoate polyprenyl transferase	,	220	50	3.51	0.01	1	3.51		24	8	2.53	0.11	0	0		3.51	1	0
	PAK_5538	+	helix-turn-helix domain, rpiR family protein	,	57	13	3.51	0	1	3.51		5	10	0.56	0.42	0	0		3.51	1	0
	PAK_165	-	glycosyltransferase 9 family protein	,	60	30	1.85	0.27	0	0		31	7	3.5	0.02	1	3.5		3.5	1	0
	PAK_1333|modB	-	molybdate ABC transporter, permease protein	,	2	10	0.26	0.03	1	0.26		64	15	3.5	0	1	3.5		3.5	1	0
	PAK_4393	-	conserved hypothetical protein	,	6	10	0.64	0.49	0	0		292	68	3.5	0	1	3.5		3.5	1	0
	PAK_302	+	chain length determinant family protein	,	666	166	3.49	0.01	1	3.49		22	8	2.55	0.06	0	0		3.49	1	0
	PAK_709	+	conserved hypothetical protein	,	204	48	3.49	0.01	1	3.49		12	9	1.32	0.69	0	0		3.49	1	0
	PAK_2614	+	conserved hypothetical protein	,	37	9	3.49	0.02	1	3.49		2	8	0.33	0.09	0	0		3.49	1	0
	PAK_3438|surE	-	5'/3'-nucleotidase SurE	,	10	10	1.01	0.99	0	0		322	79	3.49	0	1	3.49		3.49	1	0
	PAK_5060	-	bacterial extracellular solute-binding s, 3 family protein	,	3	15	0.25	0.03	1	0.25		336	81	3.49	0	1	3.49		3.49	1	0
	PAK_447	+	hypothetical protein	,	290	64	3.48	0.04	1	3.48		11	13	0.82	0.76	0	0		3.48	1	0
	PAK_591	+	nlpC/P60 family protein	,	517	117	3.48	0.04	1	3.48		2	5	0.65	0.67	0	0		3.48	1	0
	PAK_1417	-	hypothetical protein	,	12	4	3.6	0.08	0	0		511	130	3.48	0	1	3.48		3.48	1	0
	PAK_4674|panD	+	aspartate 1-decarboxylase	,	58	14	3.48	0.01	1	3.48		10	7	1.45	0.58	0	0		3.48	1	0
	PAK_500	-	conserved hypothetical protein	,	5	10	0.49	0.29	0	0		49	12	3.47	0	1	3.47		3.47	1	0
	PAK_1229	+	hypothetical protein	,	284	67	3.47	0.01	1	3.47		1	4	0.61	1	0	0		3.47	1	0
	PAK_2883	+	bacterial regulatory helix-turn-helix , lysR family protein	,	17	5	3.47	0.04	1	3.47		16	26	0.55	0.21	0	0		3.47	1	0
	PAK_4449	-	tRNA-Pro	,	1	4	0.8	1	0	0		19066	4899	3.47	0	1	3.47		3.47	1	0
	PAK_2381	-	hypothetical protein	,	2	4	0.84	1	0	0		61	15	3.46	0.01	1	3.46		3.46	1	0
	PAK_338601	-	Hypothetical protein	,	1	4	0.61	1	0	0		38	10	3.46	0.01	1	3.46		3.46	1	0
	PAK_4448	-	tRNA-Lys	,	20	10	1.64	0.58	0	0		1970	477	3.46	0.02	1	3.46		3.46	1	0
	PAK_5037|hslV	+	ATP-dependent protease HslVU, peptidase subunit	,	138	32	3.46	0.02	1	3.46		5	12	0.4	0.1	0	0		3.46	1	0
	PAK_3615	-	conserved hypothetical protein	,	1	4	0.47	1	0	0		32	8	3.45	0.05	1	3.45		3.45	1	0
	PAK_3647|cysE	-	serine O-acetyltransferase	,	10	9	1.16	0.87	0	0		593	149	3.45	0	1	3.45		3.45	1	0
	PAK_4263	+	diguanylate cyclase domain protein	,	148	34	3.45	0.01	1	3.45		38	44	0.75	0.61	0	0		3.45	1	0
	PAK_4294	+	sensory box protein	,	96	22	3.45	0	1	3.45		11	41	0.26	0	1	0.26		3.45	1	0
	PAK_4567	-	hypothetical protein	,	1	4	0.54	1	0	0		160	37	3.45	0	1	3.45		3.45	1	0
	PAK_4853	+	bacterial regulatory s, tetR family protein	,	102	23	3.45	0	1	3.45		3	4	1.38	0.74	0	0		3.45	1	0
	PAK_4976|msbA	-	lipid A export permease/ATP-binding protein MsbA	,	26	17	1.33	0.64	0	0		984	228	3.45	0.03	1	3.45		3.45	1	0
	PAK_5373	+	CBS domain protein	,	394	95	3.45	0.01	1	3.45		137	76	1.58	0.43	0	0		3.45	1	0
	PAK_6081|metF	-	5,10-methylenetetrahydrofolate reductase	,	9	15	0.58	0.33	0	0		342	82	3.45	0	1	3.45		3.45	1	0
	PAK_698	+	flagellin N-methylase family protein	,	103	23	3.44	0.01	1	3.44		1	4	0.79	1	0	0		3.44	1	0
	PAK_n059	+	potential sRNA	,	84	19	3.44	0.01	1	3.44		1	4	0.68	1	0	0		3.44	1	0
	PAK_4153|nusG	-	transcription termination/antitermination factor NusG	,	23	11	1.61	0.63	0	0		5271	1382	3.44	0	1	3.44		3.44	1	0
	PAK_1959	+	fecR family protein	,	135	31	3.43	0.01	1	3.43		6	6	1.3	0.76	0	0		3.43	1	0
	PAK_2951	-	binding--dependent transport system inner membrane component family protein	,	13	10	1.24	0.75	0	0		122	28	3.43	0	1	3.43		3.43	1	0
	PAK_85	-	outer membrane porin, OprD family protein	,	1	9	0.18	1	0	0		16	5	3.42	0.03	1	3.42		3.42	1	0
	PAK_340|pal	+	peptidoglycan-associated lipoprotein	,	6265	1590	3.42	0.01	1	3.42		35	17	1.63	1	0	0		3.42	1	0
	PAK_4006	+	hypothetical protein	,	62	14	3.42	0.01	1	3.42		3	6	0.8	0.81	0	0		3.42	1	0
	PAK_5775	+	RNA polymerase sigma factor, sigma-70 family protein	,	51	11	3.42	0.03	1	3.42		10	8	1.26	0.81	0	0		3.42	1	0
	PAK_111	+	bacterial regulatory helix-turn-helix s, AraC family protein	,	88	20	3.41	0	1	3.41		2	5	0.82	0.86	0	0		3.41	1	0
	PAK_1329	-	aminoglycoside/hydroxyurea antibiotic resistance kinase family protein	,	9	14	0.63	0.43	0	0		13	5	3.41	0.04	1	3.41		3.41	1	0
	PAK_n092	+	potential riboswitch	,	148	37	3.41	0.01	1	3.41		1	4	0.54	1	0	0		3.41	1	0
	PAK_2438	-	response regulator	,	12	11	1	1	0	0		692	177	3.41	0.01	1	3.41		3.41	1	0
	PAK_2975	+	cation transport family protein	,	150	36	3.41	0.01	1	3.41		5	11	0.48	0.2	0	0		3.41	1	0
	PAK_4285	+	short chain dehydrogenase family protein	,	369	95	3.41	0	1	3.41		50	18	2.19	0.06	0	0		3.41	1	0
	PAK_1288	+	enoyl-CoA hydratase/isomerase family protein	,	706	179	3.4	0.01	1	3.4		7	6	1.45	0.67	0	0		3.4	1	0
	PAK_2548|msrB	-	methionine-R-sulfoxide reductase	,	1	4	0.61	1	0	0		81	19	3.4	0	1	3.4		3.4	1	0
	PAK_3665	+	DNA polymerase III chi subunit, HolC family protein	,	113	26	3.4	0	1	3.4		5	7	0.85	0.86	0	0		3.4	1	0
	PAK_4433|pilC	+	bacterial type II secretion system F domain protein	,	2232	522	3.4	0.05	1	3.4		1201	302	3.55	0	1	3.55		3.4	1	0
	PAK_5108	+	hypothetical protein	,	182	43	3.4	0.01	1	3.4		14	16	0.8	0.73	0	0		3.4	1	0
	PAK_5224	+	conserved hypothetical protein	,	152	35	3.4	0.01	1	3.4		7	18	0.42	0.09	0	0		3.4	1	0
	PAK_5248	-	cytochrome c family protein	,	11	13	0.76	0.7	0	0		273	62	3.4	0.03	1	3.4		3.4	1	0
	PAK_5344	+	relA/SpoT family protein	,	1813	446	3.4	0.03	1	3.4		28	25	1.02	0.98	0	0		3.4	1	0
	PAK_5716	+	rhs element Vgr family protein	,	196	46	3.4	0.01	1	3.4		10	12	0.78	0.72	0	0		3.4	1	0
	PAK_6021|rpoH	+	alternative sigma factor RpoH	,	5315	1382	3.4	0.01	1	3.4		64	30	1.71	0.52	0	0		3.4	1	0
	PAK_134	+	putative membrane protein	,	147	34	3.39	0.03	1	3.39		5	12	0.54	0.47	0	0		3.39	1	0
	PAK_n088	-	potential riboswitch	,	3	4	1.06	1	0	0		221	52	3.39	0	1	3.39		3.39	1	0
	PAK_2969	+	transcriptional regulatory , C terminal family protein	,	67	15	3.39	0.01	1	3.39		7	10	0.7	0.6	0	0		3.39	1	0
	PAK_3388|glpK	-	glycerol kinase	,	10	5	1.9	0.37	0	0		390	97	3.39	0	1	3.39		3.39	1	0
	PAK_4657	-	aminotransferase class I and II family protein	,	13	13	0.94	0.94	0	0		199	52	3.39	0	1	3.39		3.39	1	0
	PAK_5195	+	alpha-L-glutamate ligases, RimK family protein	,	69	16	3.39	0.01	1	3.39		11	13	0.88	0.86	0	0		3.39	1	0
	PAK_3040	-	hypothetical protein	,	4	4	1.17	1	0	0		212	50	3.37	0	1	3.37		3.37	1	0
	PAK_3276	+	nlpC/P60 family protein	,	103	24	3.37	0.02	1	3.37		26	13	1.77	0.26	0	0		3.37	1	0
	PAK_5250	-	integral membrane TerC family protein	,	13	9	1.37	0.65	0	0		316	84	3.37	0	1	3.37		3.37	1	0
	PAK_6026	+	thiazole biosynthesis ThiG family protein	,	347	84	3.37	0.02	1	3.37		5	6	0.99	0.99	0	0		3.37	1	0
	PAK_253|aruF	+	arginine/ornithine succinyltransferase, alpha subunit	,	365	92	3.36	0.01	1	3.36		3	8	0.53	0.34	0	0		3.36	1	0
	PAK_1875	-	hypothetical protein	,	2	4	1.04	1	0	0		79	19	3.36	0	1	3.36		3.36	1	0
	PAK_2188|uvrC	-	excinuclease ABC subunit C	,	8	8	0.92	0.92	0	0		266	68	3.36	0	1	3.36		3.36	1	0
	PAK_3855	-	ribosome silencing factor RsfS	,	7	8	0.95	0.96	0	0		676	177	3.36	0	1	3.36		3.36	1	0
	PAK_5020	-	sporulation related domain protein	,	43	18	1.94	0.21	0	0		409	104	3.36	0	1	3.36		3.36	1	0
	PAK_5109	+	hypothetical protein	,	92	21	3.36	0.01	1	3.36		5	18	0.29	0.02	1	0.29		3.36	1	0
	PAK_5345	+	endoribonuclease L-PSP family protein	,	588	150	3.36	0.01	1	3.36		5	5	1.11	0.93	0	0		3.36	1	0
	PAK_2967	+	YCII-related domain protein	,	190	47	3.35	0.01	1	3.35		3	7	0.69	0.72	0	0		3.35	1	0
	PAK_2978	+	mce related family protein	,	183	44	3.35	0.01	1	3.35		5	8	0.83	0.86	0	0		3.35	1	0
	PAK_3589	-	multicopper oxidase family protein	,	11	6	1.98	0.32	0	0		216	50	3.35	0.02	1	3.35		3.35	1	0
	PAK_3823	-	his Kinase A domain protein	,	12	11	1.05	0.95	0	0		315	81	3.35	0	1	3.35		3.35	1	0
	PAK_4324	+	BON domain protein	,	247	67	3.35	0	1	3.35		7	13	0.6	0.43	0	0		3.35	1	0
	PAK_4471|mviN	-	integral membrane protein MviN	,	5	6	0.97	0.98	0	0		170	40	3.35	0.01	1	3.35		3.35	1	0
	PAK_5307	-	flavin containing amine oxidoreductase family protein	,	8	8	1.01	0.99	0	0		495	127	3.35	0	1	3.35		3.35	1	0
	PAK_6030	-	conserved hypothetical protein	,	2	4	1.14	1	0	0		39	10	3.35	0.02	1	3.35		3.35	1	0
	PAK_6244|rpsU	-	ribosomal protein S21	,	19	11	1.43	0.71	0	0		2342	618	3.35	0.01	1	3.35		3.35	1	0
	PAK_3029	+	bacterial extracellular solute-binding s, 3 family protein	,	65	15	3.34	0.01	1	3.34		13	22	0.6	0.36	0	0		3.34	1	0
	PAK_4355	-	ABC transporter family protein	,	47	15	2.61	0.05	1	2.61		930	251	3.34	0	1	3.34		3.34	1	0
	PAK_5128	-	bacterial extracellular solute-binding s, 3 family protein	,	9	7	1.25	0.83	0	0		1146	286	3.34	0.02	1	3.34		3.34	1	0
	PAK_6042|pilT	+	twitching motility family protein	,	808	207	3.34	0.01	1	3.34		47	15	2.55	0.04	1	2.55		3.34	1	0
	PAK_414	+	beta-lactamase family protein	,	196	46	3.33	0.02	1	3.33		22	31	0.63	0.32	0	0		3.33	1	0
	PAK_2898	-	tRNA-Ala	,	39	20	1.52	1	0	0		991	246	3.33	0.03	1	3.33		3.33	1	0
	PAK_3422	+	bacterial extracellular solute-binding family protein	,	115	32	3.33	0	1	3.33		5	10	0.54	0.38	0	0		3.33	1	0
	PAK_4175	+	hypothetical protein	,	141	35	3.33	0.01	1	3.33		2	5	0.74	0.76	0	0		3.33	1	0
	PAK_4379|mreC	-	rod shape-determining protein MreC	,	3	7	0.61	1	0	0		386	92	3.33	0.03	1	3.33		3.33	1	0
	PAK_1130	+	major Facilitator Superfamily protein	,	137	33	3.32	0.01	1	3.32		2	6	0.56	0.47	0	0		3.32	1	0
	PAK_3853|mrdA	-	penicillin-binding protein 2	,	20	17	1.06	0.95	0	0		975	245	3.32	0.02	1	3.32		3.32	1	0
	PAK_4394	-	bacterial regulatory , Fis family protein	,	10	6	1.61	0.49	0	0		380	91	3.32	0.03	1	3.32		3.32	1	0
	PAK_4595	+	ribosomal protein L25, Ctc-form	,	7419	1935	3.32	0.02	1	3.32		27	13	1.66	0.59	0	0		3.32	1	0
	PAK_6006	-	4Fe-4S binding domain protein	,	2	14	0.18	0.01	1	0.18		348	91	3.32	0	1	3.32		3.32	1	0
	PAK_6154	-	hypothetical protein	,	19	21	0.88	0.84	0	0		31	8	3.32	0.02	1	3.32		3.32	1	0
	PAK_628	-	hypothetical protein	,	1	4	0.57	1	0	0		32	9	3.31	0.01	1	3.31		3.31	1	0
	PAK_1257	+	tRNA-His	,	3016	813	3.31	0.01	1	3.31		15	8	1.41	0.76	0	0		3.31	1	0
	PAK_n108	-	as_06	,	8	7	1.17	0.85	0	0		96	23	3.31	0	1	3.31		3.31	1	0
	PAK_308	-	conserved hypothetical protein	,	14	20	0.63	0.4	0	0		360	93	3.3	0	1	3.3		3.3	1	0
	PAK_1203	-	3-deoxy-7-phosphoheptulonate synthase	,	11	14	0.75	0.66	0	0		476	117	3.3	0.02	1	3.3		3.3	1	0
	PAK_3573	+	L,D-transpeptidase catalytic domain protein	,	221	55	3.3	0.01	1	3.3		7	22	0.31	0.01	1	0.31		3.3	1	0
	PAK_3606	+	bacterial regulatory helix-turn-helix , lysR family protein	,	107	26	3.3	0	1	3.3		4	10	0.48	0.31	0	0		3.3	1	0
	PAK_3975	-	acetyltransferase family protein	,	3	4	1.42	1	0	0		79	21	3.3	0	1	3.3		3.3	1	0
	PAK_4666|gluQ	+	glutamyl-queuosine tRNA(Asp) synthetase	,	178	43	3.3	0.01	1	3.3		2	7	0.43	0.27	0	0		3.3	1	0
	PAK_n118	+	as_16	,	62	15	3.3	0.01	1	3.3		19	5	4.13	0.01	1	4.13		3.3	1	0
	PAK_5429	+	cell division ZapA family protein	,	166	42	3.3	0	1	3.3		13	11	1.15	0.86	0	0		3.3	1	0
	PAK_4331|rplM	-	ribosomal protein L13	,	23	9	1.89	0.49	0	0		5817	1589	3.29	0.01	1	3.29		3.29	1	0
	PAK_5343|rpoZ	+	DNA-directed RNA polymerase, omega subunit	,	1230	317	3.29	0.02	1	3.29		15	10	1.28	0.83	0	0		3.29	1	0
	PAK_338|tolA	+	protein TolA	,	879	233	3.28	0.01	1	3.28		58	18	2.52	0.1	0	0		3.28	1	0
	PAK_4282	-	chaperonin 10 Kd subunit	,	8	6	1.2	0.86	0	0		774	203	3.28	0.01	1	3.28		3.28	1	0
	PAK_4638	-	putative lipoprotein	,	16	12	1.16	0.88	0	0		463	124	3.28	0	1	3.28		3.28	1	0
	PAK_5632	+	lysM domain protein	,	4248	1076	3.28	0.04	1	3.28		48	21	1.67	0.6	0	0		3.28	1	0
	PAK_153	-	hypothetical protein	,	22	17	1.17	0.83	0	0		66	16	3.27	0.01	1	3.27		3.27	1	0
	PAK_3035	+	small Multidrug Resistance family protein	,	55	13	3.27	0.03	1	3.27		4	5	1.11	0.92	0	0		3.27	1	0
	PAK_3037	-	major Facilitator Superfamily protein	,	27	45	0.58	0.33	0	0		183	44	3.27	0.01	1	3.27		3.27	1	0
	PAK_4928	+	diguanylate cyclase domain protein	,	980	258	3.27	0.02	1	3.27		83	59	1.23	0.73	0	0		3.27	1	0
	PAK_5548	+	pyridoxal kinase	,	232	59	3.27	0.01	1	3.27		32	25	1.08	0.91	0	0		3.27	1	0
	PAK_n064	-	potential small asRNA	,	2	4	0.9	1	0	0		86	20	3.27	0.01	1	3.27		3.27	1	0
	PAK_342	+	radical SAM superfamily protein	,	275	68	3.26	0.02	1	3.26		6	15	0.44	0.15	0	0		3.26	1	0
	PAK_4049	+	methyltransferase domain protein	,	25	7	3.26	0.05	1	3.26		1	6	0.35	0.18	0	0		3.26	1	0
	PAK_5483	-	polysaccharide biosynthesis family protein	,	4	5	1.06	1	0	0		114	28	3.26	0	1	3.26		3.26	1	0
	PAK_5874	+	bacterial regulatory s, tetR family protein	,	112	28	3.26	0.02	1	3.26		3	5	1.06	0.96	0	0		3.26	1	0
	PAK_6028	+	conserved hypothetical protein	,	107	28	3.26	0	1	3.26		20	9	2.05	0.18	0	0		3.26	1	0
	PAK_1051|fabA	-	beta-hydroxyacyl-(acyl-carrier-protein) dehydratase FabA	,	4	8	0.51	0.32	0	0		702	172	3.25	0.04	1	3.25		3.25	1	0
	PAK_1222	-	conserved hypothetical protein	,	5	5	1.15	1	0	0		190	50	3.25	0	1	3.25		3.25	1	0
	PAK_3331	-	ahpC/TSA family protein	,	16	12	1.17	0.85	0	0		1403	379	3.25	0.01	1	3.25		3.25	1	0
	PAK_3897	-	periplasmic binding family protein	,	87	20	3.41	0	1	3.41		345	88	3.25	0.01	1	3.25		3.25	1	0
	PAK_5658	+	putative lipoprotein	,	73	18	3.25	0.01	1	3.25		2	4	1.06	0.96	0	0		3.25	1	0
	PAK_804	-	histidine kinase-, DNA gyrase B-, and HSP90-like ATPase family protein	,	10	11	0.85	0.82	0	0		61	15	3.24	0	1	3.24		3.24	1	0
	PAK_1035	+	hypothetical protein	,	207	51	3.24	0.02	1	3.24		3	5	0.79	0.84	0	0		3.24	1	0
	PAK_3884	-	transcriptional regulatory , C terminal family protein	,	10	8	1.33	0.71	0	0		131	34	3.24	0	1	3.24		3.24	1	0
	PAK_4552	-	NAD dependent epimerase/dehydratase family protein	,	18	12	1.36	0.61	0	0		166	41	3.24	0	1	3.24		3.24	1	0
	PAK_4672|panB	+	3-methyl-2-oxobutanoate hydroxymethyltransferase	,	250	63	3.24	0.02	1	3.24		2	6	0.54	0.5	0	0		3.24	1	0
	PAK_n070	-	potential small asRNA	,	2	4	1.04	1	0	0		27	8	3.24	0.04	1	3.24		3.24	1	0
	PAK_3008|lpxL	-	lipid A biosynthesis lauroyl (or palmitoleoyl) acyltransferase family protein	,	2	4	0.8	1	0	0		284	73	3.23	0.01	1	3.23		3.23	1	0
	PAK_4264	-	E3 Ubiquitin ligase family protein	,	21	9	2.11	0.19	0	0		179	44	3.23	0.01	1	3.23		3.23	1	0
	PAK_4597	+	GTPase of unknown function family protein	,	673	173	3.23	0.03	1	3.23		16	13	1.1	0.91	0	0		3.23	1	0
	PAK_5093	-	conserved hypothetical protein	,	3	6	0.62	1	0	0		375	93	3.23	0.03	1	3.23		3.23	1	0
	PAK_5784	+	efflux transporter, RND family, MFP subunit	,	90	22	3.23	0.01	1	3.23		3	9	0.46	0.36	0	0		3.23	1	0
	PAK_2277	+	H-NS histone family protein	,	614	165	3.22	0.02	1	3.22		7	4	2.04	0.39	0	0		3.22	1	0
	PAK_n071	+	potential small asRNA	,	36	10	3.22	0.02	1	3.22		2	7	0.33	0.09	0	0		3.22	1	0
	PAK_3627	-	carbon-nitrogen hydrolase family protein	,	2	4	0.96	1	0	0		111	27	3.22	0	1	3.22		3.22	1	0
	PAK_4553	-	peptidase M48 family protein	,	13	6	2.21	0.28	0	0		271	68	3.22	0.01	1	3.22		3.22	1	0
	PAK_4814	+	bacterial regulatory , Fis family protein	,	290	76	3.22	0.01	1	3.22		6	6	1.22	0.84	0	0		3.22	1	0
	PAK_6035|metX	-	homoserine O-acetyltransferase	,	13	17	0.69	0.53	0	0		252	63	3.22	0.01	1	3.22		3.22	1	0
	PAK_812	+	putative lipoprotein	,	66	16	3.21	0.01	1	3.21		1	4	0.74	1	0	0		3.21	1	0
	PAK_1030	+	branched-chain amino acid transport family protein	,	96	24	3.21	0.01	1	3.21		1	4	0.44	1	0	0		3.21	1	0
	PAK_2734|lolD	-	liporeleasing system, ATP-binding protein	,	4	6	0.83	1	0	0		152	37	3.21	0	1	3.21		3.21	1	0
	PAK_3659	+	RDD family protein	,	75	18	3.21	0.01	1	3.21		71	25	2.31	0.05	1	2.31		3.21	1	0
	PAK_n011	+	P33	,	82	20	3.21	0.01	1	3.21		5	4	1.95	0.42	0	0		3.21	1	0
	PAK_4358	+	lipopolysaccharide-assembly, LptC-related family protein	,	198	51	3.21	0.01	1	3.21		28	39	0.65	0.39	0	0		3.21	1	0
	PAK_5275	-	transcription elongation factor, GreA/GreB, C-term family protein	,	13	11	1.05	0.95	0	0		696	175	3.21	0.04	1	3.21		3.21	1	0
	PAK_2799|dacB	+	D-alanyl-D-alanine carboxypeptidase/D-alanyl-D-alanine-endopeptidase	,	105	26	3.2	0.01	1	3.2		11	9	1.12	0.89	0	0		3.2	1	0
	PAK_3291	+	electron transport complex, RnfABCDGE type, B subunit	,	72	18	3.2	0.01	1	3.2		6	6	1.18	0.88	0	0		3.2	1	0
	PAK_3972	-	sensory box protein	,	25	30	0.76	0.63	0	0		102	25	3.2	0	1	3.2		3.2	1	0
	PAK_4416	+	aspartyl/Asparaginyl beta-hydroxylase family protein	,	146	38	3.2	0.01	1	3.2		32	23	1.19	0.77	0	0		3.2	1	0
	PAK_6312	-	bacterial regulatory s, crp family protein	,	13	16	0.75	0.71	0	0		959	256	3.2	0.02	1	3.2		3.2	1	0
	PAK_317|yihY	+	conserved hypothetical protein	,	123	31	3.19	0.02	1	3.19		78	72	1.04	0.96	0	0		3.19	1	0
	PAK_3030	-	FKBP-type peptidyl-prolyl cis-trans isomerase family protein	,	10	9	1.04	0.97	0	0		954	258	3.19	0.01	1	3.19		3.19	1	0
	PAK_n033	+	potential sRNA	,	728	193	3.19	0.03	1	3.19		13	8	1.67	0.49	0	0		3.19	1	0
	PAK_4590	+	anaphase-promoting complex, cyclosome, subunit 3 family protein	,	444	121	3.19	0.01	1	3.19		11	17	0.67	0.57	0	0		3.19	1	0
	PAK_5051|hisE	+	phosphoribosyl-ATP diphosphatase	,	189	50	3.19	0.01	1	3.19		6	7	1.08	0.94	0	0		3.19	1	0
	PAK_247	+	amino ABC transporter, permease , 3-TM region, His/Glu/Gln/Arg/opine family domain protein	,	101	25	3.18	0.02	1	3.18		2	5	0.77	0.82	0	0		3.18	1	0
	PAK_2299	+	HAMP domain protein	,	50	12	3.18	0.04	1	3.18		12	13	0.91	0.91	0	0		3.18	1	0
	PAK_2700	-	bacterial regulatory s, tetR family protein	,	8	6	1.43	0.64	0	0		344	89	3.18	0.02	1	3.18		3.18	1	0
	PAK_3084	-	hypothetical protein	,	1	4	0.75	1	0	0		41	11	3.18	0.01	1	3.18		3.18	1	0
	PAK_3457|lpxA	-	acyl-[acyl-carrier-protein]-UDP-N- acetylglucosamine O-acyltransferase	,	17	10	1.54	0.61	0	0		949	264	3.18	0.01	1	3.18		3.18	1	0
	PAK_3620	-	conserved hypothetical protein	,	3	6	0.75	1	0	0		216	58	3.18	0	1	3.18		3.18	1	0
	PAK_4478	+	polyprenyl synthetase family protein	,	505	139	3.18	0.01	1	3.18		21	16	1.21	0.77	0	0		3.18	1	0
	PAK_821	-	S-adenosylmethionine-dependent methyltransferase family protein	,	4	11	0.43	0.16	0	0		51	13	3.17	0.01	1	3.17		3.17	1	0
	PAK_1136|speE	+	spermidine synthase	,	250	64	3.17	0.03	1	3.17		6	9	0.75	0.71	0	0		3.17	1	0
	PAK_1758	-	bacterial regulatory s, tetR family protein	,	10	6	1.85	0.35	0	0		110	32	3.17	0	1	3.17		3.17	1	0
	PAK_4611	-	carbonic anhydrase family protein	,	49	25	1.64	0.5	0	0		82	20	3.17	0	1	3.17		3.17	1	0
	PAK_n111	-	antisens	,	34	6	4.55	0.01	1	4.55		190	48	3.17	0	1	3.17		3.17	1	0
	PAK_n065	+	potential small asRNA	,	59	15	3.16	0.01	1	3.16		4	7	0.7	0.65	0	0		3.16	1	0
	PAK_5258	-	hemY family protein	,	8	11	0.75	0.67	0	0		470	131	3.16	0	1	3.16		3.16	1	0
	PAK_953|smc	+	chromosome segregation protein SMC	,	1042	283	3.15	0.03	1	3.15		38	10	3.21	0.02	1	3.21		3.15	1	0
	PAK_3105	-	merR regulatory family protein	,	44	11	3.33	0.02	1	3.33		161	41	3.15	0	1	3.15		3.15	1	0
	PAK_5003	+	sodium/hydrogen exchanger family protein	,	207	53	3.15	0.02	1	3.15		9	24	0.37	0.03	1	0.37		3.15	1	0
	PAK_5544	-	histidine kinase-, DNA gyrase B-, and HSP90-like ATPase family protein	,	11	14	0.78	0.72	0	0		135	34	3.15	0	1	3.15		3.15	1	0
	PAK_6000	+	HDOD domain protein	,	295	80	3.15	0.02	1	3.15		7	8	0.98	0.98	0	0		3.15	1	0
	PAK_6073	+	prokaryotic cytochrome b561 family protein	,	119	30	3.15	0.01	1	3.15		6	6	1.28	0.77	0	0		3.15	1	0
	PAK_2640	-	precorrin-8X methylmutase family protein	,	2	5	0.71	1	0	0		43	11	3.14	0.03	1	3.14		3.14	1	0
	PAK_5023	-	shikimate kinase family protein	,	16	9	1.59	0.59	0	0		1850	517	3.14	0.01	1	3.14		3.14	1	0
	PAK_5127	-	bacterial extracellular solute-binding s, 3 family protein	,	13	8	1.49	0.59	0	0		763	202	3.14	0.03	1	3.14		3.14	1	0
	PAK_5130|hisA	-	1-(5-phosphoribosyl)-5-[(5- phosphoribosylamino)methylideneamino]imidazole-4- carboxamide isomerase	,	26	13	1.7	0.32	0	0		337	89	3.14	0.01	1	3.14		3.14	1	0
	PAK_5269	-	corA-like Mg2+ transporter family protein	,	11	12	0.88	0.87	0	0		50	13	3.14	0.01	1	3.14		3.14	1	0
	PAK_6271	+	binding--dependent transport system inner membrane component family protein	,	64	16	3.14	0.05	1	3.14		11	12	0.93	0.93	0	0		3.14	1	0
	PAK_981	-	fixH family protein	,	2	74	0.06	0	1	0.06		138	35	3.13	0.02	1	3.13		3.13	1	0
	PAK_2184	-	proQ/FINO family protein	,	20	8	1.92	0.44	0	0		698	195	3.13	0.01	1	3.13		3.13	1	0
	PAK_2402	-	hypothetical protein	,	5	4	1.49	1	0	0		174	45	3.13	0.01	1	3.13		3.13	1	0
	PAK_4450	-	tRNA-Asn	,	32	13	1.74	1	0	0		3960	1109	3.13	0.02	1	3.13		3.13	1	0
	PAK_4564	-	3-demethylubiquinone-9 3-methyltransferase family protein	,	3	4	1.3	1	0	0		40	11	3.13	0.01	1	3.13		3.13	1	0
	PAK_5371|phoB	+	phosphate regulon transcriptional regulatory protein PhoB	,	60	15	3.13	0.01	1	3.13		17	20	0.78	0.71	0	0		3.13	1	0
	PAK_413	+	hypothetical protein	,	377	97	3.12	0.05	1	3.12		7	22	0.35	0.06	0	0		3.12	1	0
	PAK_3458|fabZ	-	beta-hydroxyacyl-(acyl-carrier-protein) dehydratase FabZ	,	5	5	1.1	1	0	0		568	160	3.12	0.01	1	3.12		3.12	1	0
	PAK_3803	+	endonuclease/Exonuclease/phosphatase family protein	,	203	53	3.12	0.02	1	3.12		16	20	0.71	0.53	0	0		3.12	1	0
	PAK_5355	-	hypothetical protein	,	28	15	1.64	0.47	0	0		137	37	3.12	0.01	1	3.12		3.12	1	0
	PAK_520	+	hypothetical protein	,	184	47	3.11	0.04	1	3.11		5	6	1.12	0.9	0	0		3.11	1	0
	PAK_572	+	diguanylate cyclase domain protein	,	262	70	3.11	0.02	1	3.11		16	12	1.24	0.74	0	0		3.11	1	0
	PAK_4980	-	hypothetical protein	,	12	5	2.54	0.16	0	0		559	161	3.11	0	1	3.11		3.11	1	0
	PAK_5504|PNaS	+	sodium-dependent inorganic phosphate (Pi) transporter family protein	,	52	13	3.11	0.02	1	3.11		36	21	1.43	0.49	0	0		3.11	1	0
	PAK_5921	+	fatty acid desaturase family protein	,	575	162	3.11	0.02	1	3.11		7	12	0.61	0.47	0	0		3.11	1	0
	PAK_5931	-	bacterial extracellular solute-binding family protein	,	6	25	0.24	0.01	1	0.24		105	25	3.11	0.04	1	3.11		3.11	1	0
	PAK_322	-	putative lipoprotein	,	22	163	0.16	0	1	0.16		401	109	3.1	0.02	1	3.1		3.1	1	0
	PAK_3551	-	homoserine dehydrogenase family protein	,	11	6	1.79	0.4	0	0		459	128	3.1	0.01	1	3.1		3.1	1	0
	PAK_3839|holA	+	DNA polymerase III, delta subunit	,	178	46	3.1	0.03	1	3.1		4	15	0.28	0.02	1	0.28		3.1	1	0
	PAK_4343|mltB	+	lytic murein transglycosylase B	,	47	15	3.1	0.02	1	3.1		50	21	2.13	0.08	0	0		3.1	1	0
	PAK_443001	-	hypothetical protein	,	84	26	2.57	0.06	0	0		799	215	3.1	0.03	1	3.1		3.1	1	0
	PAK_5241|ppk1	-	polyphosphate kinase 1	,	165	49	2.9	0.01	1	2.9		744	204	3.1	0.02	1	3.1		3.1	1	0
	PAK_261	+	aspartate kinase, monofunctional class	,	880	247	3.09	0.02	1	3.09		31	10	2.69	0.07	0	0		3.09	1	0
	PAK_348002	+	thioesterase	,	96	27	3.09	0.01	1	3.09		15	17	0.78	0.68	0	0		3.09	1	0
	PAK_2135	-	surface antigen family protein	,	8	6	1.53	0.6	0	0		279	77	3.09	0	1	3.09		3.09	1	0
	PAK_2955	-	transcriptional regulatory , C terminal family protein	,	3	5	0.7	1	0	0		387	105	3.09	0.02	1	3.09		3.09	1	0
	PAK_4913|mutL	-	DNA mismatch repair MutL family protein	,	25	31	0.78	0.77	0	0		1147	331	3.09	0.01	1	3.09		3.09	1	0
	PAK_5188	+	hypothetical protein	,	22	6	3.09	0.05	1	3.09		17	6	2.56	0.13	0	0		3.09	1	0
	PAK_1948	-	2Fe-2S iron-sulfur cluster binding domain protein	,	1	4	0.69	1	0	0		49	13	3.08	0.01	1	3.08		3.08	1	0
	PAK_2758	-	hypothetical protein	,	15	7	2.07	0.27	0	0		172	49	3.08	0.01	1	3.08		3.08	1	0
	PAK_3692	-	bacterial extracellular solute-binding s, 3 family protein	,	28	12	1.97	0.18	0	0		36	10	3.08	0.02	1	3.08		3.08	1	0
	PAK_4751	-	hypothetical protein	,	2	4	0.77	1	0	0		79	20	3.08	0.02	1	3.08		3.08	1	0
	PAK_5543	-	bacterial regulatory , Fis family protein	,	51	15	2.65	0.08	0	0		225	59	3.08	0.01	1	3.08		3.08	1	0
	PAK_291|gacS	-	his Kinase A domain protein	,	23	32	0.66	0.44	0	0		222	62	3.07	0	1	3.07		3.07	1	0
	PAK_3036	+	'Cold-shock' DNA-binding domain protein	,	5452	1544	3.07	0.03	1	3.07		6	6	1.27	0.78	0	0		3.07	1	0
	PAK_5242	+	ppx/GppA phosphatase family protein	,	358	101	3.07	0.01	1	3.07		146	78	1.67	0.29	0	0		3.07	1	0
	PAK_6032|rdgB	-	non-canonical purine NTP pyrophosphatase, RdgB/HAM1 family	,	3	5	0.71	1	0	0		240	62	3.07	0.03	1	3.07		3.07	1	0
	PAK_6259	-	surA N-terminal domain protein	,	14	19	0.72	0.68	0	0		845	246	3.07	0.01	1	3.07		3.07	1	0
	PAK_3595	-	hypothetical protein	,	9	6	1.54	0.56	0	0		424	122	3.06	0.01	1	3.06		3.06	1	0
	PAK_3695	+	DEAD/DEAH box helicase family protein	,	1276	364	3.06	0.03	1	3.06		28	24	1.04	0.97	0	0		3.06	1	0
	PAK_3850|rlpA	-	rare lipoA family protein	,	10	7	1.43	0.68	0	0		720	204	3.06	0.02	1	3.06		3.06	1	0
	PAK_4363|ptsN	+	PTS IIA-like nitrogen-regulatory protein PtsN	,	259	68	3.06	0.05	1	3.06		2	5	0.65	0.67	0	0		3.06	1	0
	PAK_4403	+	bacterial extracellular solute-binding s, 5 Middle family protein	,	999	284	3.06	0.03	1	3.06		14	16	0.86	0.89	0	0		3.06	1	0
	PAK_785	-	isocitrate dehydrogenase kinase/phosphatase family protein	,	29	27	0.93	0.92	0	0		77	20	3.05	0.01	1	3.05		3.05	1	0
	PAK_2247|nuoD	+	NADH dehydrogenase (quinone), D subunit	,	255	69	3.05	0.04	1	3.05		9	18	0.47	0.11	0	0		3.05	1	0
	PAK_n007	+	P33	,	237	63	3.05	0.03	1	3.05		16	8	1.93	0.34	0	0		3.05	1	0
	PAK_4276	-	HAMP domain protein	,	5	8	0.62	0.49	0	0		99	26	3.05	0.01	1	3.05		3.05	1	0
	PAK_5313	+	phospholipase D family protein	,	96	25	3.05	0.02	1	3.05		14	70	0.22	0	1	0.22		3.05	1	0
	PAK_6100	+	thioesterase superfamily protein	,	135	38	3.05	0.01	1	3.05		6	6	1.14	0.89	0	0		3.05	1	0
	PAK_2384	-	hypothetical protein	,	1	4	0.77	1	0	0		80	21	3.04	0	1	3.04		3.04	1	0
	PAK_3069	-	HIT domain protein	,	2	4	0.98	1	0	0		104	27	3.04	0.01	1	3.04		3.04	1	0
	PAK_4321	+	lppC lipofamily protein	,	122	32	3.04	0.01	1	3.04		5	14	0.39	0.13	0	0		3.04	1	0
	PAK_4476|rpmA	-	ribosomal protein L27	,	17	7	2.05	0.39	0	0		8369	2476	3.04	0.01	1	3.04		3.04	1	0
	PAK_5021	-	type II secretory pathway, component ExeAÂ / or cell division protein	,	32	14	1.85	0.31	0	0		775	214	3.04	0.03	1	3.04		3.04	1	0
	PAK_5189|pckA	-	phosphoenolpyruvate carboxykinase	,	23	10	1.9	0.39	0	0		2466	723	3.04	0.01	1	3.04		3.04	1	0
	PAK_5491	+	conserverd hypothetical domain protein	,	177	47	3.04	0.02	1	3.04		2	6	0.46	0.34	0	0		3.04	1	0
	PAK_5968	+	bacterial transferase hexapeptide family protein	,	1719	510	3.04	0.01	1	3.04		27	13	1.76	0.43	0	0		3.04	1	0
	PAK_6039|proC	-	pyrroline-5-carboxylate reductase	,	19	14	1.17	0.82	0	0		245	64	3.04	0.03	1	3.04		3.04	1	0
	PAK_1029|brnQ	+	branched-chain amino acid transport system II carrier protein	,	214	59	3.03	0.02	1	3.03		4	8	0.55	0.39	0	0		3.03	1	0
	PAK_3197	-	ABC-2 type transporter family protein	,	7	9	0.76	0.7	0	0		74	19	3.03	0.01	1	3.03		3.03	1	0
	PAK_3485	-	ABC transporter family protein	,	13	8	1.56	0.49	0	0		45	15	3.03	0.01	1	3.03		3.03	1	0
	PAK_4211	+	putative membrane protein	,	301	81	3.03	0.05	1	3.03		7	42	0.19	0	1	0.19		3.03	1	0
	PAK_4562	-	putative lipoprotein	,	9	6	1.44	0.65	0	0		299	80	3.03	0.03	1	3.03		3.03	1	0
	PAK_4589|hemA	-	glutamyl-tRNA reductase	,	7	6	1.27	0.81	0	0		479	131	3.03	0.03	1	3.03		3.03	1	0
	PAK_742	-	amino ABC transporter, permease , 3-TM region, His/Glu/Gln/Arg/opine family domain protein	,	12	5	2.22	0.23	0	0		39	11	3.02	0.02	1	3.02		3.02	1	0
	PAK_1211|pabB	-	aminodeoxychorismate synthase, component I	,	12	6	1.68	0.46	0	0		101	26	3.02	0	1	3.02		3.02	1	0
	PAK_2527|cyoB	-	cytochrome o ubiquinol oxidase, subunit I	,	55	17	2.68	0.05	1	2.68		31	9	3.02	0.02	1	3.02		3.02	1	0
	PAK_4588|prfA	-	peptide chain release factor 1	,	9	7	1.18	0.88	0	0		424	123	3.02	0	1	3.02		3.02	1	0
	PAK_5278	+	putative lipoprotein	,	68	18	3.02	0.02	1	3.02		2	5	0.72	0.74	0	0		3.02	1	0
	PAK_2122|agcS	-	amino acid carrier family protein	,	5	4	1.4	1	0	0		226	61	3.01	0.01	1	3.01		3.01	1	0
	PAK_2350	+	reverse transcriptase family protein	,	188	50	3.01	0.04	1	3.01		89	37	2.05	0.09	0	0		3.01	1	0
	PAK_n058	+	potential sRNA	,	42	12	3.01	0.04	1	3.01		5	13	0.37	0.06	0	0		3.01	1	0
	PAK_5151	+	efflux transporter, RND family, MFP subunit	,	33	9	3.01	0.05	1	3.01		7	17	0.39	0.05	1	0.39		3.01	1	0
	PAK_5208	+	type II/IV secretion system family protein	,	406	113	3.01	0.03	1	3.01		138	48	2.47	0.01	1	2.47		3.01	1	0
	PAK_5476	-	glycosyl transferases group 1 family protein	,	34	34	0.92	0.91	0	0		165	46	3.01	0	1	3.01		3.01	1	0
																						.	.	.

## Sheet: Upregulated genes
,	,	,	,	,	,	,	,	,	,	,	,	,	,	,	,	,	,	,				,	,
,	Considered Fold change threshold	3	,	,	,	,	,	,	,	,	,	,	,	,	,	,	,	,	in Strand			,	,
,	,	,	,	,	(+) strand						,	(-) strand						,		0	94	,	,
,	Gene	Strand	Comments	,	Mean 0M	Mean 13M	Fold Change	pvalue	pvalue<0,05	Display Fold change if pvalue<0,05	,	Mean 0M	Mean 13M	Fold Change	pvalue	pvalue<0,05	Display Fold change if pvalue<0,05	,	Significant (p<0,05) Fold Change	DOWN after 13min	UP after 13min	,	,
,	PAK_4491	+	tRNA-Arg	,	40	7356	0.01	0	1	0.01	,	2	45	0.08	1	0	0	,	0.01	0	1	,	,
,	PAK_4493	+	SPFH domain / Band 7 family protein	,	15	6009	0.01	0	1	0.01	,	4	53	0.12	1	0	0	,	0.01	0	1	,	,
,	PAK_4494	+	RNA-splicing ligase RtcB, repairs tRNA damage	,	30	6336	0.01	0	1	0.01	,	2	74	0.07	1	0	0	,	0.01	0	1	,	,
,	PAK_4495	+	putative nucleotidyltransferase family protein	,	24	3328	0.01	0	1	0.01	,	2	22	0.13	0	1	0.13	,	0.01	0	1	,	,
,	PAK_4497	+	RNA 3'-terminal phosphate cyclase family protein	,	2	604	0.01	0	1	0.01	,	1	14	0.09	0	1	0.09	,	0.01	0	1	,	,
,	PAK_4498	+	putative lipoprotein	,	1	445	0.01	0	1	0.01	,	1	9	0.13	0	1	0.13	,	0.01	0	1	,	,
,	PAK_4496|rtcA	+	RNA 3'-phosphate cyclase	,	9	1294	0.02	0	1	0.02	,	0	12	0.08	0	1	0.08	,	0.02	0	1	,	,
,	PAK_494	+	hypothetical protein	,	1	41	0.03	0	1	0.03	,	1	7	0.22	0.03	1	0.22	,	0.03	0	1	,	,
,	PAK_4504	+	hypothetical protein	,	2	53	0.05	0	1	0.05	,	1	4	0.36	1	0	0	,	0.05	0	1	,	,
,	PAK_4492	-	hypothetical protein	,	43	8651	0.01	0	1	0.01	,	8	652	0.06	0	1	0.06	,	0.06	0	1	,	,
,	PAK_6292	+	phage Tail Protein X family protein	,	2	57	0.06	0	1	0.06	,	1	4	0.34	1	0	0	,	0.06	0	1	,	,
,	PAK_972	-	small Multidrug Resistance family protein	,	6	8	0.73	0.68	0	0	,	2	34	0.08	0	1	0.08	,	0.08	0	1	,	,
,	PAK_6303	+	nlpC/P60 family protein	,	7	134	0.1	0	1	0.1	,	2	8	0.31	0.08	0	0	,	0.1	0	1	,	,
,	PAK_4499	+	cytochrome c family protein	,	37	864	0.11	0	1	0.11	,	6	15	0.4	0.07	0	0	,	0.11	0	1	,	,
,	PAK_1973	-	phosphopantetheine attachment site family protein	,	1	4	0.53	1	0	0	,	0	8	0.12	0	1	0.12	,	0.12	0	1	,	,
,	PAK_2153	-	AMP-binding enzyme family protein	,	7	7	0.94	0.95	0	0	,	13	101	0.13	0	1	0.13	,	0.13	0	1	,	,
,	PAK_4514	-	efflux transporter, RND family, MFP subunit	,	8	26	0.31	0.02	1	0.31	,	4	47	0.13	0	1	0.13	,	0.13	0	1	,	,
,	PAK_6284	+	baseplate J-like family protein	,	13	154	0.13	0	1	0.13	,	4	6	0.81	0.83	0	0	,	0.13	0	1	,	,
,	PAK_6290	+	hypothetical protein	,	43	633	0.13	0	1	0.13	,	9	13	0.66	0.51	0	0	,	0.13	0	1	,	,
,	PAK_6296	+	hypothetical protein	,	1	15	0.13	0	1	0.13	,	2	4	1.1	0.93	0	0	,	0.13	0	1	,	,
,	PAK_3707|narJ	-	nitrate reductase molybdenum cofactor assembly chaperone	,	3	4	1	1	0	0	,	1	12	0.14	0	1	0.14	,	0.14	0	1	,	,
,	PAK_6288	+	phage major tail tube protein	,	24	269	0.14	0	1	0.14	,	2	8	0.31	0.1	0	0	,	0.14	0	1	,	,
,	PAK_6293	+	phage late control gene D family protein	,	20	239	0.14	0	1	0.14	,	1	6	0.28	0.07	0	0	,	0.14	0	1	,	,
,	PAK_6300	+	phage tail tape measure protein, lambda family	,	45	609	0.14	0.01	1	0.14	,	3	19	0.2	0.01	1	0.2	,	0.14	0	1	,	,
,	PAK_174	+	von Willebrand factor type A domain protein	,	40	336	0.15	0	1	0.15	,	2	4	0.86	0.89	0	0	,	0.15	0	1	,	,
,	PAK_1508	-	merR regulatory family protein	,	14	7	1.87	0.35	0	0	,	4	28	0.15	0	1	0.15	,	0.15	0	1	,	,
,	PAK_3151	+	fucose-binding lectin II family protein	,	1	12	0.15	0	1	0.15	,	3	5	1.04	0.97	0	0	,	0.15	0	1	,	,
,	PAK_3706|narI	-	respiratory nitrate reductase, gamma subunit	,	1	7	0.24	1	0	0	,	1	13	0.15	0	1	0.15	,	0.15	0	1	,	,
,	PAK_6289	+	hypothetical protein	,	15	175	0.15	0.01	1	0.15	,	1	5	0.31	0.12	0	0	,	0.15	0	1	,	,
,	PAK_6285	+	phage tail protein I	,	10	107	0.16	0.01	1	0.16	,	2	5	0.6	0.53	0	0	,	0.16	0	1	,	,
,	PAK_6302	+	phage minor tail protein L	,	16	160	0.16	0.01	1	0.16	,	1	7	0.22	0.03	1	0.22	,	0.16	0	1	,	,
,	PAK_2393	-	putative membrane protein	,	0	4	0.39	1	0	0	,	0	6	0.17	0.02	1	0.17	,	0.17	0	1	,	,
,	PAK_2524	-	hypothetical protein	,	2	7	0.33	1	0	0	,	178	1232	0.17	0	1	0.17	,	0.17	0	1	,	,
,	PAK_6304	+	bacteriophage lambda tail assembly I family protein	,	14	125	0.17	0.01	1	0.17	,	2	4	0.83	0.86	0	0	,	0.17	0	1	,	,
,	PAK_145	-	conserved hypothetical protein	,	6	26	0.26	0.02	1	0.26	,	1	7	0.18	0.01	1	0.18	,	0.18	0	1	,	,
,	PAK_1183	+	conserved hypothetical protein	,	2	13	0.18	0	1	0.18	,	2	5	0.82	0.84	0	0	,	0.18	0	1	,	,
,	PAK_1991	-	2,4-diaminobutyrate 4-transaminase family protein	,	1	4	0.57	1	0	0	,	0	6	0.18	0.02	1	0.18	,	0.18	0	1	,	,
,	PAK_4511	+	hypothetical protein	,	10	69	0.18	0	1	0.18	,	2	6	0.41	0.21	0	0	,	0.18	0	1	,	,
,	PAK_6287	+	phage tail sheath family protein	,	62	536	0.19	0.02	1	0.19	,	6	11	0.54	0.38	0	0	,	0.19	0	1	,	,
,	PAK_6294	+	chitinase class I family protein	,	20	171	0.19	0.02	1	0.19	,	1	5	0.43	0.29	0	0	,	0.19	0	1	,	,
,	PAK_6305	+	conserved hypothetical protein	,	73	677	0.19	0.02	1	0.19	,	58	58	0.91	0.9	0	0	,	0.19	0	1	,	,
,	PAK_1975	-	phosphopantetheine attachment site family protein	,	1	4	0.33	1	0	0	,	1	6	0.2	0.02	1	0.2	,	0.2	0	1	,	,
,	PAK_4819	-	hypothetical protein	,	2	4	0.92	1	0	0	,	0	5	0.2	0.03	1	0.2	,	0.2	0	1	,	,
,	PAK_587	-	amidinotransferase family protein	,	4	6	0.64	1	0	0	,	5	25	0.21	0	1	0.21	,	0.21	0	1	,	,
,	PAK_3545	-	conserved hypothetical protein	,	4	8	0.53	0.43	0	0	,	136	772	0.21	0	1	0.21	,	0.21	0	1	,	,
,	PAK_4200	-	hypothetical protein	,	1	4	0.75	1	0	0	,	2	11	0.21	0	1	0.21	,	0.21	0	1	,	,
,	PAK_5013	-	short chain dehydrogenase family protein	,	10	8	1.3	0.72	0	0	,	2	10	0.21	0.01	1	0.21	,	0.21	0	1	,	,
,	PAK_6297	+	hypothetical protein	,	48	338	0.21	0.02	1	0.21	,	1	9	0.17	0.01	1	0.17	,	0.21	0	1	,	,
,	PAK_6299	+	hypothetical protein	,	22	152	0.21	0.02	1	0.21	,	2	6	0.62	0.55	0	0	,	0.21	0	1	,	,
,	PAK_140	+	N-acetylmuramoyl-L-alanine amidase family protein	,	8	49	0.22	0.02	1	0.22	,	3	8	0.42	0.18	0	0	,	0.22	0	1	,	,
,	PAK_959002	-	hypothetical protein	,	36	21	1.71	0.31	0	0	,	68	336	0.22	0	1	0.22	,	0.22	0	1	,	,
,	PAK_3403	-	coA-transferase III family protein	,	1	5	0.39	1	0	0	,	1	9	0.22	0.01	1	0.22	,	0.22	0	1	,	,
,	PAK_3705	-	PPIC-type PPIASE domain protein	,	3	12	0.24	0.01	1	0.24	,	4	25	0.22	0.03	1	0.22	,	0.22	0	1	,	,
,	PAK_3866	-	hypothetical protein	,	5	4	1.68	1	0	0	,	1	6	0.22	0.04	1	0.22	,	0.22	0	1	,	,
,	PAK_321	+	acylphosphatase family protein	,	13	67	0.23	0.01	1	0.23	,	32	15	1.73	0.28	0	0	,	0.23	0	1	,	,
,	PAK_908	+	amino acid permease family protein	,	2	12	0.23	0.01	1	0.23	,	6	8	0.81	0.79	0	0	,	0.23	0	1	,	,
,	PAK_1321	+	hypothetical protein	,	2	11	0.23	0.01	1	0.23	,	11	10	1.08	0.92	0	0	,	0.23	0	1	,	,
,	PAK_4104	-	phosphopantetheine attachment site family protein	,	1	9	0.17	1	0	0	,	3	18	0.23	0	1	0.23	,	0.23	0	1	,	,
,	PAK_5334	-	hypothetical protein	,	1	5	0.32	1	0	0	,	1	6	0.23	0.04	1	0.23	,	0.23	0	1	,	,
,	PAK_6286	+	hypothetical protein	,	94	563	0.23	0.03	1	0.23	,	34	15	1.85	0.27	0	0	,	0.23	0	1	,	,
,	PAK_6298	+	hypothetical protein	,	34	219	0.23	0.04	1	0.23	,	1	7	0.21	0.03	1	0.21	,	0.23	0	1	,	,
,	PAK_586	-	transporter, basic amino acid/polyamine antiporter family protein	,	57	27	1.82	0.22	0	0	,	9	37	0.24	0	1	0.24	,	0.24	0	1	,	,
,	PAK_6279	+	hypothetical protein	,	12	61	0.24	0.02	1	0.24	,	2	4	0.98	0.99	0	0	,	0.24	0	1	,	,
,	PAK_6282	+	phage baseplate assembly V family protein	,	21	117	0.24	0.03	1	0.24	,	2	8	0.32	0.12	0	0	,	0.24	0	1	,	,
,	PAK_355|pqsA	+	AMP-binding enzyme family protein	,	2	10	0.25	0.03	1	0.25	,	3	4	1.4	0.73	0	0	,	0.25	0	1	,	,
,	PAK_395	+	helix-turn-helix family protein	,	21	91	0.25	0	1	0.25	,	3	6	0.63	0.54	0	0	,	0.25	0	1	,	,
,	PAK_495	+	glucose / Sorbosone dehydrogenase family protein	,	15	65	0.25	0.01	1	0.25	,	29	42	0.64	0.41	0	0	,	0.25	0	1	,	,
,	PAK_887	-	glutathione S-transferase, C-terminal domain protein	,	25	96	0.3	0.04	1	0.3	,	2	11	0.25	0.01	1	0.25	,	0.25	0	1	,	,
,	PAK_4709	-	hypothetical protein	,	1	4	0.65	1	0	0	,	2	9	0.25	0.03	1	0.25	,	0.25	0	1	,	,
,	PAK_5758	+	hypothetical protein	,	7	29	0.25	0.01	1	0.25	,	2	5	0.59	0.53	0	0	,	0.25	0	1	,	,
,	PAK_6150	+	biotin-requiring enzyme family protein	,	2	12	0.25	0.02	1	0.25	,	7	4	2.4	0.21	0	0	,	0.25	0	1	,	,
,	PAK_6291	+	phage P2 GpU family protein	,	38	227	0.25	0.05	1	0.25	,	3	9	0.41	0.21	0	0	,	0.25	0	1	,	,
,	PAK_271	+	hypothetical protein	,	6	25	0.26	0.03	1	0.26	,	1	4	0.5	1	0	0	,	0.26	0	1	,	,
,	PAK_891	+	short chain dehydrogenase family protein	,	16	68	0.26	0.02	1	0.26	,	0	5	0.23	1	0	0	,	0.26	0	1	,	,
,	PAK_4422	-	glyoxalase/Bleomycin resistance /Dioxygenase superfamily protein	,	0	4	0.39	1	0	0	,	1	8	0.27	0.04	1	0.27	,	0.27	0	1	,	,
,	PAK_4510	+	putative membrane protein	,	5	19	0.27	0.03	1	0.27	,	1	5	0.45	1	0	0	,	0.27	0	1	,	,
,	PAK_4735	-	acetyl-CoA C-acetyltransferase family protein	,	3	5	0.89	1	0	0	,	7	27	0.27	0	1	0.27	,	0.27	0	1	,	,
,	PAK_179	+	bacterial regulatory s, tetR family protein	,	3	10	0.28	0.03	1	0.28	,	3	7	0.68	0.63	0	0	,	0.28	0	1	,	,
,	PAK_2829	-	outer membrane autotransporter barrel domain protein	,	20	13	1.35	0.64	0	0	,	2	9	0.28	0.04	1	0.28	,	0.28	0	1	,	,
,	PAK_3184	-	antibiotic biosynthesis monooxygenase family protein	,	6	4	1.82	1	0	0	,	2	9	0.28	0.04	1	0.28	,	0.28	0	1	,	,
,	PAK_3355|algA	+	mannose-1-phosphate guanylyltransferase/mannose-6-phosphate isomerase	,	2	9	0.28	0.04	1	0.28	,	6	32	0.2	0	1	0.2	,	0.28	0	1	,	,
,	PAK_3325	-	efflux transporter, RND family, MFP subunit	,	8	6	1.22	0.81	0	0	,	4	13	0.29	0.03	1	0.29	,	0.29	0	1	,	,
,	PAK_1992	-	glucose / Sorbosone dehydrogenase family protein	,	3	5	0.87	1	0	0	,	3	12	0.3	0.05	1	0.3	,	0.3	0	1	,	,
,	PAK_575201	+	hypothetical protein	,	50	200	0.3	0.04	1	0.3	,	3	8	0.51	0.35	0	0	,	0.3	0	1	,	,
,	PAK_681	+	bacterial regulatory s, tetR family protein	,	23	78	0.31	0.02	1	0.31	,	0	4	0.32	1	0	0	,	0.31	0	1	,	,
,	PAK_1827	+	bacterial regulatory , arsR family protein	,	10	31	0.31	0.01	1	0.31	,	2	6	0.56	0.49	0	0	,	0.31	0	1	,	,
,	PAK_5284	-	major Facilitator Superfamily protein	,	14	9	1.53	0.49	0	0	,	3	11	0.31	0.05	1	0.31	,	0.31	0	1	,	,
,	PAK_4096	-	ABC transporter family protein	,	3	4	0.83	1	0	0	,	6	20	0.32	0.02	1	0.32	,	0.32	0	1	,	,
,	PAK_1043	-	2Fe-2S iron-sulfur cluster binding domain protein	,	1	7	0.16	1	0	0	,	9	32	0.33	0.01	1	0.33	,	0.33	0	1	,	,
,	PAK_1799	-	hypothetical protein	,	1	4	0.53	1	0	0	,	30	94	0.33	0.01	1	0.33	,	0.33	0	1	,	,
,	PAK_2523	-	RES domain protein	,	5	6	0.92	1	0	0	,	109	368	0.33	0.02	1	0.33	,	0.33	0	1	,	,
,	PAK_3147	+	triose-phosphate Transporter family protein	,	8	24	0.33	0.03	1	0.33	,	7	5	1.97	0.36	0	0	,	0.33	0	1	,	,
,	PAK_4081	+	doxX family protein	,	9	29	0.33	0.04	1	0.33	,	2	8	0.38	0.12	0	0	,	0.33	0	1	,	,
,	PAK_4188	-	response regulator	,	14	11	1.14	0.85	0	0	,	5	15	0.33	0.02	1	0.33	,	0.33	0	1	,	,
,	,	,	,	,	,	,	,	,	,	,	,	,	,	,	,	,	,	,	,	,	,	,	,
,	,	,	,	,	,	,	,	,	,	,	,	,	,	,	,	,	,	,	,	,	,	,	,

## Sheet: ncRNA
				.
	Considered Fold change threshold	3		.															in Strand
				.	(+) strand							(-) strand								65	0
	Gene	Strand	Comments	.	Mean 0M	Mean 13M	Fold Change	pvalue	pvalue<0,05	Display Fold change if pvalue<0,05		Mean 0M	Mean 13M	Fold Change	pvalue	pvalue<0,05	Display Fold change if pvalue<0,05		Significant (p<0,05) Fold Change	DOWN after 13min	UP after 13min
	PAK_n039	+	potential sRNA	.	223	8	18.41	0	1	18.41		5	4	1.49	0.71	0	0		18.41	1	0
	PAK_n037	-	potential sRNA	.	4	4	1.57	1	0	0		227	12	16.92	0	1	16.92		16.92	1	0
	PAK_n095	+	potential riboswitch	.	305	13	16.28	0	1	16.28		2	4	0.9	0.93	0	0		16.28	1	0
	PAK_n045	-	potential sRNA	.	1	4	0.53	1	0	0		235	11	15.08	0	1	15.08		15.08	1	0
	PAK_n001	+	CrcZ	.	138774	12037	9.49	0	1	9.49		1442	155	5.49	0.01	1	5.49		9.49	1	0
	PAK_n097	+	potential riboswitch	.	245	19	9.42	0	1	9.42		65	21	2.48	0.03	1	2.48		9.42	1	0
	PAK_n005	-	P24 ncRNA	.	1	4	0.71	1	0	0		674	63	9.14	0	1	9.14		9.14	1	0
	PAK_n026	+	potential sRNA	.	1397	111	9.13	0	1	9.13		2	4	1.07	0.96	0	0		9.13	1	0
	PAK_n120	-	antisens	.	371	44	6.67	0	1	6.67		197	16	8.88	0	1	8.88		8.88	1	0
	PAK_n098	+	potential riboswitch	.	86	8	8.81	0	1	8.81		1	4	0.55	1	0	0		8.81	1	0
	PAK_n046	+	potential sRNA	.	220	20	8.14	0	1	8.14		6	6	1.34	0.74	0	0		8.14	1	0
	PAK_n116	-	antisens	.	2	4	1.04	1	0	0		59	7	7.84	0	1	7.84		7.84	1	0
	PAK_n084	-	potential riboswitch	.	3	5	0.83	1	0	0		1012	104	7.3	0	1	7.3		7.3	1	0
	PAK_n024	-	sX8	.	40	7	3.46	1	0	0		5224	578	7.24	0	1	7.24		7.24	1	0
	PAK_n077	-	FMN riboswitch	.	48	11	2.77	1	0	0		2540	300	7.07	0	1	7.07		7.07	1	0
	PAK_n030	-	potential sRNA	.	46	11	3.45	0.02	1	3.45		40	6	6.91	0	1	6.91		6.91	1	0
	PAK_n101	+	potential riboswitch	.	149	15	6.86	0	1	6.86		1	6	0.29	0.1	0	0		6.86	1	0
	PAK_n017	+	PrrF2	.	57	6	6.71	0	1	6.71		7	5	2.04	0.31	0	0		6.71	1	0
	PAK_n040	+	potential sRNA	.	41	5	6.25	0	1	6.25		2	5	0.55	0.46	0	0		6.25	1	0
	PAK_n102	+	potential riboswitch	.	798	107	6.2	0	1	6.2		4	8	0.68	0.65	0	0		6.2	1	0
	PAK_n016	+	PrrF1	.	228	28	6.06	0	1	6.06		19	5	4.26	0.02	1	4.26		6.06	1	0
	PAK_n072	+	potential small asRNA	.	37	5	5.96	0	1	5.96		7	10	0.76	0.71	0	0		5.96	1	0
	PAK_n025	-	T44 RNA	.	15	9	1.45	1	0	0		988	147	5.54	0	1	5.54		5.54	1	0
	PAK_n068	+	potential small asRNA	.	37	6	5.33	0	1	5.33		2	6	0.54	0.43	0	0		5.33	1	0
	PAK_n038	+	potential sRNA	.	285	43	5.27	0	1	5.27		3	4	0.99	0.99	0	0		5.27	1	0
	PAK_n073	+	sucA- II RNA motif	.	822	134	5.19	0	1	5.19		8	7	1.25	0.8	0	0		5.19	1	0
	PAK_n062	-	potential small asRNA	.	7	5	1.89	0.39	0	0		32	6	5.14	0	1	5.14		5.14	1	0
	PAK_n050	+	potential sRNA	.	59	9	5.03	0	1	5.03		2	10	0.31	0.06	0	0		5.03	1	0
	PAK_n047	+	potential sRNA	.	177	26	5	0	1	5		1	4	0.61	1	0	0		5	1	0
	PAK_n087	+	potential riboswitch	.	300	46	4.96	0	1	4.96		8	6	1.66	0.47	0	0		4.96	1	0
	PAK_n074	+	Cobalamin riboswitch	.	240	39	4.93	0	1	4.93		1	6	0.44	0.34	0	0		4.93	1	0
	PAK_n067	-	potential small asRNA	.	7	7	1.03	0.97	0	0		50	9	4.8	0	1	4.8		4.8	1	0
	PAK_n009	-	P33	.	1	4	0.51	1	0	0		52	9	4.77	0	1	4.77		4.77	1	0
	PAK_n079	-	Pseudomon-groES RNA motif	.	3	4	1.18	1	0	0		226	38	4.53	0	1	4.53		4.53	1	0
	PAK_n055	-	potential sRNA	.	1	4	0.51	1	0	0		88	15	4.46	0	1	4.46		4.46	1	0
	PAK_n086	+	potential riboswitch	.	524	98	4.44	0	1	4.44		60	9	5.69	0	1	5.69		4.44	1	0
	PAK_n089	-	potential riboswitch	.	1	4	0.81	1	0	0		180	35	4.42	0	1	4.42		4.42	1	0
	PAK_n125	+	potential riboswitch	.	91	16	4.39	0	1	4.39		17	5	3.14	0.07	0	0		4.39	1	0
	PAK_n085	-	potential riboswitch	.	8	7	1.08	0.93	0	0		651	130	4.26	0	1	4.26		4.26	1	0
	PAK_n012	-	P37	.	16	4	4.19	0.03	1	4.19		136	25	4.17	0	1	4.17		4.17	1	0
	PAK_n119	+	as_17	.	72	13	4.17	0	1	4.17		22	10	1.95	0.22	0	0		4.17	1	0
	PAK_n100	-	potential riboswitch	.	5	5	1.2	1	0	0		462	104	4.01	0	1	4.01		4.01	1	0
	PAK_n099	+	potential riboswitch	.	120	25	3.92	0	1	3.92		3	5	0.95	0.96	0	0		3.92	1	0
	PAK_n091	+	potential riboswitch	.	93	19	3.9	0	1	3.9		1	4	0.48	1	0	0		3.9	1	0
	PAK_n032	-	potential sRNA	.	58	13	2.63	1	0	0		435	95	3.79	0.01	1	3.79		3.79	1	0
	PAK_n075	+	rne-II RNA motif	.	2453	568	3.73	0.01	1	3.73		25	8	2.44	0.23	0	0		3.73	1	0
	PAK_n029	-	potential sRNA	.	7	5	1.41	0.74	0	0		89	21	3.64	0.01	1	3.64		3.64	1	0
	PAK_n090	+	potential riboswitch	.	383	90	3.64	0	1	3.64		2	5	0.59	0.52	0	0		3.64	1	0
	PAK_n028	-	potential sRNA	.	3	4	1.4	1	0	0		66	14	3.63	0.01	1	3.63		3.63	1	0
	PAK_n035	+	potential sRNA	.	272	64	3.59	0	1	3.59		9	6	1.76	0.4	0	0		3.59	1	0
	PAK_n096	+	potential riboswitch	.	263	64	3.56	0	1	3.56		3	5	0.82	0.86	0	0		3.56	1	0
	PAK_n059	+	potential sRNA	.	84	19	3.44	0.01	1	3.44		1	4	0.68	1	0	0		3.44	1	0
	PAK_n092	+	potential riboswitch	.	148	37	3.41	0.01	1	3.41		1	4	0.54	1	0	0		3.41	1	0
	PAK_n088	-	potential riboswitch	.	3	4	1.06	1	0	0		221	52	3.39	0	1	3.39		3.39	1	0
	PAK_n108	-	as_06	.	8	7	1.17	0.85	0	0		96	23	3.31	0	1	3.31		3.31	1	0
	PAK_n118	+	as_16	.	62	15	3.3	0.01	1	3.3		19	5	4.13	0.01	1	4.13		3.3	1	0
	PAK_n064	-	potential small asRNA	.	2	4	0.9	1	0	0		86	20	3.27	0.01	1	3.27		3.27	1	0
	PAK_n070	-	potential small asRNA	.	2	4	1.04	1	0	0		27	8	3.24	0.04	1	3.24		3.24	1	0
	PAK_n071	+	potential small asRNA	.	36	10	3.22	0.02	1	3.22		2	7	0.33	0.09	0	0		3.22	1	0
	PAK_n011	+	P33	.	82	20	3.21	0.01	1	3.21		5	4	1.95	0.42	0	0		3.21	1	0
	PAK_n033	+	potential sRNA	.	728	193	3.19	0.03	1	3.19		13	8	1.67	0.49	0	0		3.19	1	0
	PAK_n111	-	antisens	.	34	6	4.55	0.01	1	4.55		190	48	3.17	0	1	3.17		3.17	1	0
	PAK_n065	+	potential small asRNA	.	59	15	3.16	0.01	1	3.16		4	7	0.7	0.65	0	0		3.16	1	0
	PAK_n007	+	P33	.	237	63	3.05	0.03	1	3.05		16	8	1.93	0.34	0	0		3.05	1	0
	PAK_n058	+	potential sRNA	.	42	12	3.01	0.04	1	3.01		5	13	0.37	0.06	0	0		3.01	1	0
	PAK_n036	+	potential sRNA	.	285	138	1.88	0.2	0	0		5	6	1.04	0.97	0	0		0	0	0
	PAK_n093	+	potential riboswitch	.	263	114	2.09	0.11	0	0		5	6	0.86	0.89	0	0		0	0	0
	PAK_n083	+	Cobalamin riboswitch	.	222	86	2.22	0.16	0	0		2	5	0.72	0.77	0	0		0	0	0
	PAK_n066	-	potential small asRNA	.	12	5	2.35	0.18	0	0		53	17	2.61	0.03	1	2.61		2.61	0	0
	PAK_n060	+	potential sRNA	.	52	15	2.99	0.02	1	2.99		1	4	0.44	1	0	0		2.99	0	0
	PAK_n027	-	potential sRNA	.	1	4	0.56	1	0	0		63	18	2.85	0.01	1	2.85		2.85	0	0
	PAK_n022	+	SRP/4,5S RNA	.	10571	4338	2.19	0.18	0	0		1242	460	2	0.43	0	0		0	0	0
	PAK_n013	+	partial 4,5S ribosomal RNA	.	555	185	2.52	0.13	0	0		98	41	1.82	0.49	0	0		0	0	0
	PAK_n103	+	as_01	.	239	138	1.61	0.37	0	0		2	6	0.47	0.34	0	0		0	0	0
	PAK_n052	+	potential sRNA	.	15	5	2.99	0.09	0	0		32	22	1.24	0.67	0	0		0	0	0
	PAK_n104	-	antisens	.	4	4	1.63	1	0	0		117	28	3.01	0.09	0	0		0	0	0
	PAK_n051	+	potential sRNA	.	68	160	0.45	0.14	0	0		3	7	0.56	0.41	0	0		0	0	0
	PAK_n043	-	potential sRNA	.	1	4	0.51	1	0	0		26	10	2.33	0.12	0	0		0	0	0
	PAK_n053	+	potential sRNA	.	27	9	2.7	0.07	0	0		6	6	1.29	0.79	0	0		0	0	0
	PAK_n069	+	potential small asRNA	.	14	5	3.06	0.1	0	0		2	4	1.03	0.98	0	0		0	0	0
	PAK_n105	-	antisens	.	15	9	1.51	0.54	0	0		92	30	2.48	0.04	1	2.48		2.48	0	0
	PAK_n078	-	Cobalamin riboswitch	.	5	5	0.99	1	0	0		527	225	2.19	0.03	1	2.19		2.19	0	0
	PAK_n082	+	Cobalamin riboswitch	.	11	7	1.32	0.73	0	0		158	70	1.99	0.08	0	0		0	0	0
	PAK_n076	+	Cobalamin riboswitch	.	93	24	3	0.02	1	3		5	11	0.45	0.19	0	0		3	0	0
	PAK_n004	-	P16	.	3	4	1.3	1	0	0		601	370	1.53	0.45	0	0		0	0	0
	PAK_n020	+	rmf RNA motif	.	1	4	0.58	1	0	0		24	11	1.97	0.22	0	0		0	0	0
	PAK_n056	+	potential sRNA	.	62	26	1.96	0.23	0	0		2	10	0.27	0.04	1	0.27		0	0	0
	PAK_n002	-	gyrA RNA motif	.	1	4	0.77	1	0	0		57	16	2.95	0.01	1	2.95		2.95	0	0
	PAK_n107	-	as_05	.	8	5	1.71	0.49	0	0		69	43	1.36	0.65	0	0		0	0	0
	PAK_n014	-	PhrS	.	2	4	0.9	1	0	0		3950	626	3.45	1	0	0		0	0	0
	PAK_n042	+	potential sRNA	.	29	13	1.9	0.23	0	0		6	9	0.76	0.71	0	0		0	0	0
	PAK_n124	-	potential riboswitch	.	5	7	0.83	0.82	0	0		88	24	2.96	0.02	1	2.96		2.96	0	0
	PAK_n122	+	potential small asRNA	.	34	13	2.19	0.14	0	0		8	4	2.94	0.14	0	0		0	0	0
	PAK_n010	-	P33	.	2	4	1.05	1	0	0		22	10	2.22	0.12	0	0		0	0	0
	PAK_n008	-	P33	.	2	4	1.11	1	0	0		4	4	1.73	0.54	0	0		0	0	0
	PAK_n015	-	PrrB/RsmZ	.	83	48	1.46	0.68	0	0		448	301	1.41	0.59	0	0		0	0	0
	PAK_n123	+	potential small asRNA	.	63	36	1.6	0.3	0	0		1	5	0.27	1	0	0		0	0	0
	PAK_n044	-	potential sRNA	.	6	5	1.34	0.72	0	0		135	40	2.74	0.04	1	2.74		2.74	0	0
	PAK_n006	+	P27 ncRNA	.	17	8	1.75	0.52	0	0		1648	600	2.53	0.03	1	2.53		0	0	0
	PAK_n109	-	antisens	.	33	11	2.46	0.07	0	0		145	66	1.89	0.13	0	0		0	0	0
	PAK_n121	-	potential small asRNA	.	582	143	3.48	0.01	1	3.48		30	12	2.06	0.24	0	0		0	0	0
	PAK_n019	-	Ribonuclease P	.	8708	5152	1.46	1	0	0		508674	255589	1.9	0.14	0	0		0	0	0
	PAK_n110	-	antisens	.	8	6	1.26	0.77	0	0		660	370	1.66	0.39	0	0		0	0	0
	PAK_n081	+	TPP riboswitch	.	3	4	1.14	1	0	0		272	48	4.48	0	1	4.48		0	0	0
	PAK_n112	-	antisens	.	219	57	3.11	0.02	1	3.11		123	52	1.97	0.13	0	0		0	0	0
	PAK_n113	-	antisens	.	54	23	1.9	0.22	0	0		80	48	1.45	0.5	0	0		0	0	0
	PAK_n057	+	potential sRNA	.	220	63	2.79	0.09	0	0		39	35	0.95	0.93	0	0		0	0	0
	PAK_n114	-	as_12	.	217	37	4.47	0	1	4.47		141	112	1.18	0.81	0	0		0	0	0
	PAK_n115	+	as_13	.	712	210	2.88	0.06	0	0		19	18	0.91	0.89	0	0		0	0	0
	PAK_n049	+	potential sRNA	.	89	62	1.3	0.67	0	0		3	5	1.04	0.97	0	0		0	0	0
	PAK_n023	+	SsrS/6S RNA	.	290840	113739	2.38	0.06	0	0		405	216	1.67	0.5	0	0		0	0	0
	PAK_n063	+	potential small asRNA	.	42	33	1.12	0.86	0	0		0	4	0.35	1	0	0		0	0	0
	PAK_n117	-	antisens	.	60	17	2.83	0.02	1	2.83		454	185	2.14	0.19	0	0		0	0	0
	PAK_n054	+	potential sRNA	.	11	6	2.06	0.3	0	0		1	4	0.41	1	0	0		0	0	0
	PAK_n018	-	Pseudomon-1 RNA motif	.	24	8	2.92	0.05	1	2.92		112	65	1.56	0.27	0	0		0	0	0
	PAK_n061	+	potential small asRNA	.	44	24	1.51	0.47	0	0		32	16	1.65	0.33	0	0		0	0	0
	PAK_n041	+	potential sRNA	.	905	858	1.05	0.95	0	0		3	5	0.99	0.99	0	0		0	0	0
	PAK_n003	+	P1	.	10	6	1.64	0.5	0	0		334	67	4.08	0	1	4.08		0	0	0
	PAK_n048	+	potential sRNA	.	122	48	2.12	0.17	0	0		1	4	0.55	1	0	0		0	0	0
	PAK_n080	-	SAH riboswitches	.	3	4	1.17	1	0	0		181	86	1.92	0.08	0	0		0	0	0
	PAK_n021	+	RsmY	.	1520	491	2.6	0.13	0	0		120	53	1.74	1	0	0		0	0	0
	PAK_n034	+	potential sRNA	.	93	58	1.4	0.69	0	0		1	4	0.4	1	0	0		0	0	0
				.																				.
											.

## Sheet: Graph
.	.	.	.	.	.	.	.	.	.	.	.	.	.	.	.	.	.	.	.	.	.	.	.
.	.	.	(+) strand				.	(-) strand				.	IN STRAND		.	.	GRAPH					.	.
.	Gene	Strand	Mean 0M	Mean 13M	LOG10Mean	Fold Change	.	Mean 0M	Mean 13M	LOG10Mean	Fold Change	.	LOG10(Mean Expression)	LOG2(FoldChange)	.	.	LOG10Mean	Other gene features	P2-like prophage	PAK_4493-4499	ncRNA	.	.
.	PAK_1	+	296522	55470	5.2455	4.07	.	6167	456	3.52002	5.35	.	5.2455	-2.02503	.	.	5.2455	-2.02503				.	.
.	PAK_2|dnaE	-	38	82	1.77815	0.49	.	47	23	1.54407	1.68	.	1.54407	-0.748461	.	.	1.54407	-0.748461				.	.
.	PAK_3	-	2	23	1.09691	0.11	.	11	8	0.977724	1.36	.	0.977724	-0.443607	.	.	0.977724	-0.443607				.	.
.	PAK_4	-	4	9	0.812913	0.49	.	9	5	0.845098	2.27	.	0.845098	-1.18269	.	.	0.845098	-1.18269				.	.
.	PAK_5	+	11	18	1.16137	0.56	.	3	5	0.60206	0.98	.	1.16137	0.836501	.	.	1.16137	0.836501				.	.
.	PAK_6	-	7	9	0.90309	0.84	.	1	4	0.39794	0.65	.	0.39794	0.621488	.	.	0.39794	0.621488				.	.
.	PAK_7	+	5	9	0.845098	0.65	.	1	5	0.477121	0.4	.	0.845098	0.621488	.	.	0.845098	0.621488				.	.
.	PAK_8	+	1	4	0.39794	0.43	.	0	4	0.30103	0.28	.	0.39794	1.21759	.	.	0.39794	1.21759				.	.
.	PAK_9	+	3	7	0.69897	0.58	.	28	7	1.24304	3.97	.	0.69897	0.785875	.	.	0.69897	0.785875				.	.
.	PAK_10	-	1	7	0.60206	0.18	.	2	6	0.60206	0.54	.	0.60206	0.888969	.	.	0.60206	0.888969				.	.
.	PAK_11|gspH	-	0	4	0.30103	0.32	.	1	4	0.39794	0.53	.	0.39794	0.915936	.	.	0.39794	0.915936				.	.
.	PAK_12	+	2	6	0.60206	0.51	.	0	4	0.30103	0.35	.	0.60206	0.971431	.	.	0.60206	0.971431				.	.
.	PAK_13|gspI	-	2	5	0.544068	0.51	.	1	4	0.39794	0.71	.	0.39794	0.494109	.	.	0.39794	0.494109				.	.
.	PAK_14|gspG	+	2	7	0.653213	0.32	.	1	5	0.477121	0.34	.	0.653213	1.64386	.	.	0.653213	1.64386				.	.
.	PAK_15	+	1	7	0.60206	0.27	.	5	4	0.653213	1.8	.	0.60206	1.88897	.	.	0.60206	1.88897				.	.
.	PAK_16	+	2	6	0.60206	0.38	.	1	4	0.39794	0.45	.	0.60206	1.39593	.	.	0.60206	1.39593				.	.
.	PAK_17	+	1	5	0.477121	0.3	.	1	5	0.477121	0.54	.	0.477121	1.73697	.	.	0.477121	1.73697				.	.
.	PAK_18	+	0	4	0.30103	0.28	.	0	4	0.30103	0.35	.	0.30103	1.8365	.	.	0.30103	1.8365				.	.
.	PAK_19|gspD	+	4	8	0.778151	0.65	.	9	20	1.16137	0.42	.	0.778151	0.621488	.	.	0.778151	0.621488				.	.
.	PAK_20|gspE	+	3	4	0.544068	1.21	.	5	15	1	0.33	.	0.544068	-0.275007	.	.	0.544068	-0.275007				.	.
.	PAK_21	+	0	4	0.30103	0.39	.	0	4	0.30103	0.35	.	0.30103	1.35845	.	.	0.30103	1.35845				.	.
.	PAK_22|gspF	+	1	4	0.39794	0.39	.	4	13	0.929419	0.3	.	0.39794	1.35845	.	.	0.39794	1.35845				.	.
.	PAK_23	+	1	4	0.39794	0.64	.	6	8	0.845098	0.83	.	0.39794	0.643856	.	.	0.39794	0.643856				.	.
.	PAK_24	+	6	4	0.69897	2.35	.	4	7	0.740363	0.63	.	0.69897	-1.23266	.	.	0.69897	-1.23266				.	.
.	PAK_25	+	0	4	0.30103	0.34	.	0	4	0.30103	0.35	.	0.30103	1.55639	.	.	0.30103	1.55639				.	.
.	PAK_26	+	122	102	2.04922	1.12	.	66	32	1.6902	1.7	.	2.04922	-0.163499	.	.	2.04922	-0.163499				.	.
.	PAK_27	+	1	4	0.39794	0.47	.	2	4	0.477121	0.79	.	0.39794	1.08927	.	.	0.39794	1.08927				.	.
.	PAK_28	-	0	4	0.30103	0.39	.	0	4	0.30103	0.35	.	0.30103	1.51457	.	.	0.30103	1.51457				.	.
.	PAK_29	+	3	6	0.653213	0.7	.	3	8	0.740363	0.44	.	0.653213	0.514573	.	.	0.653213	0.514573				.	.
.	PAK_30	+	1	4	0.39794	0.73	.	1	4	0.39794	0.41	.	0.39794	0.454032	.	.	0.39794	0.454032				.	.
.	PAK_31	+	2	4	0.477121	0.67	.	1	5	0.477121	0.45	.	0.477121	0.577767	.	.	0.477121	0.577767				.	.
.	PAK_32	+	1	4	0.39794	0.47	.	1	4	0.39794	0.44	.	0.39794	1.08927	.	.	0.39794	1.08927				.	.
.	PAK_33	+	2	4	0.477121	0.57	.	0	5	0.39794	0.24	.	0.477121	0.810966	.	.	0.477121	0.810966				.	.
.	PAK_34	+	2	7	0.653213	0.45	.	9	11	1	0.86	.	0.653213	1.152	.	.	0.653213	1.152				.	.
.	PAK_35	+	2	4	0.477121	0.68	.	0	4	0.30103	0.35	.	0.477121	0.556393	.	.	0.477121	0.556393				.	.
.	PAK_36	+	3	4	0.544068	0.9	.	1	4	0.39794	0.74	.	0.544068	0.152003	.	.	0.544068	0.152003				.	.
.	PAK_37	+	1	5	0.477121	0.32	.	2	4	0.477121	0.85	.	0.477121	1.64386	.	.	0.477121	1.64386				.	.
.	PAK_38	+	1	4	0.39794	0.56	.	1	4	0.39794	0.49	.	0.39794	0.836501	.	.	0.39794	0.836501				.	.
.	PAK_39	+	5	7	0.778151	0.83	.	2	4	0.477121	0.71	.	0.778151	0.268817	.	.	0.778151	0.268817				.	.
.	PAK_41	+	34	13	1.37107	2.21	.	2	4	0.477121	0.95	.	1.37107	-1.14405	.	.	1.37107	-1.14405				.	.
.	PAK_40	-	17	14	1.19033	1.01	.	8	5	0.812913	2.07	.	0.812913	-1.04963	.	.	0.812913	-1.04963				.	.
.	PAK_42	-	3	11	0.845098	0.31	.	20	13	1.21748	1.46	.	1.21748	-0.545968	.	.	1.21748	-0.545968				.	.
.	PAK_43	-	4	13	0.929419	0.35	.	34	11	1.35218	2.78	.	1.35218	-1.47508	.	.	1.35218	-1.47508				.	.
.	PAK_44	-	4	10	0.845098	0.39	.	155	68	2.04727	2.01	.	2.04727	-1.0072	.	.	2.04727	-1.0072				.	.
.	PAK_45	-	4	4	0.60206	1.5	.	47	25	1.5563	2.16	.	1.5563	-1.11103	.	.	1.5563	-1.11103				.	.
.	PAK_46	-	3	5	0.60206	0.83	.	68	20	1.64345	2.81	.	1.64345	-1.49057	.	.	1.64345	-1.49057				.	.
.	PAK_47	-	2	6	0.60206	0.37	.	12	10	1.04139	1.23	.	1.04139	-0.298658	.	.	1.04139	-0.298658				.	.
.	PAK_48	-	3	5	0.60206	0.62	.	10	12	1.04139	0.78	.	1.04139	0.358454	.	.	1.04139	0.358454				.	.
.	PAK_49	+	2	5	0.544068	0.63	.	1	5	0.477121	0.55	.	0.544068	0.666576	.	.	0.544068	0.666576				.	.
.	PAK_50|gloA	+	5	6	0.740363	1.03	.	5	5	0.69897	1.48	.	0.740363	-0.0426443	.	.	0.740363	-0.0426443				.	.
.	PAK_51	-	2	4	0.477121	0.73	.	6	7	0.812913	1	.	0.812913	0	.	.	0.812913	0				.	.
.	PAK_52	-	1	4	0.39794	0.71	.	29	13	1.32222	1.92	.	1.32222	-0.941106	.	.	1.32222	-0.941106				.	.
.	PAK_53	+	9	6	0.875061	1.58	.	1	4	0.39794	0.72	.	0.875061	-0.659925	.	.	0.875061	-0.659925				.	.
.	PAK_54	+	10	7	0.929419	1.48	.	34	17	1.40654	1.7	.	0.929419	-0.565597	.	.	0.929419	-0.565597				.	.
.	PAK_55	-	6	6	0.778151	0.98	.	92	29	1.78176	2.68	.	1.78176	-1.42223	.	.	1.78176	-1.42223				.	.
.	PAK_56	-	3	6	0.653213	0.82	.	69	24	1.66745	2.31	.	1.66745	-1.20789	.	.	1.66745	-1.20789				.	.
.	PAK_57	-	4	7	0.740363	0.68	.	23	10	1.21748	2.12	.	1.21748	-1.08406	.	.	1.21748	-1.08406				.	.
.	PAK_58	-	3	4	0.544068	0.91	.	2	4	0.477121	0.94	.	0.477121	0.0892673	.	.	0.477121	0.0892673				.	.
.	PAK_59	-	5	5	0.69897	1.43	.	23	13	1.25527	1.65	.	1.25527	-0.722466	.	.	1.25527	-0.722466				.	.
.	PAK_60	-	4	7	0.740363	0.62	.	12	10	1.04139	1.18	.	1.04139	-0.238787	.	.	1.04139	-0.238787				.	.
.	PAK_61	-	2	4	0.477121	0.68	.	6	6	0.778151	1.42	.	0.778151	-0.505891	.	.	0.778151	-0.505891				.	.
.	PAK_62	-	2	4	0.477121	0.82	.	16	8	1.07918	1.85	.	1.07918	-0.887525	.	.	1.07918	-0.887525				.	.
.	PAK_63	-	4	8	0.778151	0.51	.	28	12	1.30103	1.94	.	1.30103	-0.956057	.	.	1.30103	-0.956057				.	.
.	PAK_64	+	2	5	0.544068	0.61	.	1	4	0.39794	0.49	.	0.544068	0.713119	.	.	0.544068	0.713119				.	.
.	PAK_65	+	5	4	0.653213	1.32	.	2	4	0.477121	1.02	.	0.653213	-0.400538	.	.	0.653213	-0.400538				.	.
.	PAK_66	+	2	4	0.477121	0.64	.	2	5	0.544068	0.68	.	0.477121	0.643856	.	.	0.477121	0.643856				.	.
.	PAK_67	+	1	4	0.39794	0.47	.	1	4	0.39794	0.6	.	0.39794	1.08927	.	.	0.39794	1.08927				.	.
.	PAK_68	-	1	4	0.39794	0.51	.	15	14	1.16137	0.97	.	1.16137	0.0439433	.	.	1.16137	0.0439433				.	.
.	PAK_69	+	12	9	1.02119	1.23	.	6	8	0.845098	0.85	.	1.02119	-0.298658	.	.	1.02119	-0.298658				.	.
.	PAK_70	-	13	9	1.04139	1.32	.	4	5	0.653213	1.07	.	0.653213	-0.0976108	.	.	0.653213	-0.0976108				.	.
.	PAK_71	-	1	6	0.544068	0.31	.	6	9	0.875061	1.14	.	0.875061	-0.189034	.	.	0.875061	-0.189034				.	.
.	PAK_72	-	8	7	0.875061	1.05	.	2	5	0.544068	0.79	.	0.544068	0.340075	.	.	0.544068	0.340075				.	.
.	PAK_73	-	2	6	0.60206	0.52	.	2	4	0.477121	0.7	.	0.477121	0.514573	.	.	0.477121	0.514573				.	.
.	PAK_74	-	3	8	0.740363	0.43	.	5	6	0.740363	1.15	.	0.740363	-0.201634	.	.	0.740363	-0.201634				.	.
.	PAK_75	-	1	10	0.740363	0.14	.	9	9	0.954243	1.05	.	0.954243	-0.0703893	.	.	0.954243	-0.0703893				.	.
.	PAK_76	-	32	19	1.40654	1.53	.	3	8	0.740363	0.45	.	0.740363	1.152	.	.	0.740363	1.152				.	.
.	PAK_77|mmsA	-	20	13	1.21748	1.33	.	38	6	1.34242	5.96	.	1.34242	-2.57531	.	.	1.34242	-2.57531				.	.
.	PAK_78	+	17	10	1.13033	1.48	.	3	6	0.653213	0.78	.	1.13033	-0.565597	.	.	1.13033	-0.565597				.	.
.	PAK_79	+	32	15	1.37107	1.9	.	7	7	0.845098	1.06	.	1.37107	-0.925999	.	.	1.37107	-0.925999				.	.
.	PAK_80|ung	+	226	51	2.14145	3.61	.	2	5	0.544068	0.71	.	2.14145	-1.852	.	.	2.14145	-1.852				.	.
.	PAK_81	-	117	37	1.88649	2.64	.	46	35	1.60746	1.12	.	1.60746	-0.163499	.	.	1.60746	-0.163499				.	.
.	PAK_82	-	4	14	0.954243	0.29	.	5	9	0.845098	0.6	.	0.845098	0.736966	.	.	0.845098	0.736966				.	.
.	PAK_83	-	1	5	0.477121	0.33	.	1	5	0.477121	0.42	.	0.477121	1.25154	.	.	0.477121	1.25154				.	.
.	PAK_84	-	1	9	0.69897	0.22	.	10	6	0.90309	1.57	.	0.90309	-0.650765	.	.	0.90309	-0.650765				.	.
.	PAK_85	-	1	9	0.69897	0.18	.	16	5	1.02119	3.42	.	1.02119	-1.774	.	.	1.02119	-1.774				.	.
.	PAK_86	+	54	28	1.61278	1.61	.	3	4	0.544068	1.28	.	1.61278	-0.687061	.	.	1.61278	-0.687061				.	.
.	PAK_87	+	74	35	1.7364	1.78	.	31	13	1.34242	2.11	.	1.7364	-0.831877	.	.	1.7364	-0.831877				.	.
.	PAK_88	-	16	18	1.23045	0.84	.	167	37	2.0086	3.51	.	2.0086	-1.81147	.	.	2.0086	-1.81147				.	.
.	PAK_89	-	13	13	1.11394	0.97	.	60	36	1.68124	1.4	.	1.68124	-0.485427	.	.	1.68124	-0.485427				.	.
.	PAK_90	+	89	28	1.76716	2.56	.	6	4	0.69897	1.89	.	1.76716	-1.35614	.	.	1.76716	-1.35614				.	.
.	PAK_92	+	108	59	1.92169	1.6	.	25	6	1.19033	4.11	.	1.92169	-0.678072	.	.	1.92169	-0.678072				.	.
.	PAK_91|nadB	-	203	125	2.21484	1.5	.	733	280	2.70458	2.41	.	2.70458	-1.26903	.	.	2.70458	-1.26903				.	.
.	PAK_93|algU	+	798	404	2.77887	1.82	.	8	6	0.845098	1.53	.	2.77887	-0.863938	.	.	2.77887	-0.863938				.	.
.	PAK_94|mucA	+	402	181	2.46464	1.97	.	3	7	0.69897	0.63	.	2.46464	-0.978196	.	.	2.46464	-0.978196				.	.
.	PAK_95|mucB	+	282	148	2.33244	1.7	.	7	5	0.778151	1.53	.	2.33244	-0.765535	.	.	2.33244	-0.765535				.	.
.	PAK_96|mucC	+	114	33	1.86629	2.72	.	2	6	0.60206	0.55	.	1.86629	-1.44361	.	.	1.86629	-1.44361				.	.
.	PAK_97|mucD	+	1354	416	2.94694	2.84	.	17	12	1.16137	1.31	.	2.94694	-1.50589	.	.	2.94694	-1.50589				.	.
.	PAK_98|lepA	+	1597	580	3.03683	2.45	.	30	13	1.33244	1.85	.	3.03683	-1.29278	.	.	3.03683	-1.29278				.	.
.	PAK_99|lepB	+	259	134	2.29336	1.76	.	7	5	0.778151	1.9	.	2.29336	-0.815575	.	.	2.29336	-0.815575				.	.
.	PAK_100	+	244	69	2.19451	2.89	.	1	4	0.39794	0.66	.	2.19451	-1.53107	.	.	2.19451	-1.53107				.	.
.	PAK_101|rnc	+	381	157	2.42975	2.12	.	4	6	0.69897	0.91	.	2.42975	-1.08406	.	.	2.42975	-1.08406				.	.
.	PAK_102|era	+	227	122	2.2418	1.65	.	4	11	0.875061	0.47	.	2.2418	-0.722466	.	.	2.2418	-0.722466				.	.
.	PAK_103|recO	+	69	32	1.70329	1.82	.	4	7	0.740363	0.73	.	1.70329	-0.863938	.	.	1.70329	-0.863938				.	.
.	PAK_104|pdxJ	+	167	77	2.08636	1.9	.	28	9	1.26717	2.93	.	2.08636	-0.925999	.	.	2.08636	-0.925999				.	.
.	PAK_105	-	67	46	1.75205	1.27	.	250	125	2.273	1.8	.	2.273	-0.847997	.	.	2.273	-0.847997				.	.
.	PAK_106	-	6	29	1.24304	0.22	.	55	42	1.68574	1.2	.	1.68574	-0.263034	.	.	1.68574	-0.263034				.	.
.	PAK_107	-	2	18	1	0.11	.	2	5	0.544068	0.77	.	0.544068	0.37707	.	.	0.544068	0.37707				.	.
.	PAK_108	-	5	18	1.0607	0.26	.	5	10	0.875061	0.59	.	0.875061	0.761213	.	.	0.875061	0.761213				.	.
.	PAK_109	-	4	10	0.845098	0.48	.	26	10	1.25527	2.08	.	1.25527	-1.05658	.	.	1.25527	-1.05658				.	.
.	PAK_110|lon	-	17	50	1.52504	0.36	.	108	56	1.91381	1.72	.	1.91381	-0.782409	.	.	1.91381	-0.782409				.	.
.	PAK_111	+	88	20	1.73239	3.41	.	2	5	0.544068	0.82	.	1.73239	-1.76977	.	.	1.73239	-1.76977				.	.
.	PAK_112	-	10	26	1.25527	0.39	.	3	7	0.69897	0.58	.	0.69897	0.785875	.	.	0.69897	0.785875				.	.
.	PAK_113	+	3779	1705	3.43807	2	.	75	42	1.76716	1.49	.	3.43807	-1	.	.	3.43807	-1				.	.
.	PAK_114|putP	+	544	328	2.63949	1.54	.	6	6	0.778151	1.05	.	2.63949	-0.62293	.	.	2.63949	-0.62293				.	.
.	PAK_115	-	20	17	1.26717	1.05	.	8	11	0.977724	0.66	.	0.977724	0.599462	.	.	0.977724	0.599462				.	.
.	PAK_116	+	10	8	0.954243	1.11	.	1	4	0.39794	0.48	.	0.954243	-0.15056	.	.	0.954243	-0.15056				.	.
.	PAK_117	+	4	6	0.69897	0.83	.	0	4	0.30103	0.35	.	0.69897	0.268817	.	.	0.69897	0.268817				.	.
.	PAK_118	+	69	26	1.67669	2.15	.	7	8	0.875061	1.04	.	1.67669	-1.10434	.	.	1.67669	-1.10434				.	.
.	PAK_119	-	47	46	1.66745	0.92	.	4	6	0.69897	0.95	.	0.69897	0.0740006	.	.	0.69897	0.0740006				.	.
.	PAK_120	+	2	5	0.544068	0.62	.	1	4	0.39794	0.53	.	0.544068	0.68966	.	.	0.544068	0.68966				.	.
.	PAK_121	+	1	4	0.39794	0.57	.	1	4	0.39794	0.38	.	0.39794	0.810966	.	.	0.39794	0.810966				.	.
.	PAK_122	+	195	106	2.17754	1.65	.	7	7	0.845098	1.01	.	2.17754	-0.722466	.	.	2.17754	-0.722466				.	.
.	PAK_123	-	19	14	1.21748	1.16	.	3	6	0.653213	0.92	.	0.653213	0.120294	.	.	0.653213	0.120294				.	.
.	PAK_125	+	46	22	1.53148	1.76	.	5	5	0.69897	1.53	.	1.53148	-0.815575	.	.	1.53148	-0.815575				.	.
.	PAK_124|prpD	-	15	26	1.31175	0.55	.	15	12	1.13033	1.17	.	1.13033	-0.226509	.	.	1.13033	-0.226509				.	.
.	PAK_126|prpF	-	3	16	0.977724	0.23	.	28	18	1.36173	1.39	.	1.36173	-0.475085	.	.	1.36173	-0.475085				.	.
.	PAK_127|acnD	-	23	36	1.46982	0.6	.	61	34	1.67669	1.48	.	1.67669	-0.565597	.	.	1.67669	-0.565597				.	.
.	PAK_128	-	13	15	1.14613	0.8	.	51	34	1.62839	1.33	.	1.62839	-0.411426	.	.	1.62839	-0.411426				.	.
.	PAK_129|prpB	-	6	11	0.929419	0.61	.	22	16	1.27875	1.2	.	1.27875	-0.263034	.	.	1.27875	-0.263034				.	.
.	PAK_130	-	2	11	0.812913	0.25	.	52	39	1.65801	1.13	.	1.65801	-0.176323	.	.	1.65801	-0.176323				.	.
.	PAK_131	+	5	11	0.90309	0.45	.	16	10	1.11394	1.63	.	0.90309	1.152	.	.	0.90309	1.152				.	.
.	PAK_132	-	11	19	1.17609	0.58	.	120	56	1.94448	1.8	.	1.94448	-0.847997	.	.	1.94448	-0.847997				.	.
.	PAK_133	+	8	14	1.04139	0.64	.	0	4	0.30103	0.28	.	1.04139	0.643856	.	.	1.04139	0.643856				.	.
.	PAK_134	+	147	34	1.95665	3.39	.	5	12	0.929419	0.54	.	1.95665	-1.76129	.	.	1.95665	-1.76129				.	.
.	PAK_135	+	7	7	0.845098	1.1	.	1	5	0.477121	0.36	.	0.845098	-0.137504	.	.	0.845098	-0.137504				.	.
.	PAK_136	+	36	13	1.38917	2.26	.	1	11	0.778151	0.23	.	1.38917	-1.17632	.	.	1.38917	-1.17632				.	.
.	PAK_137	+	31	22	1.42325	1.24	.	2	8	0.69897	0.39	.	1.42325	-0.31034	.	.	1.42325	-0.31034				.	.
.	PAK_138	-	6	6	0.778151	1.06	.	440	388	2.617	1.1	.	2.617	-0.137504	.	.	2.617	-0.137504				.	.
.	PAK_139	+	9	7	0.90309	1.46	.	2	5	0.544068	0.81	.	0.90309	-0.545968	.	.	0.90309	-0.545968				.	.
.	PAK_140	+	8	49	1.45484	0.22	.	3	8	0.740363	0.42	.	1.45484	2.18442	.	.	1.45484	2.18442				.	.
.	PAK_141	+	2	7	0.653213	0.33	.	22	5	1.13033	4.7	.	0.653213	1.59946	.	.	0.653213	1.59946				.	.
.	PAK_142	-	10	26	1.25527	0.39	.	4	9	0.812913	0.54	.	0.812913	0.888969	.	.	0.812913	0.888969				.	.
.	PAK_143|dehII	-	6	20	1.11394	0.29	.	24	9	1.21748	2.47	.	1.21748	-1.30451	.	.	1.21748	-1.30451				.	.
.	PAK_144	-	4	30	1.23045	0.2	.	12	7	0.977724	1.59	.	0.977724	-0.669027	.	.	0.977724	-0.669027				.	.
.	PAK_145	-	6	26	1.20412	0.26	.	1	7	0.60206	0.18	.	0.60206	2.47393	.	.	0.60206	2.47393				.	.
.	PAK_146	-	9	16	1.09691	0.55	.	5	10	0.875061	0.54	.	0.875061	0.888969	.	.	0.875061	0.888969				.	.
.	PAK_147	-	1	4	0.39794	0.37	.	3	8	0.740363	0.5	.	0.740363	1	.	.	0.740363	1				.	.
.	PAK_149	+	68	32	1.69897	1.75	.	16	18	1.23045	0.79	.	1.69897	-0.807355	.	.	1.69897	-0.807355				.	.
.	PAK_148	-	4	7	0.740363	0.67	.	79	40	1.77452	1.63	.	1.77452	-0.704872	.	.	1.77452	-0.704872				.	.
.	PAK_150	+	6	5	0.740363	1.36	.	7	6	0.812913	1.6	.	0.740363	-0.443607	.	.	0.740363	-0.443607				.	.
.	PAK_151	-	5	5	0.69897	1.15	.	3	8	0.740363	0.45	.	0.740363	1.152	.	.	0.740363	1.152				.	.
.	PAK_152	+	58	64	1.78533	0.87	.	8	17	1.09691	0.63	.	1.78533	0.200913	.	.	1.78533	0.200913				.	.
.	PAK_152002	+	156	34	1.97772	3.75	.	2	4	0.477121	0.95	.	1.97772	-1.90689	.	.	1.97772	-1.90689				.	.
.	PAK_153	-	22	17	1.29003	1.17	.	66	16	1.61278	3.27	.	1.61278	-1.70929	.	.	1.61278	-1.70929				.	.
.	PAK_153002	+	229	90	2.20276	2.37	.	0	4	0.30103	0.35	.	2.20276	-1.24489	.	.	2.20276	-1.24489				.	.
.	PAK_154	-	21	8	1.16137	2.18	.	14	10	1.07918	1.36	.	1.07918	-0.443607	.	.	1.07918	-0.443607				.	.
.	PAK_155	-	5	5	0.69897	1.09	.	11	4	0.875061	3.8	.	0.875061	-1.926	.	.	0.875061	-1.926				.	.
.	PAK_156	+	66	32	1.6902	1.8	.	54	8	1.49136	5.66	.	1.6902	-0.847997	.	.	1.6902	-0.847997				.	.
.	PAK_157	+	39	19	1.4624	1.72	.	3	4	0.544068	1.22	.	1.4624	-0.782409	.	.	1.4624	-0.782409				.	.
.	PAK_158	+	131	72	2.00647	1.64	.	32	21	1.42325	1.41	.	2.00647	-0.713696	.	.	2.00647	-0.713696				.	.
.	PAK_159	-	5	5	0.69897	1.03	.	0	4	0.30103	0.32	.	0.30103	1.64386	.	.	0.30103	1.64386				.	.
.	PAK_160	-	191	86	2.14145	2.03	.	320	170	2.38917	1.74	.	2.38917	-0.799087	.	.	2.38917	-0.799087				.	.
.	PAK_161	-	67	33	1.69897	1.71	.	169	54	2.04727	2.57	.	2.04727	-1.36177	.	.	2.04727	-1.36177				.	.
.	PAK_162	+	43	17	1.47712	2.11	.	9	7	0.90309	1.62	.	1.47712	-1.07724	.	.	1.47712	-1.07724				.	.
.	PAK_163	+	37	12	1.38917	2.57	.	2	4	0.477121	1.11	.	1.38917	-1.36177	.	.	1.38917	-1.36177				.	.
.	PAK_164	+	130	53	1.96142	2.15	.	8	5	0.812913	2.38	.	1.96142	-1.10434	.	.	1.96142	-1.10434				.	.
.	PAK_166	+	55	21	1.57978	2.13	.	13	5	0.954243	3.24	.	1.57978	-1.09085	.	.	1.57978	-1.09085				.	.
.	PAK_165	-	60	30	1.65321	1.85	.	31	7	1.27875	3.5	.	1.27875	-1.80735	.	.	1.27875	-1.80735				.	.
.	PAK_165002	-	17	12	1.16137	1.52	.	2	4	0.477121	0.97	.	0.477121	0.0439433	.	.	0.477121	0.0439433				.	.
.	PAK_167	+	96	41	1.83569	2	.	4	4	0.60206	1.55	.	1.83569	-1	.	.	1.83569	-1				.	.
.	PAK_168	+	238	542	2.59106	0.47	.	14	19	1.21748	0.65	.	2.59106	1.08927	.	.	2.59106	1.08927				.	.
.	PAK_169	+	222	129	2.24428	1.61	.	6	7	0.812913	1.06	.	2.24428	-0.687061	.	.	2.24428	-0.687061				.	.
.	PAK_170	+	72	73	1.86034	0.95	.	8	10	0.954243	1.19	.	1.86034	0.0740006	.	.	1.86034	0.0740006				.	.
.	PAK_171	+	61	42	1.71181	1.34	.	2	4	0.477121	1.05	.	1.71181	-0.422233	.	.	1.71181	-0.422233				.	.
.	PAK_172	+	73	61	1.82607	1.12	.	5	7	0.778151	0.74	.	1.82607	-0.163499	.	.	1.82607	-0.163499				.	.
.	PAK_173	+	106	57	1.91116	1.68	.	20	8	1.14613	2.5	.	1.91116	-0.748461	.	.	1.91116	-0.748461				.	.
.	PAK_174	+	40	336	2.27416	0.15	.	2	4	0.477121	0.86	.	2.27416	2.73697	.	.	2.27416	2.73697				.	.
.	PAK_175	+	3	10	0.812913	0.38	.	2	6	0.60206	0.5	.	0.812913	1.39593	.	.	0.812913	1.39593				.	.
.	PAK_176	+	44	84	1.80618	0.55	.	36	14	1.39794	2.11	.	1.80618	0.862496	.	.	1.80618	0.862496				.	.
.	PAK_177	-	3	5	0.60206	0.79	.	392461	253930	5.50947	1.51	.	5.50947	-0.594549	.	.	5.50947	-0.594549				.	.
.	PAK_178	-	1	9	0.69897	0.21	.	11	5	0.90309	2.51	.	0.90309	-1.32769	.	.	0.90309	-1.32769				.	.
.	PAK_179	+	3	10	0.812913	0.28	.	3	7	0.69897	0.68	.	0.812913	1.8365	.	.	0.812913	1.8365				.	.
.	PAK_180	+	7	12	0.977724	0.54	.	6	5	0.740363	1.88	.	0.977724	0.888969	.	.	0.977724	0.888969				.	.
.	PAK_181	-	2	10	0.778151	0.25	.	10	12	1.04139	0.79	.	1.04139	0.340075	.	.	1.04139	0.340075				.	.
.	PAK_182	+	307	112	2.32118	2.36	.	8	9	0.929419	0.92	.	2.32118	-1.23879	.	.	2.32118	-1.23879				.	.
.	PAK_183	+	24	14	1.27875	1.49	.	16	10	1.11394	1.46	.	1.27875	-0.575312	.	.	1.27875	-0.575312				.	.
.	PAK_184	+	271	130	2.30211	1.89	.	14	10	1.07918	1.26	.	2.30211	-0.918386	.	.	2.30211	-0.918386				.	.
.	PAK_185	-	4	27	1.19033	0.17	.	125	50	1.94201	2.22	.	1.94201	-1.15056	.	.	1.94201	-1.15056				.	.
.	PAK_186|pta	-	22	35	1.45484	0.59	.	306	103	2.31069	2.52	.	2.31069	-1.33342	.	.	2.31069	-1.33342				.	.
.	PAK_187|ackA	-	10	18	1.14613	0.51	.	55	29	1.62325	1.55	.	1.62325	-0.632268	.	.	1.62325	-0.632268				.	.
.	PAK_188	-	1	5	0.477121	0.31	.	30	8	1.27875	3.51	.	1.27875	-1.81147	.	.	1.27875	-1.81147				.	.
.	PAK_189	+	2375	437	3.14799	4.71	.	27	8	1.24304	2.4	.	3.14799	-2.23573	.	.	3.14799	-2.23573				.	.
.	PAK_190	+	163	87	2.09691	1.67	.	3	4	0.544068	1.07	.	2.09691	-0.739848	.	.	2.09691	-0.739848				.	.
.	PAK_191	+	13	12	1.09691	1.01	.	1	4	0.39794	0.73	.	1.09691	-0.0143553	.	.	1.09691	-0.0143553				.	.
.	PAK_192	+	21	19	1.30103	0.96	.	3	8	0.740363	0.47	.	1.30103	0.0588937	.	.	1.30103	0.0588937				.	.
.	PAK_193	+	7	8	0.875061	0.93	.	1	4	0.39794	0.33	.	0.875061	0.104697	.	.	0.875061	0.104697				.	.
.	PAK_194	-	8	9	0.929419	0.89	.	1	4	0.39794	0.44	.	0.39794	1.18442	.	.	0.39794	1.18442				.	.
.	PAK_195|plcR	-	1	4	0.39794	0.77	.	4	5	0.653213	1.19	.	0.653213	-0.250962	.	.	0.653213	-0.250962				.	.
.	PAK_196	-	7	7	0.845098	1.07	.	2	4	0.477121	1.11	.	0.477121	-0.15056	.	.	0.477121	-0.15056				.	.
.	PAK_197	-	8	17	1.09691	0.48	.	5	6	0.740363	1.13	.	0.740363	-0.176323	.	.	0.740363	-0.176323				.	.
.	PAK_198	-	2	10	0.778151	0.3	.	33	21	1.43136	1.36	.	1.43136	-0.443607	.	.	1.43136	-0.443607				.	.
.	PAK_199	-	6	13	0.977724	0.51	.	17	7	1.07918	2.31	.	1.07918	-1.20789	.	.	1.07918	-1.20789				.	.
.	PAK_200	+	17	7	1.07918	2.19	.	1	5	0.477121	0.45	.	1.07918	-1.13093	.	.	1.07918	-1.13093				.	.
.	PAK_201|trxB	+	141	27	1.92428	3.99	.	6	4	0.69897	1.77	.	1.92428	-1.99639	.	.	1.92428	-1.99639				.	.
.	PAK_202	+	11	6	0.929419	1.89	.	4	5	0.653213	1.14	.	0.929419	-0.918386	.	.	0.929419	-0.918386				.	.
.	PAK_203	-	10	10	1	0.95	.	14	10	1.07918	1.44	.	1.07918	-0.526069	.	.	1.07918	-0.526069				.	.
.	PAK_204	-	8	10	0.954243	0.78	.	32	47	1.5966	0.64	.	1.5966	0.643856	.	.	1.5966	0.643856				.	.
.	PAK_205	-	1	5	0.477121	0.44	.	9	6	0.875061	1.5	.	0.875061	-0.584963	.	.	0.875061	-0.584963				.	.
.	PAK_206|fumC	-	7	11	0.954243	0.58	.	17	13	1.17609	1.19	.	1.17609	-0.250962	.	.	1.17609	-0.250962				.	.
.	PAK_207	-	2	4	0.477121	0.7	.	3	6	0.653213	0.64	.	0.653213	0.643856	.	.	0.653213	0.643856				.	.
.	PAK_208	+	128	46	1.93952	2.26	.	2	5	0.544068	0.81	.	1.93952	-1.17632	.	.	1.93952	-1.17632				.	.
.	PAK_209	+	83	42	1.79588	1.67	.	2	5	0.544068	0.7	.	1.79588	-0.739848	.	.	1.79588	-0.739848				.	.
.	PAK_210	+	227	102	2.21617	1.95	.	7	6	0.812913	1.27	.	2.21617	-0.963474	.	.	2.21617	-0.963474				.	.
.	PAK_211	+	114	34	1.86923	2.65	.	1	4	0.39794	0.81	.	1.86923	-1.40599	.	.	1.86923	-1.40599				.	.
.	PAK_212	+	328	124	2.35411	2.33	.	9	12	1.02119	0.78	.	2.35411	-1.22033	.	.	2.35411	-1.22033				.	.
.	PAK_213	+	291	127	2.32015	1.96	.	19	11	1.17609	1.57	.	2.32015	-0.970854	.	.	2.32015	-0.970854				.	.
.	PAK_214	+	56	30	1.63347	1.58	.	5	7	0.778151	0.94	.	1.63347	-0.659925	.	.	1.63347	-0.659925				.	.
.	PAK_215	-	16	12	1.14613	1.17	.	12	7	0.977724	1.87	.	0.977724	-0.903038	.	.	0.977724	-0.903038				.	.
.	PAK_216	-	1	4	0.39794	0.53	.	1	4	0.39794	0.52	.	0.39794	0.943416	.	.	0.39794	0.943416				.	.
.	PAK_217	-	2	7	0.653213	0.33	.	10	9	0.977724	1.16	.	0.977724	-0.214125	.	.	0.977724	-0.214125				.	.
.	PAK_218	-	0	5	0.39794	0.21	.	0	4	0.30103	0.4	.	0.30103	1.32193	.	.	0.30103	1.32193				.	.
.	PAK_219|hppD	+	43	55	1.6902	0.75	.	7	7	0.845098	1	.	1.6902	0.415037	.	.	1.6902	0.415037				.	.
.	PAK_220	+	22	34	1.44716	0.61	.	2	5	0.544068	0.56	.	1.44716	0.713119	.	.	1.44716	0.713119				.	.
.	PAK_221	+	459	79	2.42975	4.49	.	6	5	0.740363	1.44	.	2.42975	-2.16672	.	.	2.42975	-2.16672				.	.
.	PAK_222	+	45	16	1.4843	2.25	.	36	8	1.34242	3.84	.	1.4843	-1.16993	.	.	1.4843	-1.16993				.	.
.	PAK_223	-	27	17	1.34242	1.39	.	69	14	1.61805	3.88	.	1.61805	-1.95606	.	.	1.61805	-1.95606				.	.
.	PAK_224	-	58	26	1.62325	1.84	.	75	80	1.8893	0.88	.	1.8893	0.184425	.	.	1.8893	0.184425				.	.
.	PAK_225	-	4	8	0.778151	0.53	.	33	20	1.42325	1.39	.	1.42325	-0.475085	.	.	1.42325	-0.475085				.	.
.	PAK_226|phhA	-	7	12	0.977724	0.6	.	76	22	1.6902	2.81	.	1.6902	-1.49057	.	.	1.6902	-1.49057				.	.
.	PAK_227	+	121	47	1.92428	2.2	.	6	6	0.778151	1.23	.	1.92428	-1.1375	.	.	1.92428	-1.1375				.	.
.	PAK_229	+	2	6	0.60206	0.56	.	3	5	0.60206	0.96	.	0.60206	0.836501	.	.	0.60206	0.836501				.	.
.	PAK_228	-	9	4	0.812913	2.44	.	10	5	0.875061	2.28	.	0.875061	-1.18903	.	.	0.875061	-1.18903				.	.
.	PAK_230	-	1	4	0.39794	0.66	.	1	4	0.39794	0.46	.	0.39794	1.12029	.	.	0.39794	1.12029				.	.
.	PAK_231	-	14	11	1.09691	1.21	.	11	4	0.875061	3.9	.	0.875061	-1.96347	.	.	0.875061	-1.96347				.	.
.	PAK_232	+	42	18	1.47712	1.98	.	8	12	1	0.74	.	1.47712	-0.9855	.	.	1.47712	-0.9855				.	.
.	PAK_233	-	35	15	1.39794	1.94	.	12	16	1.14613	0.71	.	1.14613	0.494109	.	.	1.14613	0.494109				.	.
.	PAK_234	+	1	5	0.477121	0.51	.	2	5	0.544068	0.69	.	0.477121	0.971431	.	.	0.477121	0.971431				.	.
.	PAK_235	+	3	4	0.544068	1.03	.	9	6	0.875061	1.69	.	0.544068	-0.0426443	.	.	0.544068	-0.0426443				.	.
.	PAK_236	+	1	4	0.39794	0.45	.	1	4	0.39794	0.41	.	0.39794	1.152	.	.	0.39794	1.152				.	.
.	PAK_237	+	2	4	0.477121	0.8	.	1	5	0.477121	0.54	.	0.477121	0.321928	.	.	0.477121	0.321928				.	.
.	PAK_238	+	19	7	1.11394	2.42	.	1	5	0.477121	0.45	.	1.11394	-1.27501	.	.	1.11394	-1.27501				.	.
.	PAK_239	+	2	7	0.653213	0.34	.	1	5	0.477121	0.28	.	0.653213	1.55639	.	.	0.653213	1.55639				.	.
.	PAK_240	+	3	6	0.653213	0.63	.	17	9	1.11394	1.78	.	0.653213	0.666576	.	.	0.653213	0.666576				.	.
.	PAK_241	+	2	5	0.544068	0.53	.	1	6	0.544068	0.39	.	0.544068	0.915936	.	.	0.544068	0.915936				.	.
.	PAK_242	+	17	11	1.14613	1.41	.	4	9	0.812913	0.54	.	1.14613	-0.495695	.	.	1.14613	-0.495695				.	.
.	PAK_243|acsA	+	451	188	2.50447	2.14	.	17	9	1.11394	1.72	.	2.50447	-1.09761	.	.	2.50447	-1.09761				.	.
.	PAK_244	+	740	249	2.69417	2.72	.	9	5	0.845098	1.89	.	2.69417	-1.44361	.	.	2.69417	-1.44361				.	.
.	PAK_245	+	57	21	1.59106	2.17	.	1	4	0.39794	0.42	.	1.59106	-1.1177	.	.	1.59106	-1.1177				.	.
.	PAK_246	+	25	10	1.24304	2.1	.	1	4	0.39794	0.49	.	1.24304	-1.07039	.	.	1.24304	-1.07039				.	.
.	PAK_247	+	101	25	1.79934	3.18	.	2	5	0.544068	0.77	.	1.79934	-1.66903	.	.	1.79934	-1.66903				.	.
.	PAK_248	+	290	61	2.24428	3.93	.	10	8	0.954243	1.29	.	2.24428	-1.97453	.	.	2.24428	-1.97453				.	.
.	PAK_249	+	505	103	2.48287	4.12	.	6	5	0.740363	1.39	.	2.48287	-2.04264	.	.	2.48287	-2.04264				.	.
.	PAK_250	+	135	58	1.98453	1.98	.	4	8	0.778151	0.65	.	1.98453	-0.9855	.	.	1.98453	-0.9855				.	.
.	PAK_251	-	148	29	1.94694	3.97	.	4	8	0.778151	0.66	.	0.778151	0.599462	.	.	0.778151	0.599462				.	.
.	PAK_252|astC	+	435	145	2.4624	2.56	.	12	10	1.04139	1.17	.	2.4624	-1.35614	.	.	2.4624	-1.35614				.	.
.	PAK_253|aruF	+	365	92	2.35889	3.36	.	3	8	0.740363	0.53	.	2.35889	-1.74846	.	.	2.35889	-1.74846				.	.
.	PAK_254|astA	+	140	68	2.01703	1.86	.	5	8	0.812913	0.75	.	2.01703	-0.895303	.	.	2.01703	-0.895303				.	.
.	PAK_255|astD	+	148	82	2.0607	1.59	.	7	7	0.845098	1	.	2.0607	-0.669027	.	.	2.0607	-0.669027				.	.
.	PAK_256|astB	+	168	127	2.16879	1.24	.	3	7	0.69897	0.5	.	2.16879	-0.31034	.	.	2.16879	-0.31034				.	.
.	PAK_257	+	54	35	1.64836	1.33	.	1	4	0.39794	0.7	.	1.64836	-0.411426	.	.	1.64836	-0.411426				.	.
.	PAK_258|astE	+	283	148	2.33345	1.72	.	6	9	0.875061	0.68	.	2.33345	-0.782409	.	.	2.33345	-0.782409				.	.
.	PAK_259	+	114	57	1.93197	1.73	.	4	7	0.740363	0.68	.	1.93197	-0.790772	.	.	1.93197	-0.790772				.	.
.	PAK_260|alaS	+	811	515	2.82151	1.48	.	21	15	1.25527	1.22	.	2.82151	-0.565597	.	.	2.82151	-0.565597				.	.
.	PAK_261	+	880	247	2.75089	3.09	.	31	10	1.31175	2.69	.	2.75089	-1.62761	.	.	2.75089	-1.62761				.	.
.	PAK_262|csrA	+	1979	199	3.03703	8.13	.	23	9	1.20412	2	.	3.03703	-3.02326	.	.	3.03703	-3.02326				.	.
.	PAK_263	+	1169	280	2.86004	3.63	.	138	34	1.9345	2.6	.	2.86004	-1.85997	.	.	2.86004	-1.85997				.	.
.	PAK_264	+	18328	2250	4.01237	6.71	.	29	8	1.26717	2.56	.	4.01237	-2.74631	.	.	4.01237	-2.74631				.	.
.	PAK_265	+	5836	445	3.497	10.42	.	16	7	1.0607	1.72	.	3.497	-3.38128	.	.	3.497	-3.38128				.	.
.	PAK_266	-	37	64	1.70329	0.56	.	42	29	1.55023	1.25	.	1.55023	-0.321928	.	.	1.55023	-0.321928				.	.
.	PAK_267	+	16	38	1.43136	0.4	.	1	4	0.39794	0.67	.	1.43136	1.32193	.	.	1.43136	1.32193				.	.
.	PAK_268	+	7	17	1.07918	0.45	.	1	4	0.39794	0.58	.	1.07918	1.152	.	.	1.07918	1.152				.	.
.	PAK_269	+	4	14	0.954243	0.33	.	1	4	0.39794	0.73	.	0.954243	1.59946	.	.	0.954243	1.59946				.	.
.	PAK_270	+	7	35	1.32222	0.26	.	3	5	0.60206	0.84	.	1.32222	1.94342	.	.	1.32222	1.94342				.	.
.	PAK_271	+	6	25	1.19033	0.26	.	1	4	0.39794	0.5	.	1.19033	1.94342	.	.	1.19033	1.94342				.	.
.	PAK_272	-	3	12	0.875061	0.31	.	2	5	0.544068	0.74	.	0.544068	0.434403	.	.	0.544068	0.434403				.	.
.	PAK_273|mgtE	+	1666	299	2.99233	4.62	.	18	8	1.11394	2.18	.	2.99233	-2.20789	.	.	2.99233	-2.20789				.	.
.	PAK_274	-	38	23	1.4843	1.39	.	15	9	1.07918	1.65	.	1.07918	-0.722466	.	.	1.07918	-0.722466				.	.
.	PAK_275	-	7	12	0.977724	0.55	.	11	7	0.954243	1.73	.	0.954243	-0.790772	.	.	0.954243	-0.790772				.	.
.	PAK_276|rimO	-	5	26	1.19033	0.21	.	197	71	2.1271	2.51	.	2.1271	-1.32769	.	.	2.1271	-1.32769				.	.
.	PAK_277	-	3	7	0.69897	0.57	.	0	5	0.39794	0.27	.	0.39794	1.88897	.	.	0.39794	1.88897				.	.
.	PAK_278|kup	+	230	79	2.18893	2.51	.	18	9	1.13033	1.85	.	2.18893	-1.32769	.	.	2.18893	-1.32769				.	.
.	PAK_279	-	19	15	1.23045	1.11	.	42	21	1.49831	1.66	.	1.49831	-0.731183	.	.	1.49831	-0.731183				.	.
.	PAK_280	-	7	19	1.11394	0.38	.	85	34	1.77452	2.06	.	1.77452	-1.04264	.	.	1.77452	-1.04264				.	.
.	PAK_281	-	1	12	0.812913	0.15	.	39	15	1.43136	2.1	.	1.43136	-1.07039	.	.	1.43136	-1.07039				.	.
.	PAK_282	-	1	7	0.60206	0.19	.	28	12	1.30103	2	.	1.30103	-1	.	.	1.30103	-1				.	.
.	PAK_283	+	2	6	0.60206	0.53	.	24	29	1.42325	0.74	.	0.60206	0.915936	.	.	0.60206	0.915936				.	.
.	PAK_284	-	4	7	0.740363	0.67	.	123	122	2.08814	0.96	.	2.08814	0.0588937	.	.	2.08814	0.0588937				.	.
.	PAK_285	-	51	24	1.57403	1.59	.	760	310	2.72835	2.16	.	2.72835	-1.11103	.	.	2.72835	-1.11103				.	.
.	PAK_286	+	273	149	2.32428	1.69	.	26	17	1.33244	1.27	.	2.32428	-0.757023	.	.	2.32428	-0.757023				.	.
.	PAK_287	-	17	79	1.68124	0.25	.	30	6	1.25527	5.34	.	1.25527	-2.41684	.	.	1.25527	-2.41684				.	.
.	PAK_288	-	1	8	0.653213	0.23	.	26	19	1.35218	1.16	.	1.35218	-0.214125	.	.	1.35218	-0.214125				.	.
.	PAK_289	-	3	14	0.929419	0.21	.	58	13	1.55023	3.7	.	1.55023	-1.88753	.	.	1.55023	-1.88753				.	.
.	PAK_290	-	5	18	1.0607	0.3	.	30	17	1.37107	1.49	.	1.37107	-0.575312	.	.	1.37107	-0.575312				.	.
.	PAK_291|gacS	-	23	32	1.43933	0.66	.	222	62	2.15229	3.07	.	2.15229	-1.61824	.	.	2.15229	-1.61824				.	.
.	PAK_292	+	83	11	1.6721	4.81	.	3	7	0.69897	0.6	.	1.6721	-2.26604	.	.	1.6721	-2.26604				.	.
.	PAK_293	+	106	17	1.78888	4.37	.	11	11	1.04139	1.03	.	1.78888	-2.12763	.	.	1.78888	-2.12763				.	.
.	PAK_294	+	11	11	1.04139	1.17	.	9	8	0.929419	1.21	.	1.04139	-0.226509	.	.	1.04139	-0.226509				.	.
.	PAK_295	+	3	5	0.60206	0.98	.	4	6	0.69897	0.87	.	0.60206	0.0291463	.	.	0.60206	0.0291463				.	.
.	PAK_296|cysM	+	289	143	2.33445	1.84	.	9	8	0.929419	1.22	.	2.33445	-0.879706	.	.	2.33445	-0.879706				.	.
.	PAK_297|rumA	+	357	150	2.40398	2.12	.	10	10	1	0.95	.	2.40398	-1.08406	.	.	2.40398	-1.08406				.	.
.	PAK_298	+	613	196	2.60692	2.72	.	8	6	0.845098	1.41	.	2.60692	-1.44361	.	.	2.60692	-1.44361				.	.
.	PAK_299	+	22	18	1.30103	1.12	.	8	5	0.812913	2.07	.	1.30103	-0.163499	.	.	1.30103	-0.163499				.	.
.	PAK_300	-	16	9	1.09691	1.79	.	281	54	2.22401	4.09	.	2.22401	-2.0321	.	.	2.22401	-2.0321				.	.
.	PAK_301	+	119	44	1.91116	2.4	.	21	16	1.26717	1.44	.	1.91116	-1.26303	.	.	1.91116	-1.26303				.	.
.	PAK_302	+	666	166	2.61909	3.49	.	22	8	1.17609	2.55	.	2.61909	-1.80323	.	.	2.61909	-1.80323				.	.
.	PAK_303	-	25	4	1.16137	5.52	.	4	5	0.653213	1.29	.	0.653213	-0.367371	.	.	0.653213	-0.367371				.	.
.	PAK_304	-	6	4	0.69897	2.32	.	4	5	0.653213	0.98	.	0.653213	0.0291463	.	.	0.653213	0.0291463				.	.
.	PAK_305	-	2	4	0.477121	0.85	.	11	5	0.90309	2.28	.	0.90309	-1.18903	.	.	0.90309	-1.18903				.	.
.	PAK_306	-	1	4	0.39794	0.39	.	8	8	0.90309	1.12	.	0.90309	-0.163499	.	.	0.90309	-0.163499				.	.
.	PAK_307	+	12	20	1.20412	0.58	.	2	8	0.69897	0.34	.	1.20412	0.785875	.	.	1.20412	0.785875				.	.
.	PAK_308	-	14	20	1.23045	0.63	.	360	93	2.35507	3.3	.	2.35507	-1.72247	.	.	2.35507	-1.72247				.	.
.	PAK_309|purN	-	5	14	0.977724	0.44	.	203	72	2.1383	2.35	.	2.1383	-1.23266	.	.	2.1383	-1.23266				.	.
.	PAK_310|purM	-	7	13	1	0.54	.	386	141	2.42078	2.39	.	2.42078	-1.25701	.	.	2.42078	-1.25701				.	.
.	PAK_311	+	1	4	0.39794	0.44	.	0	4	0.30103	0.4	.	0.39794	1.18442	.	.	0.39794	1.18442				.	.
.	PAK_312	+	171	37	2.01703	3.65	.	10	8	0.954243	1.29	.	2.01703	-1.8679	.	.	2.01703	-1.8679				.	.
.	PAK_313|hda	+	424	155	2.46165	2.37	.	49	19	1.53148	2.8	.	2.46165	-1.24489	.	.	2.46165	-1.24489				.	.
.	PAK_314	-	11	16	1.13033	0.68	.	59	28	1.63849	1.87	.	1.63849	-0.903038	.	.	1.63849	-0.903038				.	.
.	PAK_315|wrbA	-	3	11	0.845098	0.31	.	110	51	1.9058	1.84	.	1.9058	-0.879706	.	.	1.9058	-0.879706				.	.
.	PAK_316|arsC	-	3	5	0.60206	0.86	.	177	40	2.03543	3.66	.	2.03543	-1.87184	.	.	2.03543	-1.87184				.	.
.	PAK_317|yihY	+	123	31	1.88649	3.19	.	78	72	1.87506	1.04	.	1.88649	-1.67356	.	.	1.88649	-1.67356				.	.
.	PAK_319001	-	198	68	2.12385	2.46	.	164	68	2.06446	2.07	.	2.06446	-1.04963	.	.	2.06446	-1.04963				.	.
.	PAK_318	+	180	68	2.09342	2.26	.	22	14	1.25527	1.36	.	2.09342	-1.17632	.	.	2.09342	-1.17632				.	.
.	PAK_319	-	0	0	#NUM!	0	.	0	0	#NUM!	0	.	#NUM!	#DIV/0!	.	.	#NUM!	#DIV/0!				.	.
.	PAK_320	+	36	94	1.81291	0.41	.	2	5	0.544068	0.6	.	1.81291	1.2863	.	.	1.81291	1.2863				.	.
.	PAK_321	+	13	67	1.60206	0.23	.	32	15	1.37107	1.73	.	1.60206	2.12029	.	.	1.60206	2.12029				.	.
.	PAK_322	-	22	163	1.96614	0.16	.	401	109	2.40654	3.1	.	2.40654	-1.63227	.	.	2.40654	-1.63227				.	.
.	PAK_323|proS	-	12	256	2.1271	0.07	.	444	220	2.52114	1.83	.	2.52114	-0.871844	.	.	2.52114	-0.871844				.	.
.	PAK_324	+	41	62	1.71181	0.64	.	17	10	1.13033	1.56	.	1.71181	0.643856	.	.	1.71181	0.643856				.	.
.	PAK_325	-	27	35	1.49136	0.71	.	2356	1201	3.25005	1.82	.	3.25005	-0.863938	.	.	3.25005	-0.863938				.	.
.	PAK_326	+	111	40	1.87795	2.29	.	1	4	0.39794	0.81	.	1.87795	-1.19535	.	.	1.87795	-1.19535				.	.
.	PAK_327	+	30	27	1.45484	1.02	.	2	4	0.477121	0.74	.	1.45484	-0.0285692	.	.	1.45484	-0.0285692				.	.
.	PAK_328	-	11	19	1.17609	0.59	.	285	37	2.20683	5.92	.	2.20683	-2.5656	.	.	2.20683	-2.5656				.	.
.	PAK_329	-	3	9	0.778151	0.41	.	213	91	2.18184	1.96	.	2.18184	-0.970854	.	.	2.18184	-0.970854				.	.
.	PAK_330|aspS	+	876	858	2.93802	1.01	.	13	18	1.19033	0.67	.	2.93802	-0.0143553	.	.	2.93802	-0.0143553				.	.
.	PAK_331	+	1326	516	2.96426	2.3	.	18	10	1.14613	1.56	.	2.96426	-1.20163	.	.	2.96426	-1.20163				.	.
.	PAK_332|ruvC	+	67	48	1.75967	1.26	.	1	4	0.39794	0.58	.	1.75967	-0.333424	.	.	1.75967	-0.333424				.	.
.	PAK_333|ruvA	+	135	92	2.055	1.35	.	1	5	0.477121	0.57	.	2.055	-0.432959	.	.	2.055	-0.432959				.	.
.	PAK_334|ruvB	+	330	171	2.39881	1.74	.	12	9	1.02119	1.43	.	2.39881	-0.799087	.	.	2.39881	-0.799087				.	.
.	PAK_335|ybgC	+	431	85	2.41162	4.43	.	5	4	0.653213	2.19	.	2.41162	-2.14731	.	.	2.41162	-2.14731				.	.
.	PAK_336|tolQ	+	446	164	2.4843	2.43	.	3	6	0.653213	0.74	.	2.4843	-1.28096	.	.	2.4843	-1.28096				.	.
.	PAK_337|tolR	+	326	111	2.33945	2.55	.	2	4	0.477121	0.89	.	2.33945	-1.3505	.	.	2.33945	-1.3505				.	.
.	PAK_338|tolA	+	879	233	2.74507	3.28	.	58	18	1.57978	2.52	.	2.74507	-1.7137	.	.	2.74507	-1.7137				.	.
.	PAK_339|tolB	+	457	215	2.52634	1.96	.	27	24	1.40654	1.09	.	2.52634	-0.970854	.	.	2.52634	-0.970854				.	.
.	PAK_340|pal	+	6265	1590	3.59412	3.42	.	35	17	1.41497	1.63	.	3.59412	-1.774	.	.	3.59412	-1.774				.	.
.	PAK_341|ygbF	+	796	282	2.73159	2.49	.	10	11	1.02119	0.88	.	2.73159	-1.31615	.	.	2.73159	-1.31615				.	.
.	PAK_342	+	275	68	2.23426	3.26	.	6	15	1.02119	0.44	.	2.23426	-1.70487	.	.	2.23426	-1.70487				.	.
.	PAK_343|queC	+	95	45	1.8451	1.81	.	15	20	1.24304	0.69	.	1.8451	-0.85599	.	.	1.8451	-0.85599				.	.
.	PAK_344	+	643	287	2.66745	1.92	.	24	10	1.23045	1.83	.	2.66745	-0.941106	.	.	2.66745	-0.941106				.	.
.	PAK_345	-	117	354	2.37199	0.38	.	62	19	1.60746	2.76	.	1.60746	-1.46467	.	.	1.60746	-1.46467				.	.
.	PAK_346|traI	-	144	161	2.18327	0.88	.	141	31	1.9345	3.81	.	1.9345	-1.92979	.	.	1.9345	-1.92979				.	.
.	PAK_347	+	32	23	1.43933	1.39	.	1	4	0.39794	0.41	.	1.43933	-0.475085	.	.	1.43933	-0.475085				.	.
.	PAK_348	+	22	44	1.51851	0.49	.	42	12	1.43136	3.72	.	1.51851	1.02915	.	.	1.51851	1.02915				.	.
.	PAK_348002	+	96	27	1.78888	3.09	.	15	17	1.20412	0.78	.	1.78888	-1.62761	.	.	1.78888	-1.62761				.	.
.	PAK_349	-	12	12	1.07918	0.97	.	7	6	0.812913	1.52	.	0.812913	-0.604071	.	.	0.812913	-0.604071				.	.
.	PAK_350	-	5	5	0.69897	1.25	.	4	4	0.60206	1.69	.	0.60206	-0.757023	.	.	0.60206	-0.757023				.	.
.	PAK_351	+	39	13	1.41497	2.41	.	23	7	1.17609	3.02	.	1.41497	-1.26903	.	.	1.41497	-1.26903				.	.
.	PAK_352	+	5	4	0.653213	1.41	.	8	5	0.812913	2.01	.	0.653213	-0.495695	.	.	0.653213	-0.495695				.	.
.	PAK_353	+	48	24	1.5563	1.81	.	26	12	1.27875	1.84	.	1.5563	-0.85599	.	.	1.5563	-0.85599				.	.
.	PAK_354	-	14	9	1.0607	1.56	.	70	21	1.65801	2.68	.	1.65801	-1.42223	.	.	1.65801	-1.42223				.	.
.	PAK_355|pqsA	+	2	10	0.778151	0.25	.	3	4	0.544068	1.4	.	0.778151	2	.	.	0.778151	2				.	.
.	PAK_356|pqsB	+	3	5	0.60206	0.6	.	2	5	0.544068	0.53	.	0.60206	0.736966	.	.	0.60206	0.736966				.	.
.	PAK_357|pqsC	+	5	10	0.875061	0.53	.	4	6	0.69897	1	.	0.875061	0.915936	.	.	0.875061	0.915936				.	.
.	PAK_358|pqsD	+	5	12	0.929419	0.46	.	1	5	0.477121	0.45	.	0.929419	1.12029	.	.	0.929419	1.12029				.	.
.	PAK_359|pqsE	+	15	14	1.16137	1.01	.	1	4	0.39794	0.41	.	1.16137	-0.0143553	.	.	1.16137	-0.0143553				.	.
.	PAK_360|phnA	+	15	15	1.17609	0.91	.	7	5	0.778151	1.71	.	1.17609	0.136062	.	.	1.17609	0.136062				.	.
.	PAK_361	+	3	5	0.60206	0.72	.	0	4	0.30103	0.4	.	0.60206	0.473931	.	.	0.60206	0.473931				.	.
.	PAK_363	+	2	5	0.544068	0.64	.	3	4	0.544068	1.49	.	0.544068	0.643856	.	.	0.544068	0.643856				.	.
.	PAK_362|mvfR	-	5	10	0.875061	0.52	.	6	6	0.778151	1.33	.	0.778151	-0.411426	.	.	0.778151	-0.411426				.	.
.	PAK_364|nadA	+	876	168	2.71767	4.29	.	31	18	1.38917	1.47	.	2.71767	-2.10098	.	.	2.71767	-2.10098				.	.
.	PAK_365	-	51	26	1.58546	1.65	.	102	30	1.81954	2.72	.	1.81954	-1.44361	.	.	1.81954	-1.44361				.	.
.	PAK_366	+	17	11	1.14613	1.36	.	0	4	0.30103	0.4	.	1.14613	-0.443607	.	.	1.14613	-0.443607				.	.
.	PAK_367	+	133	50	1.96142	2.3	.	5	7	0.778151	0.95	.	1.96142	-1.20163	.	.	1.96142	-1.20163				.	.
.	PAK_368	-	14	12	1.11394	1.11	.	187	55	2.08279	2.9	.	2.08279	-1.53605	.	.	2.08279	-1.53605				.	.
.	PAK_369	-	3	9	0.778151	0.44	.	73	33	1.72428	1.91	.	1.72428	-0.933573	.	.	1.72428	-0.933573				.	.
.	PAK_370|dapA	+	655	329	2.69197	1.85	.	11	11	1.04139	0.99	.	2.69197	-0.887525	.	.	2.69197	-0.887525				.	.
.	PAK_371	+	727	258	2.69241	2.41	.	16	10	1.11394	1.4	.	2.69241	-1.26903	.	.	2.69241	-1.26903				.	.
.	PAK_372	+	539	116	2.51521	3.86	.	6	6	0.778151	1.3	.	2.51521	-1.9486	.	.	2.51521	-1.9486				.	.
.	PAK_373|purC	+	842	188	2.71181	3.72	.	5	4	0.653213	1.56	.	2.71181	-1.8953	.	.	2.71181	-1.8953				.	.
.	PAK_374	+	1475	253	2.93651	4.92	.	32	8	1.30103	2.28	.	2.93651	-2.29866	.	.	2.93651	-2.29866				.	.
.	PAK_375	+	5	10	0.875061	0.55	.	2	5	0.544068	0.83	.	0.875061	0.862496	.	.	0.875061	0.862496				.	.
.	PAK_376	-	3	8	0.740363	0.51	.	28	10	1.27875	2.35	.	1.27875	-1.23266	.	.	1.27875	-1.23266				.	.
.	PAK_377	+	22	14	1.25527	1.37	.	2	6	0.60206	0.43	.	1.25527	-0.454176	.	.	1.25527	-0.454176				.	.
.	PAK_378	+	7	10	0.929419	0.8	.	2	4	0.477121	0.86	.	0.929419	0.321928	.	.	0.929419	0.321928				.	.
.	PAK_379	+	21	11	1.20412	1.61	.	4	5	0.653213	1.32	.	1.20412	-0.687061	.	.	1.20412	-0.687061				.	.
.	PAK_380	+	1	4	0.39794	0.59	.	6	5	0.740363	1.79	.	0.39794	0.761213	.	.	0.39794	0.761213				.	.
.	PAK_381	+	2	5	0.544068	0.7	.	2	4	0.477121	0.94	.	0.544068	0.514573	.	.	0.544068	0.514573				.	.
.	PAK_382	+	1	4	0.39794	0.45	.	2	4	0.477121	0.82	.	0.39794	1.152	.	.	0.39794	1.152				.	.
.	PAK_383	+	0	4	0.30103	0.39	.	0	4	0.30103	0.35	.	0.30103	1.35845	.	.	0.30103	1.35845				.	.
.	PAK_384	+	1	5	0.477121	0.38	.	2	4	0.477121	0.85	.	0.477121	1.39593	.	.	0.477121	1.39593				.	.
.	PAK_385	+	3	5	0.60206	0.76	.	1	4	0.39794	0.44	.	0.60206	0.395929	.	.	0.60206	0.395929				.	.
.	PAK_386	+	1	7	0.60206	0.24	.	1	5	0.477121	0.6	.	0.60206	2.05889	.	.	0.60206	2.05889				.	.
.	PAK_387	+	2	5	0.544068	0.58	.	3	6	0.653213	0.65	.	0.544068	0.785875	.	.	0.544068	0.785875				.	.
.	PAK_388	+	7	5	0.778151	1.58	.	1	5	0.477121	0.32	.	0.778151	-0.659925	.	.	0.778151	-0.659925				.	.
.	PAK_389	+	4	5	0.653213	0.9	.	5	9	0.845098	0.59	.	0.653213	0.152003	.	.	0.653213	0.152003				.	.
.	PAK_390	-	0	4	0.30103	0.34	.	1	4	0.39794	0.55	.	0.39794	0.862496	.	.	0.39794	0.862496				.	.
.	PAK_391	+	1	4	0.39794	0.47	.	4	4	0.60206	1.67	.	0.39794	1.08927	.	.	0.39794	1.08927				.	.
.	PAK_392	-	1	5	0.477121	0.42	.	33	11	1.34242	2.42	.	1.34242	-1.27501	.	.	1.34242	-1.27501				.	.
.	PAK_393	+	7	10	0.929419	0.64	.	2	4	0.477121	0.81	.	0.929419	0.643856	.	.	0.929419	0.643856				.	.
.	PAK_394	+	4	10	0.845098	0.49	.	24	11	1.24304	1.97	.	0.845098	1.02915	.	.	0.845098	1.02915				.	.
.	PAK_395	+	21	91	1.74819	0.25	.	3	6	0.653213	0.63	.	1.74819	2	.	.	1.74819	2				.	.
.	PAK_396	+	100	109	2.01912	0.88	.	3	8	0.740363	0.74	.	2.01912	0.184425	.	.	2.01912	0.184425				.	.
.	PAK_397	+	581	242	2.61437	2.17	.	13	8	1.02119	1.72	.	2.61437	-1.1177	.	.	2.61437	-1.1177				.	.
.	PAK_398	-	124	89	2.02735	1.28	.	181	60	2.08099	2.54	.	2.08099	-1.34483	.	.	2.08099	-1.34483				.	.
.	PAK_400	+	0	6	0.477121	0.19	.	4	4	0.60206	1.66	.	0.477121	2.39593	.	.	0.477121	2.39593				.	.
.	PAK_399	-	3	14	0.929419	0.2	.	20	13	1.21748	1.39	.	1.21748	-0.475085	.	.	1.21748	-0.475085				.	.
.	PAK_401	-	15	8	1.0607	1.62	.	545	81	2.49554	5.57	.	2.49554	-2.47768	.	.	2.49554	-2.47768				.	.
.	PAK_402	-	11	11	1.04139	0.91	.	171	36	2.01494	3.76	.	2.01494	-1.91073	.	.	2.01494	-1.91073				.	.
.	PAK_403	+	134	71	2.01072	1.66	.	8	6	0.845098	1.38	.	2.01072	-0.731183	.	.	2.01072	-0.731183				.	.
.	PAK_404	-	57	53	1.74036	0.97	.	85	16	1.70329	4.29	.	1.70329	-2.10098	.	.	1.70329	-2.10098				.	.
.	PAK_405	-	11	15	1.11394	0.68	.	4	6	0.69897	0.82	.	0.69897	0.286304	.	.	0.69897	0.286304				.	.
.	PAK_406	-	10	22	1.20412	0.45	.	12	7	0.977724	1.78	.	0.977724	-0.831877	.	.	0.977724	-0.831877				.	.
.	PAK_407	-	11	20	1.19033	0.52	.	9	9	0.954243	1.08	.	0.954243	-0.111031	.	.	0.954243	-0.111031				.	.
.	PAK_408	+	25	21	1.36173	1.04	.	2	6	0.60206	0.55	.	1.36173	-0.0565835	.	.	1.36173	-0.0565835				.	.
.	PAK_409	+	9	8	0.929419	1.02	.	3	4	0.544068	1.46	.	0.929419	-0.0285692	.	.	0.929419	-0.0285692				.	.
.	PAK_410	+	48	31	1.5966	1.4	.	7	10	0.929419	0.72	.	1.5966	-0.485427	.	.	1.5966	-0.485427				.	.
.	PAK_411	-	15	14	1.16137	0.99	.	20	14	1.23045	1.22	.	1.23045	-0.286881	.	.	1.23045	-0.286881				.	.
.	PAK_412	+	445	165	2.4843	2.35	.	28	24	1.41497	1	.	2.4843	-1.23266	.	.	2.4843	-1.23266				.	.
.	PAK_413	+	377	97	2.37475	3.12	.	7	22	1.16137	0.35	.	2.37475	-1.64155	.	.	2.37475	-1.64155				.	.
.	PAK_414	+	196	46	2.08279	3.33	.	22	31	1.42325	0.63	.	2.08279	-1.73552	.	.	2.08279	-1.73552				.	.
.	PAK_415	+	236	69	2.18327	2.79	.	87	32	1.77452	2.32	.	2.18327	-1.48027	.	.	2.18327	-1.48027				.	.
.	PAK_416|pdxH	+	110	49	1.90037	1.9	.	5	7	0.778151	0.83	.	1.90037	-0.925999	.	.	1.90037	-0.925999				.	.
.	PAK_417	+	121	54	1.94201	1.89	.	2	5	0.544068	0.76	.	1.94201	-0.918386	.	.	1.94201	-0.918386				.	.
.	PAK_418	+	8	11	0.977724	0.73	.	4	5	0.653213	1.07	.	0.977724	0.454032	.	.	0.977724	0.454032				.	.
.	PAK_419	+	54	23	1.58546	1.95	.	6	5	0.740363	1.63	.	1.58546	-0.963474	.	.	1.58546	-0.963474				.	.
.	PAK_421	+	60	31	1.65801	1.59	.	33	9	1.32222	3.36	.	1.65801	-0.669027	.	.	1.65801	-0.669027				.	.
.	PAK_420	-	5	5	0.69897	1.05	.	27	10	1.26717	2.3	.	1.26717	-1.20163	.	.	1.26717	-1.20163				.	.
.	PAK_422	+	1315	274	2.90009	4.1	.	30	12	1.32222	2.19	.	2.90009	-2.03562	.	.	2.90009	-2.03562				.	.
.	PAK_423	-	23	8	1.19033	2.46	.	1	6	0.544068	0.35	.	0.544068	1.51457	.	.	0.544068	1.51457				.	.
.	PAK_424	+	349	145	2.3927	2.09	.	6	9	0.875061	0.68	.	2.3927	-1.0635	.	.	2.3927	-1.0635				.	.
.	PAK_425	+	36	16	1.41497	1.96	.	1	5	0.477121	0.36	.	1.41497	-0.970854	.	.	1.41497	-0.970854				.	.
.	PAK_426	+	153	48	2.00217	2.62	.	2	6	0.60206	0.66	.	2.00217	-1.38957	.	.	2.00217	-1.38957				.	.
.	PAK_427	+	42	21	1.49831	1.69	.	1	4	0.39794	0.56	.	1.49831	-0.757023	.	.	1.49831	-0.757023				.	.
.	PAK_428	+	22	15	1.26717	1.22	.	1	4	0.39794	0.41	.	1.26717	-0.286881	.	.	1.26717	-0.286881				.	.
.	PAK_429	+	37	18	1.43933	1.87	.	1	4	0.39794	0.46	.	1.43933	-0.903038	.	.	1.43933	-0.903038				.	.
.	PAK_430	+	56	25	1.60746	1.84	.	2	7	0.653213	0.45	.	1.60746	-0.879706	.	.	1.60746	-0.879706				.	.
.	PAK_431	+	20	18	1.27875	1.01	.	3	6	0.653213	0.68	.	1.27875	-0.0143553	.	.	1.27875	-0.0143553				.	.
.	PAK_432	+	12	15	1.13033	0.75	.	10	9	0.977724	1.1	.	1.13033	0.415037	.	.	1.13033	0.415037				.	.
.	PAK_433	+	9	5	0.845098	1.95	.	10	8	0.954243	1.31	.	0.845098	-0.963474	.	.	0.845098	-0.963474				.	.
.	PAK_434	-	12	11	1.0607	1.12	.	33	28	1.4843	1.11	.	1.4843	-0.15056	.	.	1.4843	-0.15056				.	.
.	PAK_435	+	8	6	0.845098	1.44	.	1	5	0.477121	0.4	.	0.845098	-0.526069	.	.	0.845098	-0.526069				.	.
.	PAK_436	-	2	6	0.60206	0.46	.	5	9	0.845098	0.56	.	0.845098	0.836501	.	.	0.845098	0.836501				.	.
.	PAK_437	+	11	8	0.977724	1.37	.	4	5	0.653213	0.98	.	0.977724	-0.454176	.	.	0.977724	-0.454176				.	.
.	PAK_438	+	109	54	1.91116	1.77	.	2	6	0.60206	0.44	.	1.91116	-0.823749	.	.	1.91116	-0.823749				.	.
.	PAK_439	+	170	96	2.12385	1.59	.	7	11	0.954243	0.67	.	2.12385	-0.669027	.	.	2.12385	-0.669027				.	.
.	PAK_440	-	9	9	0.954243	1.02	.	437	190	2.49624	2.08	.	2.49624	-1.05658	.	.	2.49624	-1.05658				.	.
.	PAK_441	-	4	5	0.653213	0.96	.	238	142	2.27875	1.55	.	2.27875	-0.632268	.	.	2.27875	-0.632268				.	.
.	PAK_442	-	3	5	0.60206	0.74	.	306	118	2.32634	2.22	.	2.32634	-1.15056	.	.	2.32634	-1.15056				.	.
.	PAK_443	-	2	6	0.60206	0.43	.	145	75	2.04139	1.72	.	2.04139	-0.782409	.	.	2.04139	-0.782409				.	.
.	PAK_444	-	29	13	1.32222	1.68	.	2936	1158	3.31112	2.33	.	3.31112	-1.22033	.	.	3.31112	-1.22033				.	.
.	PAK_445	-	20	9	1.16137	2.01	.	2	5	0.544068	0.67	.	0.544068	0.577767	.	.	0.544068	0.577767				.	.
.	PAK_446	+	126	36	1.90849	2.82	.	10	12	1.04139	0.95	.	1.90849	-1.4957	.	.	1.90849	-1.4957				.	.
.	PAK_447	+	290	64	2.24797	3.48	.	11	13	1.07918	0.82	.	2.24797	-1.79909	.	.	2.24797	-1.79909				.	.
.	PAK_448|flgB	+	74	27	1.70329	2.55	.	2	6	0.60206	0.64	.	1.70329	-1.3505	.	.	1.70329	-1.3505				.	.
.	PAK_449|flgC	+	29	17	1.36173	1.44	.	4	5	0.653213	1.18	.	1.36173	-0.526069	.	.	1.36173	-0.526069				.	.
.	PAK_450|flgD	+	164	45	2.01912	2.95	.	21	10	1.19033	1.96	.	2.01912	-1.56071	.	.	2.01912	-1.56071				.	.
.	PAK_451|flgE	+	229	108	2.2266	1.99	.	19	15	1.23045	1.19	.	2.2266	-0.992768	.	.	2.2266	-0.992768				.	.
.	PAK_452|flgF	+	235	86	2.20548	2.44	.	4	7	0.740363	0.76	.	2.20548	-1.28688	.	.	2.20548	-1.28688				.	.
.	PAK_453|flgG	+	207	126	2.22141	1.51	.	3	8	0.740363	0.44	.	2.22141	-0.594549	.	.	2.22141	-0.594549				.	.
.	PAK_454|flgH	+	40	28	1.53148	1.23	.	29	14	1.33244	1.81	.	1.53148	-0.298658	.	.	1.53148	-0.298658				.	.
.	PAK_455|flgI	+	249	73	2.20683	2.93	.	8	11	0.977724	0.73	.	2.20683	-1.5509	.	.	2.20683	-1.5509				.	.
.	PAK_456|flgJ	+	233	72	2.18327	2.67	.	11	13	1.07918	0.86	.	2.18327	-1.41684	.	.	2.18327	-1.41684				.	.
.	PAK_457|flgK	+	267	97	2.26007	2.3	.	13	16	1.16137	0.72	.	2.26007	-1.20163	.	.	2.26007	-1.20163				.	.
.	PAK_458|flgL	+	273	191	2.36549	1.35	.	5	7	0.778151	0.86	.	2.36549	-0.432959	.	.	2.36549	-0.432959				.	.
.	PAK_459	+	156	50	2.01284	2.55	.	11	13	1.07918	0.82	.	2.01284	-1.3505	.	.	2.01284	-1.3505				.	.
.	PAK_460	+	101	48	1.87216	1.89	.	3	4	0.544068	1.3	.	1.87216	-0.918386	.	.	1.87216	-0.918386				.	.
.	PAK_461	+	145	180	2.21085	0.8	.	7	7	0.845098	1.06	.	2.21085	0.321928	.	.	2.21085	0.321928				.	.
.	PAK_462	+	50	73	1.78888	0.69	.	2	4	0.477121	0.86	.	1.78888	0.535332	.	.	1.78888	0.535332				.	.
.	PAK_463	+	56	62	1.77085	0.85	.	5	5	0.69897	1.14	.	1.77085	0.234465	.	.	1.77085	0.234465				.	.
.	PAK_464	+	59	67	1.79934	0.84	.	3	4	0.544068	1.42	.	1.79934	0.251539	.	.	1.79934	0.251539				.	.
.	PAK_465	+	48	35	1.61805	1.24	.	1	4	0.39794	0.69	.	1.61805	-0.31034	.	.	1.61805	-0.31034				.	.
.	PAK_466	+	129	50	1.95182	2.25	.	7	7	0.845098	1.07	.	1.95182	-1.16993	.	.	1.95182	-1.16993				.	.
.	PAK_467	+	185	91	2.13988	1.83	.	26	13	1.29003	1.76	.	2.13988	-0.871844	.	.	2.13988	-0.871844				.	.
.	PAK_468	+	83	56	1.84198	1.32	.	16	11	1.13033	1.46	.	1.84198	-0.400538	.	.	1.84198	-0.400538				.	.
.	PAK_469	+	177	75	2.10037	2.07	.	24	9	1.21748	2.38	.	2.10037	-1.04963	.	.	2.10037	-1.04963				.	.
.	PAK_470	+	220	64	2.15229	2.98	.	14	5	0.977724	2.9	.	2.15229	-1.57531	.	.	2.15229	-1.57531				.	.
.	PAK_471	+	314	206	2.41497	1.42	.	6	9	0.875061	0.74	.	2.41497	-0.505891	.	.	2.41497	-0.505891				.	.
.	PAK_472|fliC	+	2700	2658	3.42797	1.01	.	61	120	1.95665	0.51	.	3.42797	-0.0143553	.	.	3.42797	-0.0143553				.	.
.	PAK_473	-	231	349	2.4624	0.67	.	4	9	0.812913	0.54	.	0.812913	0.888969	.	.	0.812913	0.888969				.	.
.	PAK_474|flaG	+	80	220	2.17609	0.42	.	1	4	0.39794	0.66	.	2.17609	1.25154	.	.	2.17609	1.25154				.	.
.	PAK_475|fliD	+	908	1505	3.08153	0.63	.	11	15	1.11394	0.72	.	3.08153	0.666576	.	.	3.08153	0.666576				.	.
.	PAK_476|fliS	+	203	220	2.32531	0.91	.	5	5	0.69897	1.13	.	2.32531	0.136062	.	.	2.32531	0.136062				.	.
.	PAK_477|fliS	+	229	390	2.49066	0.61	.	3	7	0.69897	0.57	.	2.49066	0.713119	.	.	2.49066	0.713119				.	.
.	PAK_478	+	267	398	2.52179	0.69	.	7	6	0.812913	1.34	.	2.52179	0.535332	.	.	2.52179	0.535332				.	.
.	PAK_479|fleQ	+	968	611	2.89735	1.5	.	12	8	1	1.38	.	2.89735	-0.584963	.	.	2.89735	-0.584963				.	.
.	PAK_480|fleS	+	297	316	2.48643	0.93	.	3	7	0.69897	0.58	.	2.48643	0.104697	.	.	2.48643	0.104697				.	.
.	PAK_481|fleR	+	203	222	2.32736	0.92	.	9	8	0.929419	1.3	.	2.32736	0.120294	.	.	2.32736	0.120294				.	.
.	PAK_482|fliE	+	165	136	2.17754	1.15	.	6	6	0.778151	1.28	.	2.17754	-0.201634	.	.	2.17754	-0.201634				.	.
.	PAK_483|fliF	+	185	283	2.36922	0.69	.	6	6	0.778151	1.2	.	2.36922	0.535332	.	.	2.36922	0.535332				.	.
.	PAK_484|fliF	+	200	159	2.25406	1.19	.	10	9	0.977724	1.05	.	2.25406	-0.250962	.	.	2.25406	-0.250962				.	.
.	PAK_485|fliG	+	340	320	2.51851	1.04	.	8	7	0.875061	1.35	.	2.51851	-0.0565835	.	.	2.51851	-0.0565835				.	.
.	PAK_486	+	32	46	1.59106	0.66	.	1	4	0.39794	0.57	.	1.59106	0.599462	.	.	1.59106	0.599462				.	.
.	PAK_487|fliI	+	122	169	2.16286	0.73	.	5	8	0.812913	0.64	.	2.16286	0.454032	.	.	2.16286	0.454032				.	.
.	PAK_488|fliJ	+	67	66	1.82282	0.94	.	6	6	0.778151	1.24	.	1.82282	0.0892673	.	.	1.82282	0.0892673				.	.
.	PAK_489	-	45	137	1.95904	0.38	.	15	8	1.0607	1.9	.	1.0607	-0.925999	.	.	1.0607	-0.925999				.	.
.	PAK_490	-	12	172	1.96379	0.1	.	4	8	0.778151	0.58	.	0.778151	0.785875	.	.	0.778151	0.785875				.	.
.	PAK_491	-	11	99	1.74036	0.15	.	4	14	0.954243	0.34	.	0.954243	1.55639	.	.	0.954243	1.55639				.	.
.	PAK_492	+	57	82	1.84198	0.67	.	16	10	1.11394	1.43	.	1.84198	0.577767	.	.	1.84198	0.577767				.	.
.	PAK_493	-	8	52	1.47712	0.17	.	35	20	1.43933	1.44	.	1.43933	-0.526069	.	.	1.43933	-0.526069				.	.
.	PAK_494	+	1	41	1.32222	0.03	.	1	7	0.60206	0.22	.	1.32222	5.05889	.	.	1.32222	5.05889				.	.
.	PAK_495	+	15	65	1.60206	0.25	.	29	42	1.55023	0.64	.	1.60206	2	.	.	1.60206	2				.	.
.	PAK_496	-	24	13	1.26717	1.61	.	15	25	1.30103	0.56	.	1.30103	0.836501	.	.	1.30103	0.836501				.	.
.	PAK_497	-	18	13	1.19033	1.19	.	348	114	2.36361	2.67	.	2.36361	-1.41684	.	.	2.36361	-1.41684				.	.
.	PAK_498	-	3	10	0.812913	0.32	.	0	5	0.39794	0.24	.	0.39794	2.05889	.	.	0.39794	2.05889				.	.
.	PAK_499	+	20	43	1.49831	0.46	.	19	17	1.25527	0.95	.	1.49831	1.12029	.	.	1.49831	1.12029				.	.
.	PAK_500	-	5	10	0.875061	0.49	.	49	12	1.4843	3.47	.	1.4843	-1.79494	.	.	1.4843	-1.79494				.	.
.	PAK_501	-	9	51	1.47712	0.2	.	232	69	2.17754	2.75	.	2.17754	-1.45943	.	.	2.17754	-1.45943				.	.
.	PAK_502	+	192	64	2.10721	2.56	.	15	18	1.21748	0.78	.	2.10721	-1.35614	.	.	2.10721	-1.35614				.	.
.	PAK_503	-	47	19	1.51851	2.05	.	27	17	1.34242	1.36	.	1.34242	-0.443607	.	.	1.34242	-0.443607				.	.
.	PAK_504	-	5	16	1.02119	0.32	.	18	19	1.26717	0.85	.	1.26717	0.234465	.	.	1.26717	0.234465				.	.
.	PAK_505	-	4	8	0.778151	0.53	.	63	24	1.63849	2.12	.	1.63849	-1.08406	.	.	1.63849	-1.08406				.	.
.	PAK_506	-	3	22	1.09691	0.18	.	104	32	1.83251	2.61	.	1.83251	-1.38405	.	.	1.83251	-1.38405				.	.
.	PAK_507	-	1	12	0.812913	0.15	.	59	19	1.59106	2.51	.	1.59106	-1.32769	.	.	1.59106	-1.32769				.	.
.	PAK_508|def	+	46	24	1.54407	1.59	.	8	6	0.845098	1.49	.	1.54407	-0.669027	.	.	1.54407	-0.669027				.	.
.	PAK_509	-	4	5	0.653213	0.83	.	3	6	0.653213	0.66	.	0.653213	0.599462	.	.	0.653213	0.599462				.	.
.	PAK_510	-	23	10	1.21748	2.02	.	24	8	1.20412	2.93	.	1.20412	-1.5509	.	.	1.20412	-1.5509				.	.
.	PAK_511	-	19	12	1.19033	1.39	.	1	4	0.39794	0.59	.	0.39794	0.761213	.	.	0.39794	0.761213				.	.
.	PAK_512|dgt	+	60	35	1.67669	1.48	.	9	13	1.04139	0.66	.	1.67669	-0.565597	.	.	1.67669	-0.565597				.	.
.	PAK_513	+	12	12	1.07918	0.92	.	14	13	1.13033	1.02	.	1.07918	0.120294	.	.	1.07918	0.120294				.	.
.	PAK_514	-	3	10	0.812913	0.37	.	160	30	1.97772	4.45	.	1.97772	-2.15381	.	.	1.97772	-2.15381				.	.
.	PAK_515	-	2	6	0.60206	0.41	.	76	40	1.76343	1.7	.	1.76343	-0.765535	.	.	1.76343	-0.765535				.	.
.	PAK_516	+	51	20	1.55023	2.08	.	4	4	0.60206	1.33	.	1.55023	-1.05658	.	.	1.55023	-1.05658				.	.
.	PAK_518	+	13	8	1.02119	1.44	.	1	5	0.477121	0.38	.	1.02119	-0.526069	.	.	1.02119	-0.526069				.	.
.	PAK_517|rhlC	-	14	18	1.20412	0.72	.	1	5	0.477121	0.51	.	0.477121	0.971431	.	.	0.477121	0.971431				.	.
.	PAK_519	-	2	11	0.812913	0.3	.	1	5	0.477121	0.35	.	0.477121	1.51457	.	.	0.477121	1.51457				.	.
.	PAK_520	+	184	47	2.06258	3.11	.	5	6	0.740363	1.12	.	2.06258	-1.63691	.	.	2.06258	-1.63691				.	.
.	PAK_521	-	20	7	1.13033	2.56	.	6	4	0.69897	2.01	.	0.69897	-1.0072	.	.	0.69897	-1.0072				.	.
.	PAK_522	-	14	9	1.0607	1.42	.	2	4	0.477121	0.93	.	0.477121	0.104697	.	.	0.477121	0.104697				.	.
.	PAK_523	-	3	8	0.740363	0.39	.	5	4	0.653213	1.95	.	0.653213	-0.963474	.	.	0.653213	-0.963474				.	.
.	PAK_524	+	8	9	0.929419	0.89	.	2	4	0.477121	0.92	.	0.929419	0.168123	.	.	0.929419	0.168123				.	.
.	PAK_525	-	7	5	0.778151	1.7	.	2	7	0.653213	0.36	.	0.653213	1.47393	.	.	0.653213	1.47393				.	.
.	PAK_526	+	21	14	1.24304	1.34	.	1	5	0.477121	0.51	.	1.24304	-0.422233	.	.	1.24304	-0.422233				.	.
.	PAK_527	+	30	19	1.38917	1.31	.	3	5	0.60206	1.06	.	1.38917	-0.389567	.	.	1.38917	-0.389567				.	.
.	PAK_528	-	12	14	1.11394	0.84	.	74	21	1.67669	2.79	.	1.67669	-1.48027	.	.	1.67669	-1.48027				.	.
.	PAK_529	-	3	5	0.60206	0.79	.	32	15	1.37107	1.82	.	1.37107	-0.863938	.	.	1.37107	-0.863938				.	.
.	PAK_530	-	2	6	0.60206	0.42	.	20	15	1.24304	1.19	.	1.24304	-0.250962	.	.	1.24304	-0.250962				.	.
.	PAK_531	-	1	4	0.39794	0.56	.	1	4	0.39794	0.49	.	0.39794	1.02915	.	.	0.39794	1.02915				.	.
.	PAK_532	-	1	6	0.544068	0.28	.	1	4	0.39794	0.68	.	0.39794	0.556393	.	.	0.39794	0.556393				.	.
.	PAK_533	+	0	4	0.30103	0.34	.	0	4	0.30103	0.35	.	0.30103	1.55639	.	.	0.30103	1.55639				.	.
.	PAK_534	+	1	4	0.39794	0.47	.	0	4	0.30103	0.35	.	0.39794	1.08927	.	.	0.39794	1.08927				.	.
.	PAK_535	+	28	12	1.30103	1.91	.	3	4	0.544068	1.4	.	1.30103	-0.933573	.	.	1.30103	-0.933573				.	.
.	PAK_536	-	20	11	1.19033	1.58	.	5	5	0.69897	1.8	.	0.69897	-0.847997	.	.	0.69897	-0.847997				.	.
.	PAK_537	-	1	8	0.653213	0.22	.	2	4	0.477121	1.04	.	0.477121	-0.0565835	.	.	0.477121	-0.0565835				.	.
.	PAK_538|toxA	-	2	4	0.477121	0.94	.	2	6	0.60206	0.44	.	0.60206	1.18442	.	.	0.60206	1.18442				.	.
.	PAK_539|toxA	-	17	12	1.16137	1.2	.	4	8	0.778151	0.56	.	0.778151	0.836501	.	.	0.778151	0.836501				.	.
.	PAK_540	-	0	4	0.30103	0.39	.	1	4	0.39794	0.46	.	0.39794	1.12029	.	.	0.39794	1.12029				.	.
.	PAK_541|pys2	+	70	37	1.72835	1.63	.	15	10	1.09691	1.5	.	1.72835	-0.704872	.	.	1.72835	-0.704872				.	.
.	PAK_542	+	360	38	2.29885	7.43	.	2	4	0.477121	0.98	.	2.29885	-2.89336	.	.	2.29885	-2.89336				.	.
.	PAK_543	-	5	6	0.740363	1	.	1	4	0.39794	0.79	.	0.39794	0.340075	.	.	0.39794	0.340075				.	.
.	PAK_544	-	13	8	1.02119	1.51	.	2	4	0.477121	0.98	.	0.477121	0.0291463	.	.	0.477121	0.0291463				.	.
.	PAK_545	-	9	9	0.954243	1.03	.	328	180	2.40483	1.64	.	2.40483	-0.713696	.	.	2.40483	-0.713696				.	.
.	PAK_546	-	10	19	1.16137	0.53	.	293	368	2.51917	0.8	.	2.51917	0.321928	.	.	2.51917	0.321928				.	.
.	PAK_547	+	1	4	0.39794	0.43	.	12	5	0.929419	2.76	.	0.39794	1.21759	.	.	0.39794	1.21759				.	.
.	PAK_548	+	163	58	2.04336	2.4	.	2	5	0.544068	0.75	.	2.04336	-1.26303	.	.	2.04336	-1.26303				.	.
.	PAK_549	+	123	37	1.90309	2.67	.	6	8	0.845098	0.89	.	1.90309	-1.41684	.	.	1.90309	-1.41684				.	.
.	PAK_550	+	3593	305	3.28981	9.86	.	19	6	1.09691	2.95	.	3.28981	-3.30159	.	.	3.28981	-3.30159				.	.
.	PAK_551	-	32	17	1.38917	1.6	.	101	27	1.80618	2.92	.	1.80618	-1.54597	.	.	1.80618	-1.54597				.	.
.	PAK_552	-	3	23	1.11394	0.15	.	42	13	1.43933	2.6	.	1.43933	-1.37851	.	.	1.43933	-1.37851				.	.
.	PAK_553|dapE	-	9	53	1.49136	0.2	.	92	39	1.81624	1.92	.	1.81624	-0.941106	.	.	1.81624	-0.941106				.	.
.	PAK_554	-	18	92	1.74036	0.22	.	108	29	1.83569	2.93	.	1.83569	-1.5509	.	.	1.83569	-1.5509				.	.
.	PAK_556	+	186	91	2.14145	1.79	.	31	11	1.32222	2.46	.	2.14145	-0.83996	.	.	2.14145	-0.83996				.	.
.	PAK_555	-	3	8	0.740363	0.42	.	4	7	0.740363	0.64	.	0.740363	0.643856	.	.	0.740363	0.643856				.	.
.	PAK_557	-	3	7	0.69897	0.5	.	6	5	0.740363	1.36	.	0.740363	-0.443607	.	.	0.740363	-0.443607				.	.
.	PAK_558	+	14	6	1	2.44	.	16	8	1.07918	1.92	.	1	-1.28688	.	.	1	-1.28688				.	.
.	PAK_559	+	0	4	0.30103	0.27	.	0	4	0.30103	0.35	.	0.30103	1.88897	.	.	0.30103	1.88897				.	.
.	PAK_560	+	7	12	0.977724	0.7	.	17	11	1.14613	1.42	.	0.977724	0.514573	.	.	0.977724	0.514573				.	.
.	PAK_561	-	3	4	0.544068	1.3	.	22	12	1.23045	1.74	.	1.23045	-0.799087	.	.	1.23045	-0.799087				.	.
.	PAK_562	+	67	39	1.72428	1.47	.	2	4	0.477121	0.95	.	1.72428	-0.555816	.	.	1.72428	-0.555816				.	.
.	PAK_563	-	9	11	1	0.75	.	2	4	0.477121	0.99	.	0.477121	0.0144996	.	.	0.477121	0.0144996				.	.
.	PAK_564	-	2	5	0.544068	0.55	.	0	4	0.30103	0.4	.	0.30103	1.32193	.	.	0.30103	1.32193				.	.
.	PAK_565|napA	-	20	30	1.39794	0.61	.	11	10	1.02119	1.04	.	1.02119	-0.0565835	.	.	1.02119	-0.0565835				.	.
.	PAK_566	-	1	6	0.544068	0.25	.	1	4	0.39794	0.41	.	0.39794	1.2863	.	.	0.39794	1.2863				.	.
.	PAK_567	-	1	5	0.477121	0.29	.	1	4	0.39794	0.34	.	0.39794	1.55639	.	.	0.39794	1.55639				.	.
.	PAK_568|napE	-	1	5	0.477121	0.31	.	5	7	0.778151	0.82	.	0.778151	0.286304	.	.	0.778151	0.286304				.	.
.	PAK_569	+	46	24	1.54407	1.64	.	10	13	1.0607	0.76	.	1.54407	-0.713696	.	.	1.54407	-0.713696				.	.
.	PAK_570	+	33	20	1.42325	1.45	.	3	6	0.653213	0.66	.	1.42325	-0.536053	.	.	1.42325	-0.536053				.	.
.	PAK_571	+	22	18	1.30103	1.08	.	5	6	0.740363	1.14	.	1.30103	-0.111031	.	.	1.30103	-0.111031				.	.
.	PAK_572	+	262	70	2.22011	3.11	.	16	12	1.14613	1.24	.	2.22011	-1.63691	.	.	2.22011	-1.63691				.	.
.	PAK_573	-	47	18	1.51188	2.22	.	24	11	1.24304	1.92	.	1.24304	-0.941106	.	.	1.24304	-0.941106				.	.
.	PAK_574	-	45	32	1.58546	1.2	.	3	6	0.653213	0.76	.	0.653213	0.395929	.	.	0.653213	0.395929				.	.
.	PAK_575	+	604	316	2.66276	1.78	.	10	8	0.954243	1.28	.	2.66276	-0.831877	.	.	2.66276	-0.831877				.	.
.	PAK_576	-	4	6	0.69897	0.86	.	33	16	1.38917	1.71	.	1.38917	-0.773996	.	.	1.38917	-0.773996				.	.
.	PAK_577	+	2	4	0.477121	0.65	.	4	6	0.69897	0.88	.	0.477121	0.621488	.	.	0.477121	0.621488				.	.
.	PAK_578	+	4	6	0.69897	0.8	.	10	11	1.02119	0.94	.	0.69897	0.321928	.	.	0.69897	0.321928				.	.
.	PAK_579	+	4	8	0.778151	0.56	.	2	4	0.477121	1.09	.	0.778151	0.836501	.	.	0.778151	0.836501				.	.
.	PAK_580	+	13	9	1.04139	1.46	.	3	5	0.60206	0.94	.	1.04139	-0.545968	.	.	1.04139	-0.545968				.	.
.	PAK_581	-	2	5	0.544068	0.45	.	3	4	0.544068	1.34	.	0.544068	-0.422233	.	.	0.544068	-0.422233				.	.
.	PAK_582	-	2	6	0.60206	0.43	.	27	14	1.31175	1.66	.	1.31175	-0.731183	.	.	1.31175	-0.731183				.	.
.	PAK_583	-	2	4	0.477121	0.73	.	18	15	1.21748	1.08	.	1.21748	-0.111031	.	.	1.21748	-0.111031				.	.
.	PAK_584	+	199	92	2.16286	1.93	.	4	12	0.90309	0.38	.	2.16286	-0.948601	.	.	2.16286	-0.948601				.	.
.	PAK_585	+	75	36	1.74429	1.79	.	8	14	1.04139	0.6	.	1.74429	-0.83996	.	.	1.74429	-0.83996				.	.
.	PAK_586	-	57	27	1.62325	1.82	.	9	37	1.36173	0.24	.	1.36173	2.05889	.	.	1.36173	2.05889				.	.
.	PAK_587	-	4	6	0.69897	0.64	.	5	25	1.17609	0.21	.	1.17609	2.25154	.	.	1.17609	2.25154				.	.
.	PAK_588	+	30	24	1.43136	1.11	.	8	122	1.81291	0.08	.	1.43136	-0.15056	.	.	1.43136	-0.15056				.	.
.	PAK_589	+	17	17	1.23045	0.9	.	27	94	1.78176	0.31	.	1.23045	0.152003	.	.	1.23045	0.152003				.	.
.	PAK_590	+	2970	591	3.25054	4.26	.	20	8	1.14613	2.12	.	3.25054	-2.09085	.	.	3.25054	-2.09085				.	.
.	PAK_591	+	517	117	2.50106	3.48	.	2	5	0.544068	0.65	.	2.50106	-1.79909	.	.	2.50106	-1.79909				.	.
.	PAK_592	+	89	42	1.81624	1.82	.	4	5	0.653213	1.24	.	1.81624	-0.863938	.	.	1.81624	-0.863938				.	.
.	PAK_593	-	19	23	1.32222	0.74	.	20	13	1.21748	1.4	.	1.21748	-0.485427	.	.	1.21748	-0.485427				.	.
.	PAK_594	+	7	11	0.954243	0.66	.	4	4	0.60206	1.62	.	0.954243	0.599462	.	.	0.954243	0.599462				.	.
.	PAK_595	+	2	6	0.60206	0.45	.	1	6	0.544068	0.36	.	0.60206	1.152	.	.	0.60206	1.152				.	.
.	PAK_596	+	15	11	1.11394	1.27	.	2	4	0.477121	0.98	.	1.11394	-0.344828	.	.	1.11394	-0.344828				.	.
.	PAK_597	+	15	22	1.26717	0.65	.	3	4	0.544068	1.06	.	1.26717	0.621488	.	.	1.26717	0.621488				.	.
.	PAK_598	+	77	27	1.716	2.36	.	3	4	0.544068	0.99	.	1.716	-1.23879	.	.	1.716	-1.23879				.	.
.	PAK_599	+	83	75	1.89763	1.04	.	5	7	0.778151	0.88	.	1.89763	-0.0565835	.	.	1.89763	-0.0565835				.	.
.	PAK_600	+	25	20	1.35218	1.08	.	13	9	1.04139	1.61	.	1.35218	-0.111031	.	.	1.35218	-0.111031				.	.
.	PAK_601	-	3	9	0.778151	0.33	.	8	6	0.845098	1.89	.	0.845098	-0.918386	.	.	0.845098	-0.918386				.	.
.	PAK_602	-	2	5	0.544068	0.48	.	11	10	1.02119	0.97	.	1.02119	0.0439433	.	.	1.02119	0.0439433				.	.
.	PAK_603	-	4	9	0.812913	0.46	.	5	6	0.740363	1.11	.	0.740363	-0.15056	.	.	0.740363	-0.15056				.	.
.	PAK_604	-	2	13	0.875061	0.16	.	2	5	0.544068	0.78	.	0.544068	0.358454	.	.	0.544068	0.358454				.	.
.	PAK_605	-	1	7	0.60206	0.26	.	1	4	0.39794	0.55	.	0.39794	0.862496	.	.	0.39794	0.862496				.	.
.	PAK_606	-	2	14	0.90309	0.22	.	1	4	0.39794	0.54	.	0.39794	0.888969	.	.	0.39794	0.888969				.	.
.	PAK_607	-	2	12	0.845098	0.18	.	1	4	0.39794	0.44	.	0.39794	1.18442	.	.	0.39794	1.18442				.	.
.	PAK_608	-	1	8	0.653213	0.12	.	1	4	0.39794	0.53	.	0.39794	0.915936	.	.	0.39794	0.915936				.	.
.	PAK_609	-	24	18	1.32222	1.15	.	5	5	0.69897	1.31	.	0.69897	-0.389567	.	.	0.69897	-0.389567				.	.
.	PAK_610	-	3	10	0.812913	0.36	.	3	4	0.544068	1.11	.	0.544068	-0.15056	.	.	0.544068	-0.15056				.	.
.	PAK_611	-	1	5	0.477121	0.37	.	1	4	0.39794	0.41	.	0.39794	1.2863	.	.	0.39794	1.2863				.	.
.	PAK_612	-	2	14	0.90309	0.17	.	1	4	0.39794	0.41	.	0.39794	1.2863	.	.	0.39794	1.2863				.	.
.	PAK_613	-	2	11	0.812913	0.24	.	0	4	0.30103	0.4	.	0.30103	1.32193	.	.	0.30103	1.32193				.	.
.	PAK_614	-	12	27	1.29003	0.42	.	99	40	1.84198	2.01	.	1.84198	-1.0072	.	.	1.84198	-1.0072				.	.
.	PAK_615	-	6	9	0.875061	0.63	.	8	8	0.90309	1.04	.	0.90309	-0.0565835	.	.	0.90309	-0.0565835				.	.
.	PAK_616	+	6	13	0.977724	0.49	.	8	6	0.845098	1.38	.	0.977724	1.02915	.	.	0.977724	1.02915				.	.
.	PAK_617	-	2	4	0.477121	0.9	.	4	4	0.60206	1.31	.	0.60206	-0.389567	.	.	0.60206	-0.389567				.	.
.	PAK_618	+	15	18	1.21748	0.75	.	1	6	0.544068	0.43	.	1.21748	0.415037	.	.	1.21748	0.415037				.	.
.	PAK_619	+	17	16	1.21748	0.94	.	41	30	1.55023	1.17	.	1.21748	0.0892673	.	.	1.21748	0.0892673				.	.
.	PAK_620	-	6	9	0.875061	0.76	.	80	38	1.77085	1.74	.	1.77085	-0.799087	.	.	1.77085	-0.799087				.	.
.	PAK_621	-	10	7	0.929419	1.58	.	13	18	1.19033	0.67	.	1.19033	0.577767	.	.	1.19033	0.577767				.	.
.	PAK_622	+	1	4	0.39794	0.33	.	0	4	0.30103	0.35	.	0.39794	1.59946	.	.	0.39794	1.59946				.	.
.	PAK_623	+	1	4	0.39794	0.49	.	0	4	0.30103	0.35	.	0.39794	1.02915	.	.	0.39794	1.02915				.	.
.	PAK_624	+	1	4	0.39794	0.81	.	1	4	0.39794	0.46	.	0.39794	0.304006	.	.	0.39794	0.304006				.	.
.	PAK_625	+	7	7	0.845098	1.12	.	4	5	0.653213	0.89	.	0.845098	-0.163499	.	.	0.845098	-0.163499				.	.
.	PAK_626	+	0	4	0.30103	0.34	.	6	5	0.740363	1.65	.	0.30103	1.55639	.	.	0.30103	1.55639				.	.
.	PAK_627	+	1	4	0.39794	0.4	.	8	6	0.845098	1.51	.	0.39794	1.32193	.	.	0.39794	1.32193				.	.
.	PAK_628	-	1	4	0.39794	0.57	.	32	9	1.31175	3.31	.	1.31175	-1.72683	.	.	1.31175	-1.72683				.	.
.	PAK_629	+	10	8	0.954243	1.18	.	2	4	0.477121	0.82	.	0.954243	-0.238787	.	.	0.954243	-0.238787				.	.
.	PAK_630	-	7	8	0.875061	0.84	.	2	6	0.60206	0.5	.	0.60206	1	.	.	0.60206	1				.	.
.	PAK_631	-	2	4	0.477121	0.68	.	0	4	0.30103	0.4	.	0.30103	1.32193	.	.	0.30103	1.32193				.	.
.	PAK_632	-	1	4	0.39794	0.42	.	1	4	0.39794	0.52	.	0.39794	0.943416	.	.	0.39794	0.943416				.	.
.	PAK_633	-	0	4	0.30103	0.34	.	0	4	0.30103	0.35	.	0.30103	1.51457	.	.	0.30103	1.51457				.	.
.	PAK_634	-	7	6	0.812913	1.23	.	3	4	0.544068	1.02	.	0.544068	-0.0285692	.	.	0.544068	-0.0285692				.	.
.	PAK_635	-	8	8	0.90309	1.06	.	4	5	0.653213	1.23	.	0.653213	-0.298658	.	.	0.653213	-0.298658				.	.
.	PAK_636	+	35	23	1.4624	1.31	.	1	4	0.39794	0.79	.	1.4624	-0.389567	.	.	1.4624	-0.389567				.	.
.	PAK_637	+	30	20	1.39794	1.29	.	4	7	0.740363	0.71	.	1.39794	-0.367371	.	.	1.39794	-0.367371				.	.
.	PAK_638	-	5	12	0.929419	0.38	.	15	17	1.20412	0.79	.	1.20412	0.340075	.	.	1.20412	0.340075				.	.
.	PAK_639	-	1	4	0.39794	0.53	.	39	12	1.40654	2.88	.	1.40654	-1.52607	.	.	1.40654	-1.52607				.	.
.	PAK_640	+	18	13	1.19033	1.21	.	2	5	0.544068	0.73	.	1.19033	-0.275007	.	.	1.19033	-0.275007				.	.
.	PAK_641	+	5	6	0.740363	0.96	.	4	5	0.653213	1	.	0.740363	0.0588937	.	.	0.740363	0.0588937				.	.
.	PAK_642	+	5	6	0.740363	1	.	2	5	0.544068	0.77	.	0.740363	0	.	.	0.740363	0				.	.
.	PAK_643	+	3	6	0.653213	0.73	.	3	4	0.544068	1.19	.	0.653213	0.454032	.	.	0.653213	0.454032				.	.
.	PAK_644	+	9	5	0.845098	2.01	.	11	6	0.929419	1.93	.	0.845098	-1.0072	.	.	0.845098	-1.0072				.	.
.	PAK_645	+	5	4	0.653213	1.45	.	1	4	0.39794	0.44	.	0.653213	-0.536053	.	.	0.653213	-0.536053				.	.
.	PAK_646	-	3	8	0.740363	0.5	.	3	6	0.653213	0.63	.	0.653213	0.666576	.	.	0.653213	0.666576				.	.
.	PAK_647	+	5	7	0.778151	0.82	.	0	4	0.30103	0.4	.	0.778151	0.286304	.	.	0.778151	0.286304				.	.
.	PAK_648	-	8	6	0.845098	1.22	.	1	4	0.39794	0.57	.	0.39794	0.810966	.	.	0.39794	0.810966				.	.
.	PAK_650	+	1	4	0.39794	0.55	.	0	4	0.30103	0.35	.	0.39794	0.862496	.	.	0.39794	0.862496				.	.
.	PAK_649	-	2	6	0.60206	0.48	.	3	5	0.60206	1.03	.	0.60206	-0.0426443	.	.	0.60206	-0.0426443				.	.
.	PAK_651	-	2	9	0.740363	0.26	.	0	4	0.30103	0.35	.	0.30103	1.51457	.	.	0.30103	1.51457				.	.
.	PAK_652	-	2	6	0.60206	0.46	.	1	4	0.39794	0.67	.	0.39794	0.577767	.	.	0.39794	0.577767				.	.
.	PAK_653	-	4	5	0.653213	1	.	0	4	0.30103	0.4	.	0.30103	1.32193	.	.	0.30103	1.32193				.	.
.	PAK_654	-	1	5	0.477121	0.41	.	0	4	0.30103	0.35	.	0.30103	1.51457	.	.	0.30103	1.51457				.	.
.	PAK_655	-	14	13	1.13033	1	.	2	4	0.477121	0.74	.	0.477121	0.434403	.	.	0.477121	0.434403				.	.
.	PAK_656	-	2	7	0.653213	0.31	.	1	4	0.39794	0.57	.	0.39794	0.810966	.	.	0.39794	0.810966				.	.
.	PAK_657	-	1	9	0.69897	0.21	.	3	5	0.60206	1.08	.	0.60206	-0.111031	.	.	0.60206	-0.111031				.	.
.	PAK_658	-	2	8	0.69897	0.37	.	4	7	0.740363	0.68	.	0.740363	0.556393	.	.	0.740363	0.556393				.	.
.	PAK_659	+	44	33	1.58546	1.15	.	1	4	0.39794	0.82	.	1.58546	-0.201634	.	.	1.58546	-0.201634				.	.
.	PAK_660	-	4	5	0.653213	1	.	1	4	0.39794	0.47	.	0.39794	1.08927	.	.	0.39794	1.08927				.	.
.	PAK_661	-	2	6	0.60206	0.48	.	6	7	0.812913	0.98	.	0.812913	0.0291463	.	.	0.812913	0.0291463				.	.
.	PAK_662	+	4	6	0.69897	0.75	.	0	4	0.30103	0.35	.	0.69897	0.415037	.	.	0.69897	0.415037				.	.
.	PAK_664	+	2	4	0.477121	0.72	.	1	4	0.39794	0.54	.	0.477121	0.473931	.	.	0.477121	0.473931				.	.
.	PAK_663	-	7	9	0.90309	0.76	.	4	4	0.60206	1.56	.	0.60206	-0.641546	.	.	0.60206	-0.641546				.	.
.	PAK_665	-	27	14	1.31175	1.67	.	3	4	0.544068	1.14	.	0.544068	-0.189034	.	.	0.544068	-0.189034				.	.
.	PAK_666	-	3	11	0.845098	0.33	.	4	5	0.653213	1.29	.	0.653213	-0.367371	.	.	0.653213	-0.367371				.	.
.	PAK_667	-	1	12	0.812913	0.15	.	38	28	1.51851	1.25	.	1.51851	-0.321928	.	.	1.51851	-0.321928				.	.
.	PAK_668	+	8	11	0.977724	0.77	.	1	4	0.39794	0.44	.	0.977724	0.37707	.	.	0.977724	0.37707				.	.
.	PAK_669	+	11	9	1	1.13	.	1	7	0.60206	0.32	.	1	-0.176323	.	.	1	-0.176323				.	.
.	PAK_670	+	0	4	0.30103	0.34	.	0	4	0.30103	0.35	.	0.30103	1.55639	.	.	0.30103	1.55639				.	.
.	PAK_671|btuB	+	363	146	2.40569	2.17	.	15	9	1.07918	1.59	.	2.40569	-1.1177	.	.	2.40569	-1.1177				.	.
.	PAK_672|cobO	+	162	70	2.06446	1.99	.	5	5	0.69897	1.18	.	2.06446	-0.992768	.	.	2.06446	-0.992768				.	.
.	PAK_673|cobB	+	216	77	2.16584	2.36	.	3	4	0.544068	1.1	.	2.16584	-1.23879	.	.	2.16584	-1.23879				.	.
.	PAK_674	+	145	46	1.98	2.59	.	2	4	0.477121	0.84	.	1.98	-1.37295	.	.	1.98	-1.37295				.	.
.	PAK_675|cobD	+	142	53	1.989	2.21	.	3	5	0.60206	0.9	.	1.989	-1.14405	.	.	1.989	-1.14405				.	.
.	PAK_676	+	121	73	1.98677	1.47	.	5	6	0.740363	1.06	.	1.98677	-0.555816	.	.	1.98677	-0.555816				.	.
.	PAK_677|cobQ	+	284	170	2.35603	1.55	.	6	7	0.812913	0.9	.	2.35603	-0.632268	.	.	2.35603	-0.632268				.	.
.	PAK_678	+	30	48	1.59106	0.6	.	1	4	0.39794	0.64	.	1.59106	0.736966	.	.	1.59106	0.736966				.	.
.	PAK_680	+	22	33	1.43933	0.64	.	1	4	0.39794	0.76	.	1.43933	0.643856	.	.	1.43933	0.643856				.	.
.	PAK_679	-	1	7	0.60206	0.22	.	1	6	0.544068	0.25	.	0.544068	2	.	.	0.544068	2				.	.
.	PAK_681	+	23	78	1.70329	0.31	.	0	4	0.30103	0.32	.	1.70329	1.68966	.	.	1.70329	1.68966				.	.
.	PAK_682	-	12	60	1.5563	0.22	.	5	5	0.69897	1.52	.	0.69897	-0.604071	.	.	0.69897	-0.604071				.	.
.	PAK_683	+	46	18	1.50515	2.13	.	1	4	0.39794	0.57	.	1.50515	-1.09085	.	.	1.50515	-1.09085				.	.
.	PAK_684	+	16	20	1.25527	0.7	.	1	5	0.477121	0.48	.	1.25527	0.514573	.	.	1.25527	0.514573				.	.
.	PAK_685	+	44	25	1.53782	1.54	.	4	7	0.740363	0.69	.	1.53782	-0.62293	.	.	1.53782	-0.62293				.	.
.	PAK_686	-	26	30	1.44716	0.81	.	1279	545	2.95999	2.14	.	2.95999	-1.09761	.	.	2.95999	-1.09761				.	.
.	PAK_687	-	15	12	1.13033	1.15	.	2	5	0.544068	0.63	.	0.544068	0.666576	.	.	0.544068	0.666576				.	.
.	PAK_688	-	4	10	0.845098	0.48	.	8	10	0.954243	0.83	.	0.954243	0.268817	.	.	0.954243	0.268817				.	.
.	PAK_689	+	47	25	1.5563	1.55	.	4	6	0.69897	0.85	.	1.5563	-0.632268	.	.	1.5563	-0.632268				.	.
.	PAK_690	-	11	25	1.25527	0.46	.	18	12	1.17609	1.38	.	1.17609	-0.464668	.	.	1.17609	-0.464668				.	.
.	PAK_691	-	5	6	0.740363	0.92	.	199	66	2.12222	2.84	.	2.12222	-1.50589	.	.	2.12222	-1.50589				.	.
.	PAK_692	+	1	4	0.39794	0.51	.	0	4	0.30103	0.35	.	0.39794	0.971431	.	.	0.39794	0.971431				.	.
.	PAK_693|rnd	+	109	64	1.93702	1.51	.	3	6	0.653213	0.6	.	1.93702	-0.594549	.	.	1.93702	-0.594549				.	.
.	PAK_694	+	18	16	1.23045	1.01	.	2	4	0.477121	0.76	.	1.23045	-0.0143553	.	.	1.23045	-0.0143553				.	.
.	PAK_695	+	60	36	1.68124	1.44	.	72	19	1.65801	2.95	.	1.68124	-0.526069	.	.	1.68124	-0.526069				.	.
.	PAK_696	-	10	12	1.04139	0.76	.	20	11	1.19033	1.7	.	1.19033	-0.765535	.	.	1.19033	-0.765535				.	.
.	PAK_697	+	8	5	0.812913	2.02	.	1	4	0.39794	0.57	.	0.812913	-1.01436	.	.	0.812913	-1.01436				.	.
.	PAK_698	+	103	23	1.79934	3.44	.	1	4	0.39794	0.79	.	1.79934	-1.78241	.	.	1.79934	-1.78241				.	.
.	PAK_699	+	44	8	1.41497	4.99	.	0	4	0.30103	0.35	.	1.41497	-2.31904	.	.	1.41497	-2.31904				.	.
.	PAK_700	+	8	6	0.845098	1.27	.	1	4	0.39794	0.44	.	0.845098	-0.344828	.	.	0.845098	-0.344828				.	.
.	PAK_701	+	46	19	1.51188	1.97	.	2	4	0.477121	1	.	1.51188	-0.978196	.	.	1.51188	-0.978196				.	.
.	PAK_702	+	7	4	0.740363	1.97	.	0	4	0.30103	0.35	.	0.740363	-0.978196	.	.	0.740363	-0.978196				.	.
.	PAK_703	+	26	12	1.27875	1.92	.	29	15	1.34242	1.66	.	1.27875	-0.941106	.	.	1.27875	-0.941106				.	.
.	PAK_704|lepB	-	12	7	0.977724	1.7	.	11	10	1.02119	1.19	.	1.02119	-0.250962	.	.	1.02119	-0.250962				.	.
.	PAK_705	-	8	10	0.954243	0.82	.	72	40	1.74819	1.53	.	1.74819	-0.613532	.	.	1.74819	-0.613532				.	.
.	PAK_706	+	194	59	2.10209	2.71	.	2	4	0.477121	1	.	2.10209	-1.43829	.	.	2.10209	-1.43829				.	.
.	PAK_707	+	92	33	1.79588	2.36	.	1	4	0.39794	0.45	.	1.79588	-1.23879	.	.	1.79588	-1.23879				.	.
.	PAK_708	+	213	46	2.11227	3.69	.	4	7	0.740363	0.7	.	2.11227	-1.88362	.	.	2.11227	-1.88362				.	.
.	PAK_709	+	204	48	2.10037	3.49	.	12	9	1.02119	1.32	.	2.10037	-1.80323	.	.	2.10037	-1.80323				.	.
.	PAK_710	-	71	25	1.68124	2.32	.	23	20	1.33244	0.99	.	1.33244	0.0144996	.	.	1.33244	0.0144996				.	.
.	PAK_711|phnW	+	4	6	0.69897	0.72	.	4	6	0.69897	0.89	.	0.69897	0.473931	.	.	0.69897	0.473931				.	.
.	PAK_712|phnX	+	21	11	1.20412	1.63	.	4	6	0.69897	0.82	.	1.20412	-0.704872	.	.	1.20412	-0.704872				.	.
.	PAK_713	-	3	8	0.740363	0.46	.	12	17	1.16137	0.61	.	1.16137	0.713119	.	.	1.16137	0.713119				.	.
.	PAK_714	+	16	10	1.11394	1.55	.	1	6	0.544068	0.33	.	1.11394	-0.632268	.	.	1.11394	-0.632268				.	.
.	PAK_715	+	6	7	0.812913	0.97	.	6	7	0.812913	1.11	.	0.812913	0.0439433	.	.	0.812913	0.0439433				.	.
.	PAK_716	-	5	6	0.740363	0.9	.	35	11	1.36173	2.67	.	1.36173	-1.41684	.	.	1.36173	-1.41684				.	.
.	PAK_717	+	7	5	0.778151	1.59	.	13	13	1.11394	0.98	.	0.778151	-0.669027	.	.	0.778151	-0.669027				.	.
.	PAK_718	-	283	42	2.21085	5.06	.	7	5	0.778151	2.29	.	0.778151	-1.19535	.	.	0.778151	-1.19535				.	.
.	PAK_719|cyoA	+	42	21	1.49831	1.74	.	6	7	0.812913	1.18	.	1.49831	-0.799087	.	.	1.49831	-0.799087				.	.
.	PAK_720|cyoB	+	175	68	2.08458	2.2	.	13	12	1.09691	1.02	.	2.08458	-1.1375	.	.	2.08458	-1.1375				.	.
.	PAK_721|cyoC	+	15	19	1.23045	0.79	.	1	4	0.39794	0.68	.	1.23045	0.340075	.	.	1.23045	0.340075				.	.
.	PAK_722|cyoD	+	17	13	1.17609	1.17	.	1	4	0.39794	0.54	.	1.17609	-0.226509	.	.	1.17609	-0.226509				.	.
.	PAK_723|cyoE	+	98	41	1.84198	2.04	.	2	6	0.60206	0.5	.	1.84198	-1.02857	.	.	1.84198	-1.02857				.	.
.	PAK_724	+	10	5	0.875061	2.01	.	7	12	0.977724	0.63	.	0.875061	-1.0072	.	.	0.875061	-1.0072				.	.
.	PAK_725	+	2	6	0.60206	0.5	.	3	4	0.544068	1.24	.	0.60206	1	.	.	0.60206	1				.	.
.	PAK_726	+	2	7	0.653213	0.43	.	8	7	0.875061	1.29	.	0.653213	1.21759	.	.	0.653213	1.21759				.	.
.	PAK_727	+	23	21	1.34242	0.97	.	0	4	0.30103	0.32	.	1.34242	0.0439433	.	.	1.34242	0.0439433				.	.
.	PAK_728|ilvA	+	16	27	1.33244	0.56	.	3	7	0.69897	0.55	.	1.33244	0.836501	.	.	1.33244	0.836501				.	.
.	PAK_729	+	18	15	1.21748	1.07	.	24	15	1.29003	1.42	.	1.21748	-0.0976108	.	.	1.21748	-0.0976108				.	.
.	PAK_730	-	2	5	0.544068	0.69	.	10	7	0.929419	1.61	.	0.929419	-0.687061	.	.	0.929419	-0.687061				.	.
.	PAK_731	+	2	6	0.60206	0.4	.	0	4	0.30103	0.4	.	0.60206	1.32193	.	.	0.60206	1.32193				.	.
.	PAK_732	+	7	7	0.845098	1.07	.	21	20	1.31175	0.89	.	0.845098	-0.0976108	.	.	0.845098	-0.0976108				.	.
.	PAK_733	-	5	7	0.778151	0.78	.	67	56	1.78888	1.07	.	1.78888	-0.0976108	.	.	1.78888	-0.0976108				.	.
.	PAK_734	+	15	8	1.0607	1.72	.	18	11	1.16137	1.43	.	1.0607	-0.782409	.	.	1.0607	-0.782409				.	.
.	PAK_735	-	5	4	0.653213	1.89	.	4	6	0.69897	0.89	.	0.69897	0.168123	.	.	0.69897	0.168123				.	.
.	PAK_736	-	18	10	1.14613	1.69	.	6	4	0.69897	2.31	.	0.69897	-1.20789	.	.	0.69897	-1.20789				.	.
.	PAK_737	-	13	11	1.07918	1.07	.	48	19	1.52504	2.04	.	1.52504	-1.02857	.	.	1.52504	-1.02857				.	.
.	PAK_738	-	7	11	0.954243	0.6	.	63	18	1.60746	2.81	.	1.60746	-1.49057	.	.	1.60746	-1.49057				.	.
.	PAK_739	-	4	6	0.69897	0.8	.	53	35	1.64345	1.28	.	1.64345	-0.356144	.	.	1.64345	-0.356144				.	.
.	PAK_740|ggt	-	10	11	1.02119	0.86	.	88	32	1.77815	2.27	.	1.77815	-1.18269	.	.	1.77815	-1.18269				.	.
.	PAK_741	-	4	9	0.812913	0.54	.	74	40	1.75587	1.55	.	1.75587	-0.632268	.	.	1.75587	-0.632268				.	.
.	PAK_742	-	12	5	0.929419	2.22	.	39	11	1.39794	3.02	.	1.39794	-1.59455	.	.	1.39794	-1.59455				.	.
.	PAK_743	-	1	5	0.477121	0.41	.	32	19	1.40654	1.48	.	1.40654	-0.565597	.	.	1.40654	-0.565597				.	.
.	PAK_744	-	9	7	0.90309	1.46	.	178	79	2.1089	1.93	.	2.1089	-0.948601	.	.	2.1089	-0.948601				.	.
.	PAK_745	+	4	5	0.653213	0.96	.	0	4	0.30103	0.35	.	0.653213	0.0588937	.	.	0.653213	0.0588937				.	.
.	PAK_746	+	8	14	1.04139	0.59	.	2	4	0.477121	0.96	.	1.04139	0.761213	.	.	1.04139	0.761213				.	.
.	PAK_747	+	3	7	0.69897	0.61	.	5	6	0.740363	0.9	.	0.69897	0.713119	.	.	0.69897	0.713119				.	.
.	PAK_748	-	2	6	0.60206	0.45	.	3	6	0.653213	0.69	.	0.653213	0.535332	.	.	0.653213	0.535332				.	.
.	PAK_749	-	8	8	0.90309	1.05	.	0	5	0.39794	0.24	.	0.39794	2.05889	.	.	0.39794	2.05889				.	.
.	PAK_750	+	5	5	0.69897	1.15	.	0	4	0.30103	0.35	.	0.69897	-0.201634	.	.	0.69897	-0.201634				.	.
.	PAK_751	+	1	4	0.39794	0.63	.	0	4	0.30103	0.4	.	0.39794	0.666576	.	.	0.39794	0.666576				.	.
.	PAK_752	+	1	4	0.39794	0.47	.	1	5	0.477121	0.39	.	0.39794	1.08927	.	.	0.39794	1.08927				.	.
.	PAK_753	+	0	4	0.30103	0.28	.	0	4	0.30103	0.35	.	0.30103	1.8365	.	.	0.30103	1.8365				.	.
.	PAK_754	+	18	10	1.14613	1.69	.	8	6	0.845098	1.6	.	1.14613	-0.757023	.	.	1.14613	-0.757023				.	.
.	PAK_755	+	2	4	0.477121	0.7	.	4	8	0.778151	0.67	.	0.477121	0.514573	.	.	0.477121	0.514573				.	.
.	PAK_756	-	0	4	0.30103	0.28	.	1	4	0.39794	0.53	.	0.39794	0.915936	.	.	0.39794	0.915936				.	.
.	PAK_757	-	1	6	0.544068	0.27	.	3	4	0.544068	1.22	.	0.544068	-0.286881	.	.	0.544068	-0.286881				.	.
.	PAK_758	-	1	4	0.39794	0.57	.	3	6	0.653213	0.66	.	0.653213	0.599462	.	.	0.653213	0.599462				.	.
.	PAK_759	+	1	4	0.39794	0.61	.	0	4	0.30103	0.32	.	0.39794	0.713119	.	.	0.39794	0.713119				.	.
.	PAK_760	+	2	4	0.477121	0.79	.	5	12	0.929419	0.47	.	0.477121	0.340075	.	.	0.477121	0.340075				.	.
.	PAK_761	+	29	17	1.36173	1.46	.	6	11	0.929419	0.55	.	1.36173	-0.545968	.	.	1.36173	-0.545968				.	.
.	PAK_762	-	18	15	1.21748	1.16	.	13	25	1.27875	0.54	.	1.27875	0.888969	.	.	1.27875	0.888969				.	.
.	PAK_763	-	19	10	1.16137	1.77	.	26	37	1.49831	0.62	.	1.49831	0.68966	.	.	1.49831	0.68966				.	.
.	PAK_765	+	36	29	1.51188	1.1	.	79	29	1.73239	2.18	.	1.51188	-0.137504	.	.	1.51188	-0.137504				.	.
.	PAK_765001	-	33	24	1.45484	1.19	.	58	23	1.60746	2.02	.	1.60746	-1.01436	.	.	1.60746	-1.01436				.	.
.	PAK_764	-	11	18	1.16137	0.62	.	137	42	1.95182	2.72	.	1.95182	-1.44361	.	.	1.95182	-1.44361				.	.
.	PAK_766	-	2	5	0.544068	0.55	.	84	40	1.79239	1.73	.	1.79239	-0.790772	.	.	1.79239	-0.790772				.	.
.	PAK_767	+	2	5	0.544068	0.62	.	2	7	0.653213	0.31	.	0.544068	0.68966	.	.	0.544068	0.68966				.	.
.	PAK_768	+	20	8	1.14613	2.47	.	2	9	0.740363	0.34	.	1.14613	-1.30451	.	.	1.14613	-1.30451				.	.
.	PAK_769	+	15	8	1.0607	1.6	.	13	15	1.14613	0.78	.	1.0607	-0.678072	.	.	1.0607	-0.678072				.	.
.	PAK_770	+	20	14	1.23045	1.31	.	19	19	1.27875	0.9	.	1.23045	-0.389567	.	.	1.23045	-0.389567				.	.
.	PAK_771	+	3	4	0.544068	0.96	.	13	8	1.02119	1.57	.	0.544068	0.0588937	.	.	0.544068	0.0588937				.	.
.	PAK_772	-	2	4	0.477121	1	.	15	17	1.20412	0.82	.	1.20412	0.286304	.	.	1.20412	0.286304				.	.
.	PAK_773	-	4	5	0.653213	1.1	.	5	7	0.778151	0.74	.	0.778151	0.434403	.	.	0.778151	0.434403				.	.
.	PAK_774	-	10	8	0.954243	1.14	.	25	29	1.43136	0.8	.	1.43136	0.321928	.	.	1.43136	0.321928				.	.
.	PAK_775	+	85	89	1.93952	0.91	.	39	13	1.41497	2.37	.	1.93952	0.136062	.	.	1.93952	0.136062				.	.
.	PAK_776	-	19	12	1.19033	1.45	.	6	5	0.740363	1.53	.	0.740363	-0.613532	.	.	0.740363	-0.613532				.	.
.	PAK_777	-	19	18	1.26717	0.92	.	34	14	1.38021	2.05	.	1.38021	-1.03562	.	.	1.38021	-1.03562				.	.
.	PAK_778	-	3	5	0.60206	0.77	.	17	12	1.16137	1.25	.	1.16137	-0.321928	.	.	1.16137	-0.321928				.	.
.	PAK_779	-	1	5	0.477121	0.48	.	59	33	1.66276	1.51	.	1.66276	-0.594549	.	.	1.66276	-0.594549				.	.
.	PAK_780	+	17	13	1.17609	1.12	.	2	5	0.544068	0.63	.	1.17609	-0.163499	.	.	1.17609	-0.163499				.	.
.	PAK_780002	+	333	56	2.28892	4.71	.	10	4	0.845098	2.83	.	2.28892	-2.23573	.	.	2.28892	-2.23573				.	.
.	PAK_781	-	39	13	1.41497	2.52	.	14	10	1.07918	1.33	.	1.07918	-0.411426	.	.	1.07918	-0.411426				.	.
.	PAK_782	-	3	6	0.653213	0.75	.	19	11	1.17609	1.54	.	1.17609	-0.62293	.	.	1.17609	-0.62293				.	.
.	PAK_783	+	11	10	1.02119	1	.	3	5	0.60206	0.94	.	1.02119	0	.	.	1.02119	0				.	.
.	PAK_784	+	176	52	2.0569	2.74	.	21	9	1.17609	2.05	.	2.0569	-1.45418	.	.	2.0569	-1.45418				.	.
.	PAK_785	-	29	27	1.44716	0.93	.	77	20	1.68574	3.05	.	1.68574	-1.60881	.	.	1.68574	-1.60881				.	.
.	PAK_786	+	49	39	1.64345	1.11	.	2	4	0.477121	0.72	.	1.64345	-0.15056	.	.	1.64345	-0.15056				.	.
.	PAK_787	+	18	15	1.21748	1.15	.	4	5	0.653213	1.26	.	1.21748	-0.201634	.	.	1.21748	-0.201634				.	.
.	PAK_788	-	13	10	1.0607	1.24	.	5	7	0.778151	0.8	.	0.778151	0.321928	.	.	0.778151	0.321928				.	.
.	PAK_789	+	18	9	1.13033	1.86	.	5	7	0.778151	0.71	.	1.13033	-0.895303	.	.	1.13033	-0.895303				.	.
.	PAK_790	+	2	4	0.477121	0.87	.	1	4	0.39794	0.57	.	0.477121	0.200913	.	.	0.477121	0.200913				.	.
.	PAK_791	+	11	7	0.954243	1.74	.	21	8	1.16137	2.43	.	0.954243	-0.799087	.	.	0.954243	-0.799087				.	.
.	PAK_792	+	48	21	1.53782	1.87	.	52	23	1.57403	1.86	.	1.53782	-0.903038	.	.	1.53782	-0.903038				.	.
.	PAK_793	-	1	4	0.39794	0.51	.	3	4	0.544068	1.14	.	0.544068	-0.189034	.	.	0.544068	-0.189034				.	.
.	PAK_794	+	45	16	1.4843	2.34	.	13	7	1	2.07	.	1.4843	-1.22651	.	.	1.4843	-1.22651				.	.
.	PAK_795	+	26	11	1.26717	2	.	43	9	1.41497	4.22	.	1.26717	-1	.	.	1.26717	-1				.	.
.	PAK_796	+	23	16	1.29003	1.29	.	28	13	1.31175	1.85	.	1.29003	-0.367371	.	.	1.29003	-0.367371				.	.
.	PAK_797	+	10	10	1	1.01	.	2	4	0.477121	0.84	.	1	-0.0143553	.	.	1	-0.0143553				.	.
.	PAK_798	+	21	16	1.26717	1.15	.	5	5	0.69897	1.37	.	1.26717	-0.201634	.	.	1.26717	-0.201634				.	.
.	PAK_799	+	22	18	1.30103	1.09	.	1	4	0.39794	0.73	.	1.30103	-0.124328	.	.	1.30103	-0.124328				.	.
.	PAK_800	+	23	16	1.29003	1.26	.	1	4	0.39794	0.38	.	1.29003	-0.333424	.	.	1.29003	-0.333424				.	.
.	PAK_801	+	12	10	1.04139	1.2	.	6	6	0.778151	1.21	.	1.04139	-0.263034	.	.	1.04139	-0.263034				.	.
.	PAK_802|cysC	-	13	7	1	1.93	.	7	4	0.740363	2.25	.	0.740363	-1.16993	.	.	0.740363	-1.16993				.	.
.	PAK_803	+	11	8	0.977724	1.34	.	2	6	0.60206	0.59	.	0.977724	-0.422233	.	.	0.977724	-0.422233				.	.
.	PAK_804	-	10	11	1.02119	0.85	.	61	15	1.57978	3.24	.	1.57978	-1.69599	.	.	1.57978	-1.69599				.	.
.	PAK_805	+	28	14	1.32222	1.7	.	8	12	1	0.63	.	1.32222	-0.765535	.	.	1.32222	-0.765535				.	.
.	PAK_806	+	37	14	1.40654	2.23	.	35	25	1.47712	1.33	.	1.40654	-1.15704	.	.	1.40654	-1.15704				.	.
.	PAK_807	+	8	6	0.845098	1.43	.	15	10	1.09691	1.33	.	0.845098	-0.516015	.	.	0.845098	-0.516015				.	.
.	PAK_808	+	8	12	1	0.94	.	18	8	1.11394	2.31	.	1	0.0892673	.	.	1	0.0892673				.	.
.	PAK_809	+	9	5	0.845098	2.11	.	29	11	1.30103	2.29	.	0.845098	-1.07724	.	.	0.845098	-1.07724				.	.
.	PAK_810	+	85	43	1.80618	1.78	.	8	8	0.90309	1.07	.	1.80618	-0.831877	.	.	1.80618	-0.831877				.	.
.	PAK_811	-	17	15	1.20412	1.02	.	0	4	0.30103	0.35	.	0.30103	1.51457	.	.	0.30103	1.51457				.	.
.	PAK_812	+	66	16	1.61278	3.21	.	1	4	0.39794	0.74	.	1.61278	-1.68257	.	.	1.61278	-1.68257				.	.
.	PAK_813	-	41	16	1.45484	2.06	.	4	6	0.69897	0.96	.	0.69897	0.0588937	.	.	0.69897	0.0588937				.	.
.	PAK_814	+	17	17	1.23045	0.92	.	9	7	0.90309	1.4	.	1.23045	0.120294	.	.	1.23045	0.120294				.	.
.	PAK_815	-	2	6	0.60206	0.46	.	2	5	0.544068	0.61	.	0.544068	0.713119	.	.	0.544068	0.713119				.	.
.	PAK_816	-	2	6	0.60206	0.45	.	1	6	0.544068	0.34	.	0.544068	1.55639	.	.	0.544068	1.55639				.	.
.	PAK_817	+	20	22	1.32222	0.8	.	0	4	0.30103	0.4	.	1.32222	0.321928	.	.	1.32222	0.321928				.	.
.	PAK_818	-	3	5	0.60206	0.89	.	1	4	0.39794	0.72	.	0.39794	0.473931	.	.	0.39794	0.473931				.	.
.	PAK_819	+	127	41	1.92428	2.53	.	5	5	0.69897	1.25	.	1.92428	-1.33914	.	.	1.92428	-1.33914				.	.
.	PAK_820	-	16	10	1.11394	1.38	.	13	8	1.02119	1.65	.	1.02119	-0.722466	.	.	1.02119	-0.722466				.	.
.	PAK_821	-	4	11	0.875061	0.43	.	51	13	1.50515	3.17	.	1.50515	-1.66448	.	.	1.50515	-1.66448				.	.
.	PAK_822	-	7	17	1.07918	0.39	.	7	7	0.845098	1.12	.	0.845098	-0.163499	.	.	0.845098	-0.163499				.	.
.	PAK_823	+	13	6	0.977724	2.34	.	2	4	0.477121	1.11	.	0.977724	-1.22651	.	.	0.977724	-1.22651				.	.
.	PAK_824	+	5	6	0.740363	0.9	.	1	6	0.544068	0.36	.	0.740363	0.152003	.	.	0.740363	0.152003				.	.
.	PAK_826	+	45	10	1.43933	3.76	.	2	5	0.544068	0.59	.	1.43933	-1.91073	.	.	1.43933	-1.91073				.	.
.	PAK_825	-	9	6	0.875061	1.34	.	2	4	0.477121	0.77	.	0.477121	0.37707	.	.	0.477121	0.37707				.	.
.	PAK_827	+	30	30	1.47712	0.87	.	1	4	0.39794	0.62	.	1.47712	0.200913	.	.	1.47712	0.200913				.	.
.	PAK_828	+	147	20	1.92169	4.45	.	1	4	0.39794	0.49	.	1.92169	-2.15381	.	.	1.92169	-2.15381				.	.
.	PAK_829	-	25	33	1.4624	0.77	.	6	5	0.740363	1.97	.	0.740363	-0.978196	.	.	0.740363	-0.978196				.	.
.	PAK_830	-	9	51	1.47712	0.22	.	5	11	0.90309	0.48	.	0.90309	1.05889	.	.	0.90309	1.05889				.	.
.	PAK_831	-	2	17	0.977724	0.15	.	5	7	0.778151	0.85	.	0.778151	0.234465	.	.	0.778151	0.234465				.	.
.	PAK_832	-	1	11	0.778151	0.12	.	3	6	0.653213	0.66	.	0.653213	0.599462	.	.	0.653213	0.599462				.	.
.	PAK_833	-	12	28	1.30103	0.42	.	14	14	1.14613	0.92	.	1.14613	0.120294	.	.	1.14613	0.120294				.	.
.	PAK_834	-	4	20	1.07918	0.22	.	13	8	1.02119	1.55	.	1.02119	-0.632268	.	.	1.02119	-0.632268				.	.
.	PAK_835	-	5	6	0.740363	0.78	.	17	9	1.11394	1.99	.	1.11394	-0.992768	.	.	1.11394	-0.992768				.	.
.	PAK_836|speB	-	8	12	1	0.61	.	23	17	1.30103	1.2	.	1.30103	-0.263034	.	.	1.30103	-0.263034				.	.
.	PAK_837	+	28	29	1.45484	0.88	.	14	10	1.07918	1.3	.	1.45484	0.184425	.	.	1.45484	0.184425				.	.
.	PAK_838	-	24	19	1.33244	1.1	.	19	14	1.21748	1.18	.	1.21748	-0.238787	.	.	1.21748	-0.238787				.	.
.	PAK_840	+	19	13	1.20412	1.24	.	12	8	1	1.48	.	1.20412	-0.31034	.	.	1.20412	-0.31034				.	.
.	PAK_839	-	5	7	0.778151	0.84	.	10	11	1.02119	0.93	.	1.02119	0.104697	.	.	1.02119	0.104697				.	.
.	PAK_842	+	51	20	1.55023	2.07	.	10	13	1.0607	0.92	.	1.55023	-1.04963	.	.	1.55023	-1.04963				.	.
.	PAK_841	-	7	15	1.04139	0.45	.	12	7	0.977724	1.6	.	0.977724	-0.678072	.	.	0.977724	-0.678072				.	.
.	PAK_843	+	24	15	1.29003	1.35	.	1	4	0.39794	0.64	.	1.29003	-0.432959	.	.	1.29003	-0.432959				.	.
.	PAK_844	+	111	94	2.01072	1.11	.	7	9	0.90309	0.77	.	2.01072	-0.15056	.	.	2.01072	-0.15056				.	.
.	PAK_846|lasR	+	300	92	2.29226	2.76	.	4	4	0.60206	1.59	.	2.29226	-1.46467	.	.	2.29226	-1.46467				.	.
.	PAK_845|rsaL	-	39	8	1.37107	4.01	.	2	4	0.477121	1.09	.	0.477121	-0.124328	.	.	0.477121	-0.124328				.	.
.	PAK_847|lasI	+	32	21	1.42325	1.32	.	3	5	0.60206	0.82	.	1.42325	-0.400538	.	.	1.42325	-0.400538				.	.
.	PAK_848	-	16	25	1.31175	0.59	.	63	14	1.58546	3.72	.	1.58546	-1.8953	.	.	1.58546	-1.8953				.	.
.	PAK_849	-	1	8	0.653213	0.22	.	33	12	1.35218	2.46	.	1.35218	-1.29866	.	.	1.35218	-1.29866				.	.
.	PAK_850	+	0	4	0.30103	0.34	.	0	4	0.30103	0.35	.	0.30103	1.55639	.	.	0.30103	1.55639				.	.
.	PAK_851	+	11	10	1.02119	1.08	.	2	9	0.740363	0.36	.	1.02119	-0.111031	.	.	1.02119	-0.111031				.	.
.	PAK_852	+	7	19	1.11394	0.39	.	30	20	1.39794	1.24	.	1.11394	1.35845	.	.	1.11394	1.35845				.	.
.	PAK_853	+	0	4	0.30103	0.39	.	0	4	0.30103	0.35	.	0.30103	1.35845	.	.	0.30103	1.35845				.	.
.	PAK_854	+	7	14	1.02119	0.48	.	1	4	0.39794	0.64	.	1.02119	1.05889	.	.	1.02119	1.05889				.	.
.	PAK_855	+	21	16	1.26717	1.18	.	10	9	0.977724	1.12	.	1.26717	-0.238787	.	.	1.26717	-0.238787				.	.
.	PAK_856	-	4	8	0.778151	0.54	.	30	33	1.49831	0.83	.	1.49831	0.268817	.	.	1.49831	0.268817				.	.
.	PAK_857	-	4	10	0.845098	0.47	.	159	99	2.11059	1.46	.	2.11059	-0.545968	.	.	2.11059	-0.545968				.	.
.	PAK_858	-	0	4	0.30103	0.39	.	0	4	0.30103	0.35	.	0.30103	1.51457	.	.	0.30103	1.51457				.	.
.	PAK_859	+	362	427	2.59605	0.85	.	10	12	1.04139	0.82	.	2.59605	0.234465	.	.	2.59605	0.234465				.	.
.	PAK_860	+	245	74	2.20276	2.74	.	5	5	0.69897	1.4	.	2.20276	-1.45418	.	.	2.20276	-1.45418				.	.
.	PAK_861|fliM	+	290	169	2.36078	1.57	.	3	7	0.69897	0.59	.	2.36078	-0.650765	.	.	2.36078	-0.650765				.	.
.	PAK_862|fliN	+	164	76	2.07918	1.95	.	4	6	0.69897	0.85	.	2.07918	-0.963474	.	.	2.07918	-0.963474				.	.
.	PAK_863	+	23	9	1.20412	2.17	.	0	4	0.30103	0.35	.	1.20412	-1.1177	.	.	1.20412	-1.1177				.	.
.	PAK_864|fliO	+	71	20	1.65801	2.9	.	3	5	0.60206	1.03	.	1.65801	-1.53605	.	.	1.65801	-1.53605				.	.
.	PAK_865|fliP	+	137	56	1.98453	2.07	.	7	5	0.778151	1.77	.	1.98453	-1.04963	.	.	1.98453	-1.04963				.	.
.	PAK_866|fliQ	+	33	22	1.43933	1.31	.	1	4	0.39794	0.55	.	1.43933	-0.389567	.	.	1.43933	-0.389567				.	.
.	PAK_867|fliR	+	74	33	1.72835	1.95	.	2	5	0.544068	0.77	.	1.72835	-0.963474	.	.	1.72835	-0.963474				.	.
.	PAK_868|flhB	+	133	50	1.96142	2.39	.	3	4	0.544068	1.19	.	1.96142	-1.25701	.	.	1.96142	-1.25701				.	.
.	PAK_869	+	65	37	1.70757	1.49	.	1	4	0.39794	0.62	.	1.70757	-0.575312	.	.	1.70757	-0.575312				.	.
.	PAK_870	+	46	30	1.57978	1.3	.	18	19	1.26717	0.85	.	1.57978	-0.378512	.	.	1.57978	-0.378512				.	.
.	PAK_871|flhA	+	568	375	2.67348	1.42	.	19	16	1.24304	1	.	2.67348	-0.505891	.	.	2.67348	-0.505891				.	.
.	PAK_872|flhF	+	490	344	2.62014	1.34	.	15	12	1.13033	1.14	.	2.62014	-0.422233	.	.	2.62014	-0.422233				.	.
.	PAK_873|fleN	+	346	224	2.45484	1.45	.	9	5	0.845098	1.93	.	2.45484	-0.536053	.	.	2.45484	-0.536053				.	.
.	PAK_874|fliA	+	241	183	2.32634	1.24	.	5	5	0.69897	1.26	.	2.32634	-0.31034	.	.	2.32634	-0.31034				.	.
.	PAK_875|cheY	+	236	130	2.26245	1.68	.	7	5	0.778151	1.9	.	2.26245	-0.748461	.	.	2.26245	-0.748461				.	.
.	PAK_876|cheZ	+	238	209	2.34928	1.1	.	2	9	0.740363	0.42	.	2.34928	-0.137504	.	.	2.34928	-0.137504				.	.
.	PAK_877|cheA	+	352	319	2.52569	1.08	.	11	6	0.929419	1.74	.	2.52569	-0.111031	.	.	2.52569	-0.111031				.	.
.	PAK_878|cheA	+	426	364	2.5966	1.13	.	39	13	1.41497	2.37	.	2.5966	-0.176323	.	.	2.5966	-0.176323				.	.
.	PAK_879|cheB	+	209	203	2.31387	1	.	13	7	1	2.03	.	2.31387	0	.	.	2.31387	0				.	.
.	PAK_880|motC	+	228	147	2.273	1.43	.	2	5	0.544068	0.84	.	2.273	-0.516015	.	.	2.273	-0.516015				.	.
.	PAK_881|motD	+	228	164	2.29226	1.3	.	5	6	0.740363	0.99	.	2.29226	-0.378512	.	.	2.29226	-0.378512				.	.
.	PAK_882	+	328	180	2.40483	1.66	.	8	8	0.90309	1.12	.	2.40483	-0.731183	.	.	2.40483	-0.731183				.	.
.	PAK_883	+	77	88	1.91645	0.84	.	1	4	0.39794	0.7	.	1.91645	0.251539	.	.	1.91645	0.251539				.	.
.	PAK_884	+	115	106	2.04336	1.03	.	2	6	0.60206	0.58	.	2.04336	-0.0426443	.	.	2.04336	-0.0426443				.	.
.	PAK_885	+	160	177	2.2266	0.89	.	2	6	0.60206	0.63	.	2.2266	0.168123	.	.	2.2266	0.168123				.	.
.	PAK_886	+	222	104	2.21219	1.84	.	7	6	0.812913	1.25	.	2.21219	-0.879706	.	.	2.21219	-0.879706				.	.
.	PAK_887	-	25	96	1.78176	0.3	.	2	11	0.812913	0.25	.	0.812913	2	.	.	0.812913	2				.	.
.	PAK_888	+	31	97	1.80618	0.35	.	2	8	0.69897	0.3	.	1.80618	1.51457	.	.	1.80618	1.51457				.	.
.	PAK_889	+	22	51	1.56229	0.43	.	9	8	0.929419	1.27	.	1.56229	1.21759	.	.	1.56229	1.21759				.	.
.	PAK_890	+	39	61	1.69897	0.62	.	7	8	0.875061	0.82	.	1.69897	0.68966	.	.	1.69897	0.68966				.	.
.	PAK_891	+	16	68	1.62325	0.26	.	0	5	0.39794	0.23	.	1.62325	1.94342	.	.	1.62325	1.94342				.	.
.	PAK_892	-	4	19	1.0607	0.23	.	4	9	0.812913	0.51	.	0.812913	0.971431	.	.	0.812913	0.971431				.	.
.	PAK_893	-	2	36	1.27875	0.07	.	9	13	1.04139	0.64	.	1.04139	0.643856	.	.	1.04139	0.643856				.	.
.	PAK_894	-	0	18	0.954243	0.05	.	4	7	0.740363	0.76	.	0.740363	0.395929	.	.	0.740363	0.395929				.	.
.	PAK_895	-	39	79	1.77085	0.51	.	119	230	2.2418	0.56	.	2.2418	0.836501	.	.	2.2418	0.836501				.	.
.	PAK_896|ccmA	+	237	114	2.24428	1.81	.	3	6	0.653213	0.75	.	2.24428	-0.85599	.	.	2.24428	-0.85599				.	.
.	PAK_897|ccmB	+	78	47	1.79588	1.49	.	4	4	0.60206	1.22	.	1.79588	-0.575312	.	.	1.79588	-0.575312				.	.
.	PAK_898|ccmC	+	294	86	2.27875	2.94	.	2	4	0.477121	1.01	.	2.27875	-1.55582	.	.	2.27875	-1.55582				.	.
.	PAK_899|ccmD	+	47	18	1.51188	2.21	.	1	4	0.39794	0.44	.	1.51188	-1.14405	.	.	1.51188	-1.14405				.	.
.	PAK_900	+	147	59	2.01284	2.17	.	4	5	0.653213	1.13	.	2.01284	-1.1177	.	.	2.01284	-1.1177				.	.
.	PAK_901|ccmF	+	257	128	2.28443	1.81	.	2	6	0.60206	0.56	.	2.28443	-0.85599	.	.	2.28443	-0.85599				.	.
.	PAK_902|dsbE	+	120	47	1.92169	2.21	.	2	7	0.653213	0.51	.	1.92169	-1.14405	.	.	1.92169	-1.14405				.	.
.	PAK_903	+	140	47	1.97081	2.46	.	1	5	0.477121	0.59	.	1.97081	-1.29866	.	.	1.97081	-1.29866				.	.
.	PAK_904|ccmI	+	329	124	2.35507	2.33	.	15	9	1.07918	1.45	.	2.35507	-1.22033	.	.	2.35507	-1.22033				.	.
.	PAK_905	+	30	17	1.37107	1.55	.	1	5	0.477121	0.54	.	1.37107	-0.632268	.	.	1.37107	-0.632268				.	.
.	PAK_906	+	9	7	0.90309	1.23	.	3	4	0.544068	1.15	.	0.90309	-0.298658	.	.	0.90309	-0.298658				.	.
.	PAK_907	-	42	39	1.60746	0.97	.	8	6	0.845098	1.44	.	0.845098	-0.526069	.	.	0.845098	-0.526069				.	.
.	PAK_908	+	2	12	0.845098	0.23	.	6	8	0.845098	0.81	.	0.845098	2.12029	.	.	0.845098	2.12029				.	.
.	PAK_909	+	1	6	0.544068	0.34	.	1	4	0.39794	0.47	.	0.544068	1.55639	.	.	0.544068	1.55639				.	.
.	PAK_910	+	1	4	0.39794	0.53	.	0	5	0.39794	0.27	.	0.39794	0.915936	.	.	0.39794	0.915936				.	.
.	PAK_911	-	4	9	0.812913	0.47	.	19	9	1.14613	2.03	.	1.14613	-1.02148	.	.	1.14613	-1.02148				.	.
.	PAK_912	-	6	8	0.845098	0.88	.	14	9	1.0607	1.43	.	1.0607	-0.516015	.	.	1.0607	-0.516015				.	.
.	PAK_913	-	5	6	0.740363	0.95	.	19	21	1.30103	0.78	.	1.30103	0.358454	.	.	1.30103	0.358454				.	.
.	PAK_914	-	5	5	0.69897	1.15	.	16	13	1.16137	1.13	.	1.16137	-0.176323	.	.	1.16137	-0.176323				.	.
.	PAK_915	+	5	6	0.740363	0.97	.	32	16	1.38021	1.73	.	0.740363	0.0439433	.	.	0.740363	0.0439433				.	.
.	PAK_916	+	8	5	0.812913	1.62	.	4	6	0.69897	1.02	.	0.812913	-0.695994	.	.	0.812913	-0.695994				.	.
.	PAK_917	-	4	6	0.69897	0.88	.	160	108	2.1271	1.37	.	2.1271	-0.454176	.	.	2.1271	-0.454176				.	.
.	PAK_918	-	5	10	0.875061	0.57	.	8	5	0.812913	1.96	.	0.812913	-0.970854	.	.	0.812913	-0.970854				.	.
.	PAK_919	-	1	5	0.477121	0.49	.	15	7	1.04139	2.42	.	1.04139	-1.27501	.	.	1.04139	-1.27501				.	.
.	PAK_920	-	2	8	0.69897	0.34	.	15	9	1.07918	2.25	.	1.07918	-1.16993	.	.	1.07918	-1.16993				.	.
.	PAK_921	-	4	7	0.740363	0.64	.	3	4	0.544068	1.38	.	0.544068	-0.464668	.	.	0.544068	-0.464668				.	.
.	PAK_922|pyk	-	6	9	0.875061	0.66	.	7	7	0.845098	1.07	.	0.845098	-0.0976108	.	.	0.845098	-0.0976108				.	.
.	PAK_923	-	3	9	0.778151	0.43	.	3	4	0.544068	1.42	.	0.544068	-0.505891	.	.	0.544068	-0.505891				.	.
.	PAK_924	-	3	9	0.778151	0.39	.	7	6	0.812913	1.34	.	0.812913	-0.422233	.	.	0.812913	-0.422233				.	.
.	PAK_925|hyi	-	13	13	1.11394	0.96	.	2	6	0.60206	0.6	.	0.60206	0.736966	.	.	0.60206	0.736966				.	.
.	PAK_926|gcl	-	12	17	1.16137	0.64	.	12	23	1.24304	0.5	.	1.24304	1	.	.	1.24304	1				.	.
.	PAK_927	+	48	18	1.51851	2.19	.	3	4	0.544068	1.5	.	1.51851	-1.13093	.	.	1.51851	-1.13093				.	.
.	PAK_928	-	5	6	0.740363	0.83	.	44	17	1.4843	2.15	.	1.4843	-1.10434	.	.	1.4843	-1.10434				.	.
.	PAK_929|moaA	+	94	35	1.80956	2.2	.	2	4	0.477121	0.92	.	1.80956	-1.1375	.	.	1.80956	-1.1375				.	.
.	PAK_930	+	31	10	1.31175	2.42	.	1	4	0.39794	0.67	.	1.31175	-1.27501	.	.	1.31175	-1.27501				.	.
.	PAK_931|pbuX	-	24	18	1.32222	1.22	.	12	9	1.02119	1.27	.	1.02119	-0.344828	.	.	1.02119	-0.344828				.	.
.	PAK_932	+	0	4	0.30103	0.39	.	6	4	0.69897	2.31	.	0.30103	1.35845	.	.	0.30103	1.35845				.	.
.	PAK_933	-	1	4	0.39794	0.58	.	2	5	0.544068	0.64	.	0.544068	0.643856	.	.	0.544068	0.643856				.	.
.	PAK_934	-	1	4	0.39794	0.41	.	2	6	0.60206	0.53	.	0.60206	0.915936	.	.	0.60206	0.915936				.	.
.	PAK_935	-	15	9	1.07918	1.67	.	38	20	1.4624	1.65	.	1.4624	-0.722466	.	.	1.4624	-0.722466				.	.
.	PAK_936	-	5	8	0.812913	0.67	.	31	17	1.38021	1.55	.	1.38021	-0.632268	.	.	1.38021	-0.632268				.	.
.	PAK_937	+	2	4	0.477121	0.91	.	1	4	0.39794	0.52	.	0.477121	0.136062	.	.	0.477121	0.136062				.	.
.	PAK_938	-	11	9	1	1.28	.	15	8	1.0607	1.79	.	1.0607	-0.83996	.	.	1.0607	-0.83996				.	.
.	PAK_939	-	3	7	0.69897	0.51	.	3	6	0.653213	0.69	.	0.653213	0.535332	.	.	0.653213	0.535332				.	.
.	PAK_940|alc	-	12	8	1	1.55	.	22	10	1.20412	2.05	.	1.20412	-1.03562	.	.	1.20412	-1.03562				.	.
.	PAK_941|uraD	-	1	4	0.39794	0.63	.	2	6	0.60206	0.53	.	0.60206	0.915936	.	.	0.60206	0.915936				.	.
.	PAK_942	-	2	7	0.653213	0.43	.	7	13	1	0.56	.	1	0.836501	.	.	1	0.836501				.	.
.	PAK_943|uraH	+	20	22	1.32222	0.79	.	0	4	0.30103	0.4	.	1.32222	0.340075	.	.	1.32222	0.340075				.	.
.	PAK_944	-	7	5	0.778151	1.54	.	5	9	0.845098	0.67	.	0.845098	0.577767	.	.	0.845098	0.577767				.	.
.	PAK_945	+	1	4	0.39794	0.67	.	3	5	0.60206	1.13	.	0.39794	0.577767	.	.	0.39794	0.577767				.	.
.	PAK_946	+	175	105	2.14613	1.52	.	16	7	1.0607	2.25	.	2.14613	-0.604071	.	.	2.14613	-0.604071				.	.
.	PAK_947|guaD	-	19	13	1.20412	1.3	.	14	12	1.11394	1.07	.	1.11394	-0.0976108	.	.	1.11394	-0.0976108				.	.
.	PAK_948|xdhC	-	12	6	0.954243	1.89	.	18	9	1.13033	1.87	.	1.13033	-0.903038	.	.	1.13033	-0.903038				.	.
.	PAK_949|xdhB	-	9	17	1.11394	0.49	.	18	15	1.21748	1.07	.	1.21748	-0.0976108	.	.	1.21748	-0.0976108				.	.
.	PAK_950|xdhA	-	3	8	0.740363	0.41	.	17	17	1.23045	0.89	.	1.23045	0.168123	.	.	1.23045	0.168123				.	.
.	PAK_951	-	5	9	0.845098	0.59	.	7	7	0.845098	1.13	.	0.845098	-0.176323	.	.	0.845098	-0.176323				.	.
.	PAK_952	+	92	38	1.81291	2.07	.	3	4	0.544068	1.35	.	1.81291	-1.04963	.	.	1.81291	-1.04963				.	.
.	PAK_953|smc	+	1042	283	2.82119	3.15	.	38	10	1.38021	3.21	.	2.82119	-1.65535	.	.	2.82119	-1.65535				.	.
.	PAK_954|zipA	+	791	340	2.75243	2.13	.	25	13	1.27875	1.46	.	2.75243	-1.09085	.	.	2.75243	-1.09085				.	.
.	PAK_955|ligA	+	362	181	2.43377	1.83	.	5	7	0.778151	0.9	.	2.43377	-0.871844	.	.	2.43377	-0.871844				.	.
.	PAK_956	+	124	38	1.90849	2.69	.	4	9	0.812913	0.58	.	1.90849	-1.42761	.	.	1.90849	-1.42761				.	.
.	PAK_956002	+	987	468	2.86183	1.98	.	29	6	1.24304	4.85	.	2.86183	-0.9855	.	.	2.86183	-0.9855				.	.
.	PAK_957002	-	578	32	2.4843	12.64	.	526	178	2.54654	2.7	.	2.54654	-1.43296	.	.	2.54654	-1.43296				.	.
.	PAK_957	-	0	0	#NUM!	0	.	0	0	#NUM!	0	.	#NUM!	#DIV/0!	.	.	#NUM!	#DIV/0!				.	.
.	PAK_958	-	6	6	0.778151	1.12	.	463	318	2.59162	1.4	.	2.59162	-0.485427	.	.	2.59162	-0.485427				.	.
.	PAK_959	+	291	26	2.20003	8.5	.	5	8	0.812913	0.68	.	2.20003	-3.08746	.	.	2.20003	-3.08746				.	.
.	PAK_959002	-	36	21	1.45484	1.71	.	68	336	2.30535	0.22	.	2.30535	2.18442	.	.	2.30535	2.18442				.	.
.	PAK_960	-	33	15	1.38021	1.89	.	29	22	1.40654	1.38	.	1.40654	-0.464668	.	.	1.40654	-0.464668				.	.
.	PAK_961	-	7	9	0.90309	0.81	.	6	5	0.740363	1.26	.	0.740363	-0.333424	.	.	0.740363	-0.333424				.	.
.	PAK_962|dnaX	+	289	127	2.31806	2	.	8	7	0.875061	1.19	.	2.31806	-1	.	.	2.31806	-1				.	.
.	PAK_963	+	93	56	1.87216	1.46	.	9	6	0.875061	1.75	.	1.87216	-0.545968	.	.	1.87216	-0.545968				.	.
.	PAK_964	+	360	159	2.41414	2.05	.	8	7	0.875061	1.2	.	2.41414	-1.03562	.	.	2.41414	-1.03562				.	.
.	PAK_965|recR	+	78	46	1.79239	1.48	.	2	4	0.477121	0.74	.	1.79239	-0.565597	.	.	1.79239	-0.565597				.	.
.	PAK_966	+	50	34	1.62325	1.3	.	3	4	0.544068	1.53	.	1.62325	-0.378512	.	.	1.62325	-0.378512				.	.
.	PAK_967	-	19	14	1.21748	1.25	.	6	5	0.740363	1.43	.	0.740363	-0.516015	.	.	0.740363	-0.516015				.	.
.	PAK_968	-	3	11	0.845098	0.37	.	2	6	0.60206	0.52	.	0.60206	0.943416	.	.	0.60206	0.943416				.	.
.	PAK_969	-	4	10	0.845098	0.42	.	5	8	0.812913	0.69	.	0.812913	0.535332	.	.	0.812913	0.535332				.	.
.	PAK_970	+	1	4	0.39794	0.4	.	0	4	0.30103	0.35	.	0.39794	1.32193	.	.	0.39794	1.32193				.	.
.	PAK_971	+	50	63	1.75205	0.74	.	5	15	1	0.35	.	1.75205	0.434403	.	.	1.75205	0.434403				.	.
.	PAK_972	-	6	8	0.845098	0.73	.	2	34	1.25527	0.08	.	1.25527	3.64386	.	.	1.25527	3.64386				.	.
.	PAK_973	-	3	12	0.875061	0.29	.	5	7	0.778151	0.9	.	0.778151	0.152003	.	.	0.778151	0.152003				.	.
.	PAK_974|apt	-	3	7	0.69897	0.44	.	63	24	1.63849	2.32	.	1.63849	-1.21412	.	.	1.63849	-1.21412				.	.
.	PAK_975	-	4	12	0.90309	0.38	.	181	67	2.09342	2.37	.	2.09342	-1.24489	.	.	2.09342	-1.24489				.	.
.	PAK_976	+	58	164	2.04532	0.39	.	8	8	0.90309	1.03	.	2.04532	1.35845	.	.	2.04532	1.35845				.	.
.	PAK_977|hemN	-	83	420	2.40054	0.24	.	275	86	2.25648	2.23	.	2.25648	-1.15704	.	.	2.25648	-1.15704				.	.
.	PAK_978	-	6	101	1.72835	0.1	.	39	19	1.4624	1.7	.	1.4624	-0.765535	.	.	1.4624	-0.765535				.	.
.	PAK_979|ccoS	-	2	54	1.44716	0.06	.	44	26	1.54407	1.45	.	1.54407	-0.536053	.	.	1.54407	-0.536053				.	.
.	PAK_980	-	15	319	2.22272	0.08	.	194	78	2.13354	2.1	.	2.13354	-1.07039	.	.	2.13354	-1.07039				.	.
.	PAK_981	-	2	74	1.57978	0.06	.	138	35	1.93702	3.13	.	1.93702	-1.64616	.	.	1.93702	-1.64616				.	.
.	PAK_982|ccoG	-	6	161	1.92169	0.07	.	231	76	2.18611	2.63	.	2.18611	-1.39506	.	.	2.18611	-1.39506				.	.
.	PAK_983|ccoP	-	12	92	1.716	0.18	.	538	488	2.71012	1.08	.	2.71012	-0.111031	.	.	2.71012	-0.111031				.	.
.	PAK_984	-	3	20	1.0607	0.19	.	163	122	2.15381	1.25	.	2.15381	-0.321928	.	.	2.15381	-0.321928				.	.
.	PAK_985|ccoO	-	3	35	1.27875	0.15	.	224	238	2.36361	0.92	.	2.36361	0.120294	.	.	2.36361	0.120294				.	.
.	PAK_986|ccoN	-	9	125	1.82607	0.1	.	860	404	2.80072	1.95	.	2.80072	-0.963474	.	.	2.80072	-0.963474				.	.
.	PAK_987|ccoP	-	5	48	1.42325	0.13	.	286	410	2.54158	0.77	.	2.54158	0.37707	.	.	2.54158	0.37707				.	.
.	PAK_988	-	7	16	1.0607	0.46	.	117	106	2.04727	1.06	.	2.04727	-0.0840643	.	.	2.04727	-0.0840643				.	.
.	PAK_989|ccoO	-	5	48	1.42325	0.13	.	66	177	2.08458	0.52	.	2.08458	0.943416	.	.	2.08458	0.943416				.	.
.	PAK_990|ccoN	-	7	127	1.82607	0.09	.	535	367	2.65418	1.32	.	2.65418	-0.400538	.	.	2.65418	-0.400538				.	.
.	PAK_991	+	2	9	0.740363	0.28	.	1	5	0.477121	0.39	.	0.740363	1.8365	.	.	0.740363	1.8365				.	.
.	PAK_992	+	23	36	1.46982	0.59	.	2	5	0.544068	0.66	.	1.46982	0.761213	.	.	1.46982	0.761213				.	.
.	PAK_993	+	38	78	1.76343	0.5	.	42	32	1.5682	1.14	.	1.76343	1	.	.	1.76343	1				.	.
.	PAK_994	-	18	84	1.70757	0.25	.	140	86	2.05308	1.46	.	2.05308	-0.545968	.	.	2.05308	-0.545968				.	.
.	PAK_995|acnA	-	16	70	1.63347	0.25	.	56	38	1.6721	1.24	.	1.6721	-0.31034	.	.	1.6721	-0.31034				.	.
.	PAK_996	+	166	66	2.06446	2.13	.	3	4	0.544068	1.09	.	2.06446	-1.09085	.	.	2.06446	-1.09085				.	.
.	PAK_997	+	88	28	1.76343	2.52	.	1	5	0.477121	0.67	.	1.76343	-1.33342	.	.	1.76343	-1.33342				.	.
.	PAK_998	-	32	27	1.46982	1.04	.	9	7	0.90309	1.4	.	0.90309	-0.485427	.	.	0.90309	-0.485427				.	.
.	PAK_999	-	8	9	0.929419	0.86	.	4	5	0.653213	1.1	.	0.653213	-0.137504	.	.	0.653213	-0.137504				.	.
.	PAK_1000	+	1	6	0.544068	0.26	.	1	4	0.39794	0.8	.	0.544068	1.94342	.	.	0.544068	1.94342				.	.
.	PAK_1001	-	8	15	1.0607	0.51	.	5	7	0.778151	0.82	.	0.778151	0.286304	.	.	0.778151	0.286304				.	.
.	PAK_1002	-	3	8	0.740363	0.42	.	0	4	0.30103	0.35	.	0.30103	1.51457	.	.	0.30103	1.51457				.	.
.	PAK_1003	-	2	10	0.778151	0.27	.	2	5	0.544068	0.56	.	0.544068	0.836501	.	.	0.544068	0.836501				.	.
.	PAK_1004	+	1	4	0.39794	0.38	.	1	4	0.39794	0.41	.	0.39794	1.39593	.	.	0.39794	1.39593				.	.
.	PAK_1005	-	1	4	0.39794	0.45	.	0	4	0.30103	0.35	.	0.30103	1.51457	.	.	0.30103	1.51457				.	.
.	PAK_1006	+	54	31	1.62839	1.47	.	3	4	0.544068	1.21	.	1.62839	-0.555816	.	.	1.62839	-0.555816				.	.
.	PAK_1007	-	7	7	0.845098	1.01	.	272	44	2.19866	4.98	.	2.19866	-2.31615	.	.	2.19866	-2.31615				.	.
.	PAK_1008	+	25	23	1.38021	0.96	.	0	4	0.30103	0.4	.	1.38021	0.0588937	.	.	1.38021	0.0588937				.	.
.	PAK_1009	+	29	20	1.38917	1.21	.	1	4	0.39794	0.36	.	1.38917	-0.275007	.	.	1.38917	-0.275007				.	.
.	PAK_1010	+	20	18	1.27875	1	.	20	15	1.24304	1.78	.	1.27875	0	.	.	1.27875	0				.	.
.	PAK_1011	-	3	9	0.778151	0.41	.	79	30	1.7364	2.17	.	1.7364	-1.1177	.	.	1.7364	-1.1177				.	.
.	PAK_1012	-	4	7	0.740363	0.59	.	12	8	1	1.59	.	1	-0.669027	.	.	1	-0.669027				.	.
.	PAK_1013	+	53	34	1.63849	1.33	.	8	5	0.812913	1.85	.	1.63849	-0.411426	.	.	1.63849	-0.411426				.	.
.	PAK_1014	-	12	13	1.09691	0.87	.	15	6	1.02119	2.99	.	1.02119	-1.58015	.	.	1.02119	-1.58015				.	.
.	PAK_1015	+	26	18	1.34242	1.25	.	1	4	0.39794	0.6	.	1.34242	-0.321928	.	.	1.34242	-0.321928				.	.
.	PAK_1016	+	71	14	1.62839	4.05	.	7	5	0.778151	1.96	.	1.62839	-2.01792	.	.	1.62839	-2.01792				.	.
.	PAK_1017	+	255	71	2.21219	2.96	.	4	6	0.69897	0.85	.	2.21219	-1.5656	.	.	2.21219	-1.5656				.	.
.	PAK_1018|gltA	-	9	13	1.04139	0.68	.	827	432	2.799	1.77	.	2.799	-0.823749	.	.	2.799	-0.823749				.	.
[truncated: 5,489 more rows]
