# Supplementary material for: Next-Generation “-omics” Approaches Reveal a Massive Alteration of Host RNA Metabolism during Bacteriophage Infection of Pseudomonas aeruginosa
Source: PLoS Genet. 2016 Jul 5;12(7):e1006134. doi: 10.1371/journal.pgen.1006134 (PMC4933390; doi:10.1371/journal.pgen.1006134)
Supplement: S4 Table — This table shows the Log2(fold change) for all indicated metabolites over the course of PAK_P3 infection. In grey are those not significantly influenced, the green color scale indicates the level of increase of the metabolite at the specific time point. (XLSX) [file pgen.1006134.s005.xlsx]

## Sheet: Feuil1
	Name	Log2(FC)			p-value adjusted
		5 min	15 min	25 min	5 min	15 min	25 min
	D-Glucosamine 6-phosphate	0.683753	0.854991	1.36671	1.48303e-07	9.83288e-10	2.04714e-10
	alpha-D-Glucosamine 1-phosphate	0.683753	0.854991	1.36671	1.48303e-07	9.83288e-10	2.04714e-10
	UDP-N-acetyl-D-galactosamine	0.0873734	0.450772	1.07012	0.0474052	0.00836599	1.02703e-07
	UDP-N-acetyl-D-mannosamine	0.0873734	0.450772	1.07012	0.0474052	0.00836599	1.02703e-07
	UDP-N-acetyl-D-glucosamine	0.0873734	0.450772	1.07012	0.0474052	0.00836599	1.02703e-07
	N-Acetylmuramate	-	0.60905	0.781047	-	1.57371e-06	1.13228e-07
	N-Acetylneuraminate	-	-	-0.400038	-	-	5.65561e-05
	CMP-N-acetylneuraminate	0.322548	-	-0.178691	0.000325912	-	0.0247009
	UDP-N-acetyl-2-amino-2-deoxy-D-glucuronate	-	0.675415	1.50331	-	0.000394773	3.20692e-09
	UDP-N-acetyl-D-mannosaminouronate	-	0.675415	1.50331	-	0.000394773	3.20692e-09
	UDP-N-acetyl-D-galactosaminuronic acid	-	0.675415	1.50331	-	0.000394773	3.20692e-09
	D-Glucosamine	-	-0.276046	-0.539249	-	0.0466345	0.000164573
	alpha-D-Xylose 1-phosphate	-	-	0.679729	-	-	0.0016895
	beta-L-Arabinose 1-phosphate	-	-	0.679729	-	-	0.0016895
	N-Acetyl-D-glucosamine 6-phosphate	-	-	-	-	-	-
	N-Acetyl-D-mannosamine 6-phosphate	-	-	-	-	-	-
	N-Acetyl-alpha-D-glucosamine 1-phosphate	-	-	-	-	-	-
	Chitobiose	-	0.16386	-	-	0.00485951	-
	GDP-L-galactose	-	0.767027	1.5884	-	1.25869e-06	9.51558e-11
	GDP-L-gulose	-	0.767027	1.5884	-	1.25869e-06	9.51558e-11
	GDP-6-deoxy-D-talose	0.643113	0.961053	1.42472	3.63783e-08	9.76898e-07	1.08773e-08
	GDP-6-deoxy-D-mannose	0.643113	0.961053	1.42472	3.63783e-08	9.76898e-07	1.08773e-08
	beta-D-Fructose	-	-	-0.578546	-	-	0.00629302
