# Supplementary material for: Next-Generation “-omics” Approaches Reveal a Massive Alteration of Host RNA Metabolism during Bacteriophage Infection of Pseudomonas aeruginosa
Source: PLoS Genet. 2016 Jul 5;12(7):e1006134. doi: 10.1371/journal.pgen.1006134 (PMC4933390; doi:10.1371/journal.pgen.1006134)
Supplement: S5 Table — This table lists all PAK_P3 annotated features and their corresponding total gene reads as well as those phage counts for early (3.5 min) and late (13 min) infection normalized against each other, excluding host reads. Values for each independent biological replicate (R1, R2, R3) are indicated and the results of our statistical analysis are provided. (XLSX) [file pgen.1006134.s006.xlsx]

## Sheet: Sorted by Gene Feature
Protein-coding genes
	Gene Feature					Total Gene Reads							Normalized Counts							Statistics
						3,5min			13min				3,5min			13min
	Name	Region	Strand	Annotation		R1_3.5	R2_3.5	R3_3.5	R1_13	R2_13	R3_13		R1_3.5	R2_3.5	R3_3.5	R1_13	R2_13	R3_13		baseMean	log2FoldChange	pvalue	padj	Significant	Early=1, Late=2, No Significant Change=0
LATE GENES	X815_gp001	1..1419	+	putative terminase large subunit		46700	4283	32920	866953	67004	1325881		27887.1	18200.5	12214.7	583136	543387	288493		245553	4.55238	4.17764e-20	3.25666e-19	1	2
	X815_gp002	1430..2917	+	hypothetical protein		2114	210	2070	1014027	67810	1381270		1262.38	892.391	768.058	682062	549923	300545		255909	8.94411	1.28484e-77	6.2957e-76	1	2
	X815_gp003	2919..3335	+	hypothetical protein		43	8	73	260448	15658	331814		25.6776	33.9958	27.0861	175184	126983	72198.2		62408.7	11.9785	2.87535e-122	9.86246e-120	1	2
	X815_gp004	3328..4215	+	hypothetical protein		72	3	170	737407	40045	868962		42.9951	12.7484	63.0772	496000	324756	189074		168325	12.7788	2.55611e-113	4.38373e-111	1	2
	X815_gp005	4232..4606	+	hypothetical protein		7	0	37	255640	12924	297438		4.18008	0	13.7286	171950	104811	64718.4		56916.2	13.6123	3.20953e-100	1.83478e-98	1	2
	X815_gp006	4617..5672	+	major capsid protein		78	10	341	1147567	57791	1414286		46.578	42.4948	126.526	771885	468671	307729		258084	12.5966	1.48234e-111	1.69481e-109	1	2
	X815_gp007	5726..6211	+	hypothetical protein		7768	813	4765	113559	6774	108297		4638.69	3454.83	1768.02	76382.9	54935.5	23563.9		27457.3	3.92284	4.90921e-13	2.7159e-12	1	2
	X815_gp008	6189..6656	+	hypothetical protein		12541	1505	12997	130900	8677	133690		7488.91	6395.47	4822.44	88046.9	70368.4	29089.1		34368.5	3.28855	8.33144e-11	4.02491e-10	1	2
	X815_gp009	6656..7027	+	hypothetical protein		5711	660	4245	121527	8913	123212		3410.35	2804.66	1575.08	81742.4	72282.3	26809.2		31437.3	4.48174	3.588e-17	2.5116e-16	1	2
	X815_gp010	7027..7647	+	hypothetical protein		7361	629	5633	189533	14416	209240		4395.65	2672.92	2090.08	127485	116910	45527.7		49847	4.92514	4.98328e-21	4.38273e-20	1	2
	X815_gp011	7650..8972	+	hypothetical protein		2195	281	2486	397942	35020	427902		1310.75	1194.1	922.412	267667	284004	93105.6		108034	7.47085	2.25836e-48	5.53298e-47	1	2
	X815_gp012	8983..9504	+	hypothetical protein		2800	196	2245	187146	14694	216806		1672.03	832.898	832.991	125880	119165	47174		49259.4	6.37337	6.87205e-34	9.82131e-33	1	2
	X815_gp013	9557..10060	+	hypothetical protein		22626	2565	22948	24752	1705	25825		13511.2	10899.9	8514.68	16648.9	13827.1	5619.16		11503.5	0.130844	0.79617	0.829757	0	0
	X815_gp014	10060..10563	+	hypothetical protein		32969	2471	24104	48159	3021	60159		19687.6	10500.5	8943.61	32393.1	24499.6	13089.8		18185.7	0.828953	0.106257	0.146961	0	0
	X815_gp015	10577..10963	+	hypothetical protein		4863	544	2835	43624	2724	54884		2903.96	2311.72	1051.91	29342.7	22091	11942		11607.2	3.29824	4.284e-10	1.90833e-09	1	2
	X815_gp016	10984..11205	+	hypothetical protein		2564	258	1211	24665	1498	31425		1531.1	1096.37	449.333	16590.4	12148.4	6837.65		6442.21	3.48638	1.93835e-10	8.82622e-10	1	2
	X815_gp017	11195..13531	+	putative tape measure protein		31663	3673	30354	220391	13469	263700		18907.7	15608.3	11262.6	148241	109230	57377.5		60104.6	2.75306	2.03443e-08	7.26884e-08	1	2
	X815_gp018	13528..14295	+	hypothetical protein		4175	491	3282	62512	4365	71005		2493.12	2086.5	1217.76	42047.3	35399.1	15449.7		16448.9	3.95684	1.4457e-14	9.01591e-14	1	2
	X815_gp019	14295..14660	+	hypothetical protein		1535	199	927	24316	1973	25344		916.631	845.647	343.956	16355.6	16000.6	5514.51		6662.82	4.11478	1.34257e-13	7.67504e-13	1	2
	X815_gp020	14661..15542	+	hypothetical protein		1721	217	1055	53303	4121	54542		1027.7	922.137	391.45	35853.1	33420.3	11867.6		13913.7	5.04947	6.22171e-20	4.63924e-19	1	2
	X815_gp021	15539..16297	+	hypothetical protein		1413	175	1348	40197	3311	41355		843.779	743.659	500.165	27037.6	26851.4	8998.28		10829.2	4.85587	1.36077e-20	1.1384e-19	1	2
	X815_gp022	16304..16669	+	hypothetical protein		138	16	93	14914	1236	14686		82.4073	67.9917	34.507	10031.6	10023.7	3195.47		3905.94	6.89068	4.25729e-34	6.34891e-33	1	2
	X815_gp023	16670..18136	+	putative base plate related protein		13087	986	10700	88144	6484	97678		7814.95	4189.99	3970.16	59288.1	52583.7	21253.4		24850	3.02251	7.11163e-09	2.80378e-08	1	2
	X815_gp024	18138..18902	+	hypothetical protein		34821	2612	23641	94134	6906	120300		20793.5	11099.6	8771.82	63317.1	56006	26175.6		31027.3	1.81759	0.000465096	0.0009787	1	2
	X815_gp025	18912..20933	+	putative tail fiber protein		3347	352	2439	266035	19209	327643		1998.67	1495.82	904.973	178942	155780	71290.6		68402.2	6.45458	1.76286e-36	3.0233e-35	1	2
	X815_gp026	20979..21356	+	hypothetical protein		123	8	146	29839	2202	34030		73.4499	33.9958	54.1722	20070.5	17857.7	7404.46		7582.38	7.9885	3.52911e-51	1.00874e-49	1	2
	X815_gp027	21366..22859	+	tail fiber protein		1030	137	1408	168717	12793	204653		615.069	582.179	522.428	113484	103748	44529.7		43913.5	7.17733	6.85239e-50	1.80798e-48	1	2
	X815_gp028	22861..23424	+	hypothetical protein		5918	614	9473	62859	4638	82107		3533.96	2609.18	3514.89	42280.7	37613.1	17865.4		17902.9	3.30598	4.17467e-12	2.13718e-11	1	2
	X815_gp029	23405..23671	+	hypothetical protein		847	91	907	21040	1455	27920		505.789	386.703	336.536	14152.1	11799.7	6075.01		5542.64	4.65543	3.99871e-22	3.70692e-21	1	2
	X815_gp030	23668..24084	+	hypothetical protein		1409	144	1273	33187	2482	47541		841.39	611.925	472.337	22322.5	20128.4	10344.3		9120.14	4.72819	1.44659e-22	1.41766e-21	1	2
	X815_gp031	24041..24253	+	hypothetical protein		254	34	182	13451	1063	17047		151.677	144.482	67.5297	9047.51	8620.68	3709.19		3623.51	5.8196	3.90835e-28	5.15602e-27	1	2
	X815_gp032	24234..24533	+	hypothetical protein		648	59	423	27360	1845	33421		386.956	250.719	156.951	18403.1	14962.5	7271.95		6905.36	5.60782	1.32314e-26	1.62085e-25	1	2
	X815_gp033	24549..24836	+	hypothetical protein		1171	73	687	29470	1943	36031		699.267	310.212	254.906	19822.3	15757.3	7839.85		7447.31	5.03253	1.79361e-20	1.46478e-19	1	2
	X815_gp034	24945..25364	+	hypothetical protein		48957	5519	54568	11827	695	17118		29234.9	23452.9	20247.1	7955.16	5636.29	3724.64		15041.8	-2.05532	9.24455e-06	2.40218e-05	1	1
	X815_gp035	25388..25597	+	hypothetical protein		8873	1244	8665	6293	413	9386		5298.55	5286.35	3215.08	4232.84	3349.33	2042.26		3904.07	-0.514899	0.278381	0.338599	0	0
	X815_gp036	25594..25971	+	hypothetical protein		21409	2668	15762	17004	1123	22782		12784.5	11337.6	5848.37	11437.4	9107.27	4957.05		9245.36	-0.230469	0.647228	0.705825	0	0
	X815_gp037	25977..26198	+	hypothetical protein		16736	1766	14702	4208	331	5905		9993.97	7504.58	5455.07	2830.42	2684.33	1284.85		4958.87	-1.73897	0.000377374	0.000818526	1	1
	X815_gp038	26201..26401	+	hypothetical protein		12811	1284	8815	3219	267	3748		7650.14	5456.33	3270.74	2165.19	2165.31	815.513		3587.2	-1.65271	0.00184171	0.00354891	1	1
	X815_gp039	26412..26678	+	hypothetical protein		2228	825	1324	1870	261	1399		1330.46	3505.82	491.26	1257.81	2116.65	304.403		1501.07	-0.525772	0.456891	0.519098	0	0
	X815_gp040	26678..27043	+	hypothetical protein		1701	868	890	2756	353	2641		1015.76	3688.55	330.228	1853.76	2862.75	574.645		1720.95	0.0699745	0.923308	0.934202	0	0
	X815_gp041	27053..27904	+	hypothetical protein		65120	7411	49091	39467	2818	57968		38886.7	31492.9	18214.9	26546.6	22853.3	12613		25101.2	-0.509385	0.300065	0.359868	0	0
	X815_gp042	27953..28273	+	hypothetical protein		4552	814	2987	5203	353	5031		2718.25	3459.08	1108.3	3499.68	2862.75	1094.68		2457.12	0.0333588	0.953192	0.955979	0	0
	X815_gp043	28275..28646	+	hypothetical protein		4626	715	2752	8383	613	9776		2762.43	3038.38	1021.11	5638.64	4971.29	2127.12		3259.83	0.889437	0.10694	0.147311	0	0
	X815_gp044	28639..29859	+	hypothetical protein		4964	715	5866	17344	1314	22194		2964.27	3038.38	2176.54	11666	10656.2	4829.11		5888.43	1.71361	0.000387319	0.000830314	1	2
	X815_gp045	29869..30054	+	hypothetical protein		12794	1292	14475	4579	305	7892		7639.99	5490.33	5370.84	3079.96	2473.48	1717.19		4295.3	-1.33623	0.00307015	0.00560139	1	1
	X815_gp046	30095..30490	+	hypothetical protein		44174	4507	34862	15822	1022	19696		26378.7	19152.4	12935.3	10642.3	8288.18	4285.58		13613.7	-1.31828	0.00858106	0.014499	1	1
	X815_gp047	30477..31013	+	hypothetical protein		20121	2397	13578	17534	1193	21786		12015.3	10186	5038.02	11793.8	9674.95	4740.33		8908.08	-0.0551112	0.915296	0.928836	0	0
	X815_gp048	31013..31279	+	hypothetical protein		28859	2309	21271	14390	1015	22428		17233.3	9812.05	7892.45	9679.11	8231.41	4880.02		9621.39	-0.610295	0.215501	0.268491	0	0
LATE GENES	X815_gp049	31328..33280	+	putative primase/helicase protein		38501	4338	31270	122237	9621	121903		22991	18434.2	11602.5	82220	78024	26524.4		39966	1.79439	0.000705274	0.00143993	1	2
	X815_gp050	33301..35958	+	putative DNA polymerase		7849	916	10035	236140	19706	286684		4687.06	3892.52	3723.41	158834	159811	62378.5		65554.5	4.90182	9.88326e-24	1.05936e-22	1	2
	X815_gp051	35975..36181	+	hypothetical protein		512	64	652	20344	1568	26774		305.743	271.967	241.92	13683.9	12716.1	5825.65		5507.55	5.24409	1.0065e-27	1.27862e-26	1	2
	X815_gp052	36328..36513	+	hypothetical protein		35325	2892	28728	26186	1968	38649		21094.5	12289.5	10659.3	17613.4	15960	8409.49		14337.7	-0.0687335	0.888664	0.907178	0	0
	X815_gp053	36581..37474	+	hypothetical protein		34904	4837	26686	627514	39783	913362		20843.1	20554.7	9901.64	422083	322631	198735		165791	4.15671	4.53201e-17	3.10896e-16	1	2
	X815_gp054	37533..37727	+	hypothetical protein		1258	140	701	11137	858	16769		751.22	594.927	260.101	7491.05	6958.18	3648.7		3284.03	3.45411	4.98331e-11	2.44182e-10	1	2
	X815_gp055	37728..38003	+	hypothetical protein		1242	150	647	14962	1010	20508		741.665	637.422	240.065	10063.9	8190.86	4462.26		4056.02	3.76563	2.73198e-12	1.4198e-11	1	2
	X815_gp056	38015..38281	+	hypothetical protein		896	135	495	25192	1728	37509		535.05	573.68	183.666	16944.8	14013.7	8161.44		6735.39	4.86533	1.14021e-19	8.32111e-19	1	2
	X815_gp057	38281..39369	+	hypothetical protein		5856	655	6251	119310	8768	177038		3496.93	2783.41	2319.39	80251.2	71106.4	38521		33079.7	4.42282	2.24593e-21	2.02724e-20	1	2
	X815_gp058	39357..39518	+	hypothetical protein		183	27	132	16879	1193	23538		109.279	114.736	48.9776	11353.3	9674.95	5121.55		4403.79	6.52915	5.59002e-36	9.13036e-35	1	2
	X815_gp059	39518..39691	+	hypothetical protein		207	35	143	21636	1578	32802		123.611	148.732	53.0591	14553	12797.2	7137.26		5802.14	6.67678	3.98997e-37	7.20294e-36	1	2
	X815_gp060	39688..40251	+	hypothetical protein		663	94	409	72677	4920	107767		395.913	399.451	151.756	48884.5	39900	23448.6		18863.4	6.8159	3.69162e-39	7.44839e-38	1	2
	X815_gp061	40248..40463	+	hypothetical protein		259	26	228	19783	1269	30682		154.663	110.487	84.5977	13306.6	10291.3	6675.98		5103.93	6.36782	2.35234e-39	5.04283e-38	1	2
	X815_gp062	40473..41390	+	hypothetical protein		4995	879	8410	170499	11749	270070		2982.78	3735.29	3120.47	114682	95281.6	58763.5		46427.7	4.73066	5.93817e-26	6.78931e-25	1	2
	X815_gp063	41444..41668	+	hypothetical protein		329	59	273	12796	939	16026		196.464	250.719	101.295	8606.94	7615.07	3487.04		3376.25	5.12231	2.49108e-22	2.37344e-21	1	2
	X815_gp064	41665..42078	+	hypothetical protein		644	98	461	28261	2160	34592		384.567	416.449	171.051	19009.1	17517.1	7526.74		7504.17	5.4427	1.06856e-24	1.18231e-23	1	2
	X815_gp065	42082..42981	+	hypothetical protein		16709	1970	16596	60266	4441	78408		9977.85	8371.48	6157.82	40536.6	36015.5	17060.5		19686.6	1.91389	7.77933e-05	0.000182761	1	2
	X815_gp066	42985..43359	+	hypothetical protein		3808	619	4507	26391	2246	32204		2273.96	2630.43	1672.29	17751.3	18214.5	7007.15		8258.28	2.67949	7.717e-08	2.56984e-07	1	2
	X815_gp067	43352..45208	+	putative ribonucleotide-diphosphate reductase alpha subunit		27518	3038	25327	343712	25923	430816		16432.5	12909.9	9397.39	231190	210229	93739.6		95649.8	3.74832	3.0758e-14	1.85088e-13	1	2
	X815_gp068	45218..45583	+	hypothetical protein		5123	492	4532	150173	10622	221594		3059.22	2090.74	1681.56	101010	86141.9	48215.8		40366.6	5.05582	4.70332e-26	5.56289e-25	1	2
	X815_gp069	45625..46644	+	putative ribonucleotide reductase beta subunit		2900	527	1541	119506	8368	152084		1731.75	2239.48	571.777	80383	67862.5	33091.4		30980	5.24825	1.25463e-20	1.07585e-19	1	2
EARLY GENES	X815_gp070	46705..47187	+	hypothetical protein		52592	6411	46995	16923	924	20626		31405.5	27243.4	17437.1	11382.9	7493.42	4487.93		16575.1	-1.6853	0.000660345	0.00135628	1	1
	X815_gp071	47177..47440	+	hypothetical protein		19076	2560	11786	8780	553	9329		11391.3	10878.7	4373.11	5905.67	4484.7	2029.86		6510.55	-1.08719	0.0458481	0.0669188	0	0
	X815_gp072	47433..47663	+	hypothetical protein		13926	1708	10787	7787	438	9956		8315.97	7258.11	4002.44	5237.75	3552.08	2166.29		5088.77	-0.828034	0.100027	0.139469	0	0
	X815_gp073	47665..47907	+	hypothetical protein		13695	1816	8326	12727	838	14037		8178.02	7717.06	3089.3	8560.53	6795.98	3054.26		6232.53	-0.0437487	0.935745	0.944001	0	0
	X815_gp074	47959..48513	+	hypothetical protein		61614	6418	63044	23893	1363	33077		36793	27273.2	23392	16071.1	11053.6	7197.1		20296.7	-1.33648	0.0047151	0.00833649	1	1
	X815_gp075	48494..48667	+	hypothetical protein		14369	1485	13998	4744	281	6175		8580.51	6310.48	5193.85	3190.94	2278.84	1343.6		4483.04	-1.54422	0.00143631	0.00279917	1	1
	X815_gp076	48677..48997	+	hypothetical protein		31050	3559	29371	11967	687	16043		18541.6	15123.9	10897.9	8049.33	5571.41	3490.74		10279.2	-1.36712	0.00447875	0.0080011	1	1
	X815_gp077	48997..49164	+	hypothetical protein		17049	1958	12872	6123	435	8114		10180.9	8320.48	4776.06	4118.5	3527.75	1765.49		5448.19	-1.29293	0.0101997	0.0169829	1	1
	X815_gp078	49217..49714	+	hypothetical protein		125969	12740	125299	24830	1909	36620		75222.9	54138.4	46491.3	16701.3	15481.5	7968.01		36000.6	-2.11064	8.12951e-06	2.12857e-05	1	1
	X815_gp079	49711..50187	+	hypothetical protein		37572	4882	27047	12591	768	14853		22436.3	20746	10035.6	8469.05	6228.3	3231.81		11857.8	-1.55155	0.00273887	0.00510561	1	1
	X815_gp080	50358..50570	+	hypothetical protein		4958	526	3222	1314	74	1666		2960.69	2235.23	1195.5	883.832	600.123	362.499		1372.98	-1.76977	0.000758015	0.00153846	1	1
	X815_gp081	51081..51350	+	hypothetical protein		115448	8255	110213	10725	868	18559		68940.2	35079.5	40893.7	7213.93	7039.28	4038.18		27200.8	-2.95725	6.0814e-10	2.57521e-09	1	1
	X815_gp082	51362..51505	+	hypothetical protein		12020	1257	15169	1995	122	2766		7177.79	5341.6	5628.34	1341.89	989.391	601.844		3513.48	-2.60529	2.93881e-08	1.02858e-07	1	1
	X815_gp083	51505..51738	+	hypothetical protein		29548	2790	29820	4730	284	5499		17644.7	11856.1	11064.5	3181.53	2303.17	1196.51		7874.41	-2.57515	2.04251e-07	6.42735e-07	1	1
	X815_gp084	51797..52000	+	hypothetical protein		375382	33908	377482	32855	2786	60663		224161	144091	140062	22099.2	22593.8	13199.4		94367.8	-3.10624	1.17639e-11	5.93385e-11	1	1
	X815_gp085	52076..52624	+	hypothetical protein		128980	11271	85813	18415	1224	24646		77020.9	47895.9	31840.3	12386.4	9926.35	5362.63		30738.8	-2.474	1.23369e-06	3.44029e-06	1	1
	X815_gp086	52705..53103	+	hypothetical protein		162636	18095	137103	28038	2135	38207		97118.7	76894.4	50871	18859.1	17314.3	8313.32		44895.2	-2.31368	2.4799e-06	6.75084e-06	1	1
	X815_gp087	53170..53559	+	hypothetical protein		56871	5591	61910	11316	681	18250		33960.7	23758.8	22971.2	7611.45	5522.75	3970.95		16299.3	-2.21784	1.23207e-06	3.44029e-06	1	1
	X815_gp088	53584..53697	+	hypothetical protein		43344	4237	34224	3286	214	4584		25883	18005.1	12698.6	2210.25	1735.49	997.415		10255	-3.48117	1.52949e-12	8.07101e-12	1	1
	X815_gp089	53798..53932	+	hypothetical protein		13425	1471	13010	1808	127	2432		8016.79	6250.99	4827.26	1216.11	1029.94	529.17		3645.04	-2.75734	1.32045e-08	4.97708e-08	1	1
	X815_gp090	53917..54309	+	hypothetical protein		30913	3963	43273	6101	305	8527		18459.8	16840.7	16056.1	4103.7	2473.48	1855.36		9964.86	-2.58173	2.42022e-08	8.5581e-08	1	1
	X815_gp091	54398..54661	+	hypothetical protein		65363	6659	83746	11247	798	18970		39031.8	28297.3	31073.3	7565.04	6471.59	4127.61		19427.8	-2.41698	6.70491e-08	2.27701e-07	1	1
	X815_gp092	54661..54897	+	hypothetical protein		50168	4265	51486	6999	411	11040		29958	18124	19103.5	4707.72	3333.11	2402.15		12938.1	-2.6602	1.35869e-08	5.06556e-08	1	1
	X815_gp093	54899..55177	+	hypothetical protein		90849	9201	88369	11415	674	15046		54250.8	39099.5	32788.7	7678.04	5465.98	3273.8		23759.5	-2.91247	1.4141e-09	5.77424e-09	1	1
	X815_gp094	55301..55537	+	hypothetical protein		153400	9884	125728	12451	1090	21341		91603.4	42001.9	46650.4	8374.88	8839.64	4643.51		33685.6	-3.01218	1.28445e-09	5.30804e-09	1	1
	X815_gp095	55685..56176	+	hypothetical protein		114407	11741	138014	22344	1606	42613		68318.6	49893.2	51209.1	15029.2	13024.3	9272		34457.7	-2.16458	7.4888e-07	2.15854e-06	1	1
	X815_gp096	56187..56546	+	hypothetical protein		55457	5926	46214	9713	539	13407		33116.4	25182.4	17147.4	6533.23	4371.16	2917.18		14878	-2.42335	6.59613e-07	1.96737e-06	1	1
	X815_gp097	56572..57039	+	hypothetical protein		51876	5994	44114	8796	487	11948		30978	25471.4	16368.2	5916.43	3949.46	2599.72		14213.9	-2.52009	2.38501e-07	7.43691e-07	1	1
	X815_gp098	57123..57368	+	hypothetical protein		37767	2964	34204	5251	434	9699		22552.7	12595.5	12691.1	3531.97	3519.64	2110.37		9500.22	-2.36306	5.19659e-07	1.56353e-06	1	1
	X815_gp099	57445..57978	+	hypothetical protein		59289	5558	54693	14815	978	20238		35404.7	23618.6	20293.4	9964.97	7931.35	4403.51		16936.1	-1.81248	0.00017589	0.000394315	1	1
	X815_gp100	58063..58578	+	hypothetical protein		249192	19190	267770	39385	2268	57635		148806	81547.5	99354.1	26491.4	18392.9	12540.6		64522.1	-2.49661	1.78674e-07	5.67455e-07	1	1
	X815_gp101	58696..58908	+	hypothetical protein		43804	3265	42060	5638	415	9471		26157.7	13874.6	15606	3792.27	3365.55	2060.76		10809.5	-2.56917	6.48104e-08	2.223e-07	1	1
	X815_gp102	58934..59323	+	hypothetical protein		54488	5228	58953	10880	634	15426		32537.7	22216.3	21874.1	7318.19	5141.59	3356.49		15407.4	-2.25482	1.64796e-06	4.522e-06	1	1
	X815_gp103	59396..59911	+	hypothetical protein		55283	6338	60978	12882	713	17817		33012.5	26933.2	22625.4	8664.79	5782.26	3876.73		16815.8	-2.15127	4.4694e-06	1.18838e-05	1	1
	X815_gp104	59981..60163	+	hypothetical protein		28934	2377	32096	4777	317	8778		17278.1	10101	11909	3213.14	2570.8	1909.97		7830.33	-2.33163	3.15793e-07	9.67115e-07	1	1
	X815_gp105	60208..60495	+	hypothetical protein		46542	4890	56506	8219	520	12657		27792.7	20780	20966.1	5528.32	4217.08	2753.99		13673	-2.45407	7.26552e-08	2.44321e-07	1	1
	X815_gp106	60578..61036	+	hypothetical protein		93001	9288	95169	22522	1337	32262		55535.9	39469.2	35311.7	15148.9	10842.8	7019.77		27221.4	-1.96218	2.99608e-05	7.3404e-05	1	1
	X815_gp107	61102..61302	+	hypothetical protein		50180	4657	51449	11089	707	16784		29965.2	19789.8	19089.8	7458.77	5733.6	3651.97		14281.5	-2.01219	1.68859e-05	4.22764e-05	1	1
	X815_gp108	61347..61520	+	hypothetical protein		30894	3401	46073	7055	413	11832		18448.5	14452.5	17095	4745.39	3349.33	2574.48		10110.9	-2.20921	6.86671e-07	2.03042e-06	1	1
	X815_gp109	61564..61839	+	hypothetical protein		80486	5936	77438	9855	618	15513		48062.5	25224.9	28732.8	6628.74	5011.83	3375.42		19506	-2.73717	1.08137e-08	4.12121e-08	1	1
	X815_gp110	61986..62204	+	hypothetical protein		30649	3158	27168	4164	285	6587		18302.2	13419.9	10080.5	2800.82	2311.28	1433.24		8057.98	-2.65021	1.94928e-08	7.03794e-08	1	1
	X815_gp111	62255..62407	+	hypothetical protein		2943	400	2573	711	35	860		1757.42	1699.79	954.692	478.238	283.842	187.124		893.519	-2.18591	2.50675e-05	6.18573e-05	1	1
	X815_gp112	62602..62817	+	hypothetical protein		2769	235	1831	240	19	429		1653.52	998.628	679.379	161.431	154.086	93.3445		623.398	-3.0091	7.70949e-09	2.97119e-08	1	1
	X815_gp113	62957..63166	+	hypothetical protein		0	0	0	1	0	2		0	0	0	0.672627	0	0.435172		0.184633	1.7834	0.460459	NA	0	0
	X815_gp114	63739..64170	+	hypothetical protein		27810	3051	28542	8974	602	12842		16606.9	12965.2	10590.3	6036.16	4882.08	2794.24		8979.13	-1.53603	0.00109574	0.00218511	1	1
	X815_gp115	64163..64501	+	hypothetical protein		11600	1250	7071	6451	365	8061		6926.99	5311.85	2623.64	4339.12	2960.06	1753.96		3985.94	-0.70653	0.178734	0.227903	0	0
	X815_gp116	64491..64877	+	hypothetical protein		3609	499	2063	6188	324	7289		2155.13	2120.49	765.461	4162.22	2627.56	1585.99		2236.14	0.724569	0.185508	0.234795	0	0
	X815_gp117	64864..65220	+	hypothetical protein		1697	244	929	4401	263	5263		1013.37	1036.87	344.699	2960.23	2132.87	1145.16		1438.87	1.36553	0.0138534	0.0217969	1	2
	X815_gp118	65207..65548	+	hypothetical protein		22243	2270	15314	7965	546	11469		13282.5	9646.32	5682.15	5357.48	4427.93	2495.5		6815.31	-1.20739	0.0160119	0.0248511	1	1
	X815_gp119	65545..66447	+	hypothetical protein		4715	689	3304	15498	933	20286		2815.58	2927.89	1225.92	10424.4	7566.41	4413.95		4895.69	1.66623	0.00128601	0.00254971	1	2
	X815_gp120	66444..66797	+	hypothetical protein		5207	707	4850	5146	277	7042		3109.38	3004.38	1799.56	3461.34	2246.4	1532.24		2525.55	-0.125998	0.796253	0.829757	0	0
	X815_gp121	66797..67477	+	hypothetical protein		4473	566	2984	10402	698	13523		2671.07	2405.21	1107.19	6996.67	5660.62	2942.42		3630.53	1.31997	0.0109226	0.0179257	1	2
	X815_gp122	67487..67855	+	hypothetical protein		13496	1671	12612	7417	424	9349		8059.19	7100.88	4679.59	4988.88	3438.54	2034.21		5050.22	-0.913657	0.0622989	0.0891581	0	0
	X815_gp123	67848..68072	+	hypothetical protein		2660	480	1562	4024	221	4165		1588.43	2039.75	579.568	2706.65	1792.26	906.247		1602.15	0.358429	0.531831	0.594195	0	0
	X815_gp124	68059..68373	+	hypothetical protein		1475	249	716	4364	272	4906		880.802	1058.12	265.666	2935.35	2205.86	1067.48		1402.21	1.47564	0.0112873	0.0183485	1	2
	X815_gp125	68402..68590	+	hypothetical protein		463	86	227	3234	210	4416		276.482	365.455	84.2267	2175.28	1703.05	960.861		927.559	2.71132	2.87048e-06	7.75256e-06	1	2
	X815_gp126	68687..69076	+	hypothetical protein		11319	1061	10259	7881	633	11603		6759.19	4508.7	3806.53	5300.98	5133.48	2524.65		4672.25	-0.217116	0.654119	0.707769	0	0
	X815_gp127	69073..70284	+	hypothetical protein		3206	459	2532	16688	1440	23713		1914.48	1950.51	939.48	11224.8	11678.1	5159.62		5477.83	2.51874	6.96325e-07	2.04136e-06	1	2
	X815_gp128	70277..70522	+	hypothetical protein		70	13	44	2444	199	3461		41.8008	55.2433	16.3259	1643.9	1613.84	753.066		687.363	5.15089	1.70904e-19	1.22125e-18	1	2
	X815_gp129	70522..70767	+	hypothetical protein		59	6	19	2318	210	3147		35.2321	25.4969	7.04981	1559.15	1703.05	684.744		669.121	5.79649	3.52874e-20	2.81478e-19	1	2
	X815_gp130	70815..71324	+	hypothetical protein		30928	3087	24523	14769	1111	21294		18468.8	13118.1	9099.08	9934.03	9009.95	4633.28		10710.5	-0.779412	0.112274	0.153426	0	0
	X815_gp131	71317..71643	+	hypothetical protein		2547	375	1519	6285	453	8004		1520.95	1593.56	563.614	4227.46	3673.72	1741.56		2220.14	1.37411	0.0112598	0.0183485	1	2
	X815_gp132	71640..71861	+	hypothetical protein		919	136	341	3969	302	5211		548.785	577.929	126.526	2669.66	2449.15	1133.84		1250.98	2.28844	0.000121974	0.000277067	1	2
	X815_gp133	71858..72190	+	hypothetical protein		715	137	240	7234	504	10013		426.965	582.179	89.0502	4865.79	4087.32	2178.69		2038.33	3.29649	8.6529e-08	2.85379e-07	1	2
	X815_gp134	72425..72574	+	hypothetical protein		20058	1743	11699	3001	232	5098		11977.7	7406.85	4340.83	2018.55	1881.47	1109.25		4789.11	-2.22036	1.27953e-05	3.25096e-05	1	1
	X815_gp135	72571..72939	+	hypothetical protein		83384	7992	40811	15726	953	20482		49793.1	33961.9	15142.6	10577.7	7728.61	4456.6		20276.8	-2.09264	0.000106692	0.000243969	1	1
	X815_gp136	72947..73210	+	hypothetical protein		19717	1920	13152	8824	525	13454		11774.1	8159	4879.95	5935.26	4257.63	2927.41		6322.22	-0.909404	0.0682657	0.0971582	0	0
	X815_gp137	c(73480..73710)	-	hypothetical protein		373	48	118	6419	482	8078		222.738	203.975	43.783	4317.6	3908.91	1757.66		1742.44	4.34911	8.4891e-13	4.54963e-12	1	2
	X815_gp138	c(73785..74063)	-	hypothetical protein		549	85	244	7144	570	7705		327.838	361.206	90.5344	4805.25	4622.57	1676.5		1980.65	3.78313	1.95566e-10	8.82622e-10	1	2
	X815_gp139	c(74060..74239)	-	hypothetical protein		228	38	151	2873	231	3132		136.151	161.48	56.0274	1932.46	1873.36	681.48		806.826	3.63405	1.88804e-10	8.75131e-10	1	2
	X815_gp140	c(74236..74811)	-	hypothetical protein		2410	273	2311	11273	812	14048		1439.14	1160.11	857.479	7582.53	6585.13	3056.65		3446.84	2.29219	3.48328e-06	9.33411e-06	1	2
	X815_gp141	c(74813..75040)	-	hypothetical protein		7149	793	8760	4052	326	6331		4269.05	3369.84	3250.33	2725.49	2643.78	1377.54		2939.34	-0.686457	0.137616	0.184158	0	0
	X815_gp142	c(75037..75372)	-	hypothetical protein		343	63	180	4357	308	5308		204.824	267.717	66.7877	2930.64	2497.81	1154.95		1187.12	3.57568	6.7829e-10	2.83724e-09	1	2
	X815_gp143	c(75363..75791)	-	hypothetical protein		489	127	194	9004	607	9849		292.008	539.684	71.9823	6056.34	4922.63	2143.01		2337.61	3.80623	2.72611e-09	1.10007e-08	1	2
	X815_gp144	c(75788..75994)	-	hypothetical protein		370	61	165	2680	174	2600		220.947	259.218	61.222	1802.64	1411.1	565.724		720.142	2.77259	5.51507e-06	1.45513e-05	1	2
	X815_gp145	c(76003..76191)	-	hypothetical protein		1567	251	982	4896	357	5002		935.74	1066.62	364.364	3293.18	2895.19	1088.37		1607.24	1.60019	0.00460274	0.00818	1	2
	X815_gp146	c(76181..76459)	-	hypothetical protein		1140	157	727	4293	265	4741		680.756	667.169	269.748	2887.59	2149.09	1031.58		1280.99	1.88588	0.000556748	0.00115039	1	2
	X815_gp147	c(76456..78018)	-	putative DNA helicase		37768	4346	31186	45440	2741	52638		22553.3	18468.2	11571.3	30564.2	22228.9	11453.3		19473.2	0.285557	0.571571	0.628362	0	0
	X815_gp148	c(77996..78481)	-	hypothetical protein		2454	284	3783	6492	544	6073		1465.42	1206.85	1403.65	4366.7	4411.71	1321.4		2362.62	1.29108	0.0138283	0.0217969	1	2
	X815_gp149	c(78436..79038)	-	hypothetical protein		2964	563	1828	19536	1549	17793		1769.96	2392.46	678.266	13140.4	12562	3871.51		5735.78	2.57384	1.15386e-05	2.95355e-05	1	2
	X815_gp150	c(79035..79283)	-	hypothetical protein		6367	844	3278	6314	447	5921		3802.08	3586.56	1216.28	4246.97	3625.06	1288.33		2960.88	0.0886024	0.87803	0.898998	0	0
	X815_gp151	c(79293..79856)	-	putative cell wall hydrolase domain protein		11043	1724	6437	16924	1294	15730		6594.37	7326.11	2388.4	11383.5	10494	3422.63		6934.85	0.624445	0.277615	0.338599	0	0
	X815_gp152	c(79909..80409)	-	hypothetical protein		70812	4544	60078	31888	2275	49222		42285.7	19309.6	22291.5	21448.7	18449.7	10710		22415.9	-0.721559	0.1461	0.192001	0	0
	X815_gp153	c(80469..81740)	-	putative DNA ligase		19501	2591	12337	59901	3800	85012		11645.1	11010.4	4577.55	40291.1	30817.1	18497.4		19473.1	1.69879	0.000969155	0.00194398	1	2
	X815_gp154	c(81753..82025)	-	hypothetical protein		64194	4935	37839	15388	1099	21909		38333.7	20971.2	14039.9	10350.4	8912.63	4767.1		16229.1	-1.59143	0.00220623	0.00418088	1	1
	X815_gp155	c(82028..82417)	-	putative deoxycytidylate deaminase		3142	345	2439	8895	552	11654		1876.26	1466.07	904.973	5983.02	4476.59	2535.75		2873.78	1.59603	0.00145137	0.00281254	1	2
	X815_gp156	c(82441..82878)	-	hypothetical protein		9428	1055	7898	12625	760	16058		5629.97	4483.2	2930.49	8491.92	6163.42	3494		5198.83	0.47149	0.341595	0.398527	0	0
	X815_gp157	c(82887..83153)	-	hypothetical protein		18995	1818	18597	7912	547	11938		11342.9	7725.56	6900.28	5321.83	4436.04	2597.54		6387.36	-1.06203	0.0242657	0.036828	1	1
	X815_gp158	c(83264..83662)	-	hypothetical protein		14905	1736	11035	95548	6417	145107		8900.58	7377.1	4094.45	64268.2	52040.4	31573.3		28042.3	2.83039	7.38546e-09	2.87865e-08	1	2
	X815_gp159	c(83659..84225)	-	hypothetical protein		34464	4623	33883	76854	5683	127789		20580.3	19645.4	12572	51694.1	46087.8	27805.1		29730.8	1.23869	0.00731232	0.0125406	1	2
	X815_gp160	84417..84593	+	hypothetical protein		11914	1114	8012	7475	578	15277		7114.49	4733.92	2972.79	5027.89	4687.44	3324.07		4643.43	-0.183427	0.702705	0.748533	0	0
	X815_gp161	84704..85060	+	hypothetical protein		18063	1987	17625	98851	7202	160551		10786.4	8443.72	6539.63	66489.9	58406.5	34933.7		30933.3	2.60861	1.58688e-08	5.8527e-08	1	2
	X815_gp162	85062..85310	+	hypothetical protein		2668	255	2261	55741	3864	96143		1593.21	1083.62	838.927	37492.9	31336.1	20919.4		15544	4.62925	5.13002e-23	5.17528e-22	1	2
	X815_gp163	85515..85817	+	hypothetical protein		30405	2920	32331	59849	4924	104296		18156.5	12408.5	11996.2	40256.1	39932.5	22693.4		24240.5	1.26171	0.00578837	0.0101297	1	2
	X815_gp164	86699..87517	+	hypothetical protein		1135	136	644	73994	6803	115786		677.77	577.929	238.951	49770.4	55170.7	25193.4		21938.2	6.36964	1.46802e-33	2.01412e-32	1	2
	X815_gp165	87590..88015	+	hypothetical protein		33	6	53	67104	4371	109255		19.7061	25.4969	19.6653	45136	35447.8	23772.4		17403.5	10.5897	4.00641e-101	2.7484e-99	1	2
Non coding RNAs
	Name	Region	Strand	Annotation		R1_3.5	R2_3.5	R3_3.5	R1_13	R2_13	R3_13		R1_3.5	R2_3.5	R3_3.5	R1_13	R2_13	R3_13		baseMean	log2FoldChange	pvalue	padj	Significant	Early=1, Late=2, No Significant Change=0
STRUCTURAL REGION	as_01	c(1..753)	-	putative antisense RNA		4917	604	4807	1461	133	3926		2936.21	2566.69	1783.6	982.709	1078.6	854.244		1700.34	-1.3129	0.0029761	0.00545884	1	1
	as_02	c(1000..1610)	-	putative antisense RNA		2197	371	4420	923	87	8090		1311.95	1576.56	1640.01	620.835	705.55	1760.27		1269.2	-0.54029	0.29585	0.356775	0	0
	as_03	c(1601..2820)	-	putative antisense RNA		9471	1265	9969	2710	256	9075		5655.65	5375.59	3698.92	1822.82	2076.1	1974.6		3433.95	-1.31644	0.00219806	0.00418088	1	1
	as_04	c(5108..5790)	-	putative antisense RNA		4111	329	3317	1073	103	3512		2454.9	1398.08	1230.75	721.729	835.306	764.163		1234.15	-1.12368	0.0159692	0.0248511	1	1
	as_05	c(7809..8500)	-	putative antisense RNA		3794	365	6188	359	26	2160		2265.6	1551.06	2296.01	241.473	210.854	469.986		1172.5	-2.68077	5.32126e-08	1.84363e-07	1	1
	as_06	c(11150..11800)	-	putative antisense RNA		59988	4166	53047	5503	397	9555		35822.1	17703.3	19682.7	3701.47	3219.58	2079.04		13701.4	-2.99467	4.60958e-10	2.02703e-09	1	1
	as_07	c(15399..15700)	-	putative antisense RNA		3327	266	3388	488	26	934		1986.73	1130.36	1257.09	328.242	210.854	203.226		852.751	-2.52481	1.58595e-07	5.13189e-07	1	1
	as_08	c(16807..17390)	-	putative antisense RNA		7200	605	6766	1044	80	1752		4299.51	2570.94	2510.47	702.223	648.781	381.211		1852.19	-2.41872	4.33891e-07	1.31703e-06	1	1
	as_09	c(17801..17983)	-	putative antisense RNA		1066	81	1539	50	2	140		636.566	344.208	571.034	33.6314	16.2195	30.4621		272.02	-4.10209	3.20214e-14	1.89368e-13	1	1
	as_10	c(18131..18278)	-	putative antisense RNA		865	62	737	73	10	147		516.538	263.468	273.458	49.1018	81.0977	31.9852		202.608	-2.78598	9.55414e-07	2.70832e-06	1	1
	as_11	c(18901..19097)	-	putative antisense RNA		701	85	933	154	18	443		418.605	361.206	346.183	103.585	145.976	96.3907		245.324	-1.72825	0.000372593	0.000814541	1	1
	as_12	c(19443..20200)	-	putative antisense RNA		3598	475	6069	1117	81	2120		2148.56	2018.5	2251.86	751.325	656.891	461.283		1381.4	-1.76788	6.05866e-05	0.000145323	1	1
	as_13	c(20954..21150)	-	putative antisense RNA		3710	287	3471	405	32	937		2215.44	1219.6	1287.89	272.414	259.512	203.878		909.789	-2.66346	1.83548e-08	6.69754e-08	1	1
	as_14	c(24553..24700)	-	putative antisense RNA		477	55	528	167	31	300		284.842	233.721	195.91	112.329	251.403	65.2759		190.58	-0.800583	0.169792	0.217308	0	0
	as_15	c(36503..37450)	-	putative antisense RNA		79	9	862	1130	85	19796		47.1752	38.2453	319.839	760.069	689.33	4307.34		1027	3.59693	NA	NA	0	0
	as_16	c(51063..52000)	-	putative antisense RNA		361	65	5129	55	7	669		215.573	276.216	1903.08	36.9945	56.7684	145.565		439.032	-3.21299	NA	NA	0	0
	as_17	c(52101..53696)	-	putative antisense RNA		679	120	4938	111	4	930		405.468	509.938	1832.21	74.6616	32.4391	202.355		509.512	-3.02853	1.12567e-05	2.90304e-05	1	1
	as_18	c(72850..73050)	-	putative antisense RNA		1385	111	1297	116	7	186		827.058	471.692	481.242	78.0248	56.7684	40.471		325.876	-3.30679	5.64214e-10	2.41907e-09	1	1
	as_19	c(86320..86449)	-	putative antisense RNA		43	2	163	109	13	3572		25.6776	8.49896	60.4799	73.3164	105.427	777.218		175.103	3.18679	0.000104397	0.000240323	1	2
	as_20	c(86650..86855)	-	putative antisense RNA		1707	228	2159	244	34	614		1019.34	968.882	801.081	164.121	275.732	133.598		560.459	-2.3056	1.55594e-06	4.30392e-06	1	1
	sRNA1	85348..85430	+	putative small non coding RNA		1392	240	1000	126748	9327	232863		831.238	1019.88	371.043	85254.2	75639.8	50667.8		35630.6	6.50672	1.63946e-38	3.12408e-37	1	2
	sRNA2	86344..86477	+	putative small non coding RNA		12235	1124	7344	109495	7281	219028		7306.18	4776.42	2724.94	73649.3	59047.2	47657.5		32526.9	3.56907	3.37165e-13	1.89586e-12	1	2

## Sheet: Sorted by Fold Change
Data sorted by differential expression value (log2FoldChange)
Gene Feature					Total Gene Reads							Normalized Counts							Statistics
					3,5min			13min				3,5min			13min
Name	Region	Strand	Annotation		s59_3.5	s60_3.5	s142_3.5	s62_13	s63_13	s143_13		s59_3.5	s60_3.5	s142_3.5	s62_13	s63_13	s143_13		baseMean	log2FoldChange	pvalue	padj	Significant	Early=1, Late=2, No Significant Change=0
X815_gp005	4232..4606	+	hypothetical protein		7	0	37	255640	12924	297438		4.18008	0	13.7286	171950	104811	64718.4		56916.2	13.6123	3.20953e-100	1.83478e-98	1	2	LATE GENES
X815_gp004	3328..4215	+	hypothetical protein		72	3	170	737407	40045	868962		42.9951	12.7484	63.0772	496000	324756	189074		168325	12.7788	2.55611e-113	4.38373e-111	1	2
X815_gp006	4617..5672	+	major capsid protein		78	10	341	1147567	57791	1414286		46.578	42.4948	126.526	771885	468671	307729		258084	12.5966	1.48234e-111	1.69481e-109	1	2
X815_gp003	2919..3335	+	hypothetical protein		43	8	73	260448	15658	331814		25.6776	33.9958	27.0861	175184	126983	72198.2		62408.7	11.9785	2.87535e-122	9.86246e-120	1	2
X815_gp165	87590..88015	+	hypothetical protein		33	6	53	67104	4371	109255		19.7061	25.4969	19.6653	45136	35447.8	23772.4		17403.5	10.5897	4.00641e-101	2.7484e-99	1	2
X815_gp002	1430..2917	+	hypothetical protein		2114	210	2070	1014027	67810	1381270		1262.38	892.391	768.058	682062	549923	300545		255909	8.94411	1.28484e-77	6.2957e-76	1	2
X815_gp026	20979..21356	+	hypothetical protein		123	8	146	29839	2202	34030		73.4499	33.9958	54.1722	20070.5	17857.7	7404.46		7582.38	7.9885	3.52911e-51	1.00874e-49	1	2
X815_gp011	7650..8972	+	hypothetical protein		2195	281	2486	397942	35020	427902		1310.75	1194.1	922.412	267667	284004	93105.6		108034	7.47085	2.25836e-48	5.53298e-47	1	2
X815_gp027	21366..22859	+	tail fiber protein		1030	137	1408	168717	12793	204653		615.069	582.179	522.428	113484	103748	44529.7		43913.5	7.17733	6.85239e-50	1.80798e-48	1	2
X815_gp022	16304..16669	+	hypothetical protein		138	16	93	14914	1236	14686		82.4073	67.9917	34.507	10031.6	10023.7	3195.47		3905.94	6.89068	4.25729e-34	6.34891e-33	1	2
X815_gp060	39688..40251	+	hypothetical protein		663	94	409	72677	4920	107767		395.913	399.451	151.756	48884.5	39900	23448.6		18863.4	6.8159	3.69162e-39	7.44839e-38	1	2
X815_gp059	39518..39691	+	hypothetical protein		207	35	143	21636	1578	32802		123.611	148.732	53.0591	14553	12797.2	7137.26		5802.14	6.67678	3.98997e-37	7.20294e-36	1	2
X815_gp058	39357..39518	+	hypothetical protein		183	27	132	16879	1193	23538		109.279	114.736	48.9776	11353.3	9674.95	5121.55		4403.79	6.52915	5.59002e-36	9.13036e-35	1	2
sRNA1	85348..85430	+	putative small non coding RNA		1392	240	1000	126748	9327	232863		831.238	1019.88	371.043	85254.2	75639.8	50667.8		35630.6	6.50672	1.63946e-38	3.12408e-37	1	2
X815_gp025	18912..20933	+	putative tail fiber protein		3347	352	2439	266035	19209	327643		1998.67	1495.82	904.973	178942	155780	71290.6		68402.2	6.45458	1.76286e-36	3.0233e-35	1	2
X815_gp012	8983..9504	+	hypothetical protein		2800	196	2245	187146	14694	216806		1672.03	832.898	832.991	125880	119165	47174		49259.4	6.37337	6.87205e-34	9.82131e-33	1	2
X815_gp164	86699..87517	+	hypothetical protein		1135	136	644	73994	6803	115786		677.77	577.929	238.951	49770.4	55170.7	25193.4		21938.2	6.36964	1.46802e-33	2.01412e-32	1	2
X815_gp061	40248..40463	+	hypothetical protein		259	26	228	19783	1269	30682		154.663	110.487	84.5977	13306.6	10291.3	6675.98		5103.93	6.36782	2.35234e-39	5.04283e-38	1	2
X815_gp031	24041..24253	+	hypothetical protein		254	34	182	13451	1063	17047		151.677	144.482	67.5297	9047.51	8620.68	3709.19		3623.51	5.8196	3.90835e-28	5.15602e-27	1	2
X815_gp129	70522..70767	+	hypothetical protein		59	6	19	2318	210	3147		35.2321	25.4969	7.04981	1559.15	1703.05	684.744		669.121	5.79649	3.52874e-20	2.81478e-19	1	2
X815_gp032	24234..24533	+	hypothetical protein		648	59	423	27360	1845	33421		386.956	250.719	156.951	18403.1	14962.5	7271.95		6905.36	5.60782	1.32314e-26	1.62085e-25	1	2
X815_gp064	41665..42078	+	hypothetical protein		644	98	461	28261	2160	34592		384.567	416.449	171.051	19009.1	17517.1	7526.74		7504.17	5.4427	1.06856e-24	1.18231e-23	1	2
X815_gp069	45625..46644	+	putative ribonucleotide reductase beta subunit		2900	527	1541	119506	8368	152084		1731.75	2239.48	571.777	80383	67862.5	33091.4		30980	5.24825	1.25463e-20	1.07585e-19	1	2
X815_gp051	35975..36181	+	hypothetical protein		512	64	652	20344	1568	26774		305.743	271.967	241.92	13683.9	12716.1	5825.65		5507.55	5.24409	1.0065e-27	1.27862e-26	1	2
X815_gp128	70277..70522	+	hypothetical protein		70	13	44	2444	199	3461		41.8008	55.2433	16.3259	1643.9	1613.84	753.066		687.363	5.15089	1.70904e-19	1.22125e-18	1	2
X815_gp063	41444..41668	+	hypothetical protein		329	59	273	12796	939	16026		196.464	250.719	101.295	8606.94	7615.07	3487.04		3376.25	5.12231	2.49108e-22	2.37344e-21	1	2
X815_gp068	45218..45583	+	hypothetical protein		5123	492	4532	150173	10622	221594		3059.22	2090.74	1681.56	101010	86141.9	48215.8		40366.6	5.05582	4.70332e-26	5.56289e-25	1	2
X815_gp020	14661..15542	+	hypothetical protein		1721	217	1055	53303	4121	54542		1027.7	922.137	391.45	35853.1	33420.3	11867.6		13913.7	5.04947	6.22171e-20	4.63924e-19	1	2
X815_gp033	24549..24836	+	hypothetical protein		1171	73	687	29470	1943	36031		699.267	310.212	254.906	19822.3	15757.3	7839.85		7447.31	5.03253	1.79361e-20	1.46478e-19	1	2
X815_gp010	7027..7647	+	hypothetical protein		7361	629	5633	189533	14416	209240		4395.65	2672.92	2090.08	127485	116910	45527.7		49847	4.92514	4.98328e-21	4.38273e-20	1	2
X815_gp050	33301..35958	+	putative DNA polymerase		7849	916	10035	236140	19706	286684		4687.06	3892.52	3723.41	158834	159811	62378.5		65554.5	4.90182	9.88326e-24	1.05936e-22	1	2
X815_gp056	38015..38281	+	hypothetical protein		896	135	495	25192	1728	37509		535.05	573.68	183.666	16944.8	14013.7	8161.44		6735.39	4.86533	1.14021e-19	8.32111e-19	1	2
X815_gp021	15539..16297	+	hypothetical protein		1413	175	1348	40197	3311	41355		843.779	743.659	500.165	27037.6	26851.4	8998.28		10829.2	4.85587	1.36077e-20	1.1384e-19	1	2
X815_gp062	40473..41390	+	hypothetical protein		4995	879	8410	170499	11749	270070		2982.78	3735.29	3120.47	114682	95281.6	58763.5		46427.7	4.73066	5.93817e-26	6.78931e-25	1	2
X815_gp030	23668..24084	+	hypothetical protein		1409	144	1273	33187	2482	47541		841.39	611.925	472.337	22322.5	20128.4	10344.3		9120.14	4.72819	1.44659e-22	1.41766e-21	1	2
X815_gp029	23405..23671	+	hypothetical protein		847	91	907	21040	1455	27920		505.789	386.703	336.536	14152.1	11799.7	6075.01		5542.64	4.65543	3.99871e-22	3.70692e-21	1	2
X815_gp162	85062..85310	+	hypothetical protein		2668	255	2261	55741	3864	96143		1593.21	1083.62	838.927	37492.9	31336.1	20919.4		15544	4.62925	5.13002e-23	5.17528e-22	1	2
X815_gp001	1..1419	+	putative terminase large subunit		46700	4283	32920	866953	67004	1325881		27887.1	18200.5	12214.7	583136	543387	288493		245553	4.55238	4.17764e-20	3.25666e-19	1	2
X815_gp009	6656..7027	+	hypothetical protein		5711	660	4245	121527	8913	123212		3410.35	2804.66	1575.08	81742.4	72282.3	26809.2		31437.3	4.48174	3.588e-17	2.5116e-16	1	2
X815_gp057	38281..39369	+	hypothetical protein		5856	655	6251	119310	8768	177038		3496.93	2783.41	2319.39	80251.2	71106.4	38521		33079.7	4.42282	2.24593e-21	2.02724e-20	1	2
X815_gp137	c(73480..73710)	-	hypothetical protein		373	48	118	6419	482	8078		222.738	203.975	43.783	4317.6	3908.91	1757.66		1742.44	4.34911	8.4891e-13	4.54963e-12	1	2
X815_gp053	36581..37474	+	hypothetical protein		34904	4837	26686	627514	39783	913362		20843.1	20554.7	9901.64	422083	322631	198735		165791	4.15671	4.53201e-17	3.10896e-16	1	2
X815_gp019	14295..14660	+	hypothetical protein		1535	199	927	24316	1973	25344		916.631	845.647	343.956	16355.6	16000.6	5514.51		6662.82	4.11478	1.34257e-13	7.67504e-13	1	2
X815_gp018	13528..14295	+	hypothetical protein		4175	491	3282	62512	4365	71005		2493.12	2086.5	1217.76	42047.3	35399.1	15449.7		16448.9	3.95684	1.4457e-14	9.01591e-14	1	2
X815_gp007	5726..6211	+	hypothetical protein		7768	813	4765	113559	6774	108297		4638.69	3454.83	1768.02	76382.9	54935.5	23563.9		27457.3	3.92284	4.90921e-13	2.7159e-12	1	2
X815_gp143	c(75363..75791)	-	hypothetical protein		489	127	194	9004	607	9849		292.008	539.684	71.9823	6056.34	4922.63	2143.01		2337.61	3.80623	2.72611e-09	1.10007e-08	1	2
X815_gp138	c(73785..74063)	-	hypothetical protein		549	85	244	7144	570	7705		327.838	361.206	90.5344	4805.25	4622.57	1676.5		1980.65	3.78313	1.95566e-10	8.82622e-10	1	2
X815_gp055	37728..38003	+	hypothetical protein		1242	150	647	14962	1010	20508		741.665	637.422	240.065	10063.9	8190.86	4462.26		4056.02	3.76563	2.73198e-12	1.4198e-11	1	2
X815_gp067	43352..45208	+	putative ribonucleotide-diphosphate reductase alpha subunit		27518	3038	25327	343712	25923	430816		16432.5	12909.9	9397.39	231190	210229	93739.6		95649.8	3.74832	3.0758e-14	1.85088e-13	1	2
X815_gp139	c(74060..74239)	-	hypothetical protein		228	38	151	2873	231	3132		136.151	161.48	56.0274	1932.46	1873.36	681.48		806.826	3.63405	1.88804e-10	8.75131e-10	1	2
X815_gp142	c(75037..75372)	-	hypothetical protein		343	63	180	4357	308	5308		204.824	267.717	66.7877	2930.64	2497.81	1154.95		1187.12	3.57568	6.7829e-10	2.83724e-09	1	2
sRNA2	86344..86477	+	putative small non coding RNA		12235	1124	7344	109495	7281	219028		7306.18	4776.42	2724.94	73649.3	59047.2	47657.5		32526.9	3.56907	3.37165e-13	1.89586e-12	1	2
X815_gp016	10984..11205	+	hypothetical protein		2564	258	1211	24665	1498	31425		1531.1	1096.37	449.333	16590.4	12148.4	6837.65		6442.21	3.48638	1.93835e-10	8.82622e-10	1	2
X815_gp054	37533..37727	+	hypothetical protein		1258	140	701	11137	858	16769		751.22	594.927	260.101	7491.05	6958.18	3648.7		3284.03	3.45411	4.98331e-11	2.44182e-10	1	2
X815_gp028	22861..23424	+	hypothetical protein		5918	614	9473	62859	4638	82107		3533.96	2609.18	3514.89	42280.7	37613.1	17865.4		17902.9	3.30598	4.17467e-12	2.13718e-11	1	2
X815_gp015	10577..10963	+	hypothetical protein		4863	544	2835	43624	2724	54884		2903.96	2311.72	1051.91	29342.7	22091	11942		11607.2	3.29824	4.284e-10	1.90833e-09	1	2
X815_gp133	71858..72190	+	hypothetical protein		715	137	240	7234	504	10013		426.965	582.179	89.0502	4865.79	4087.32	2178.69		2038.33	3.29649	8.6529e-08	2.85379e-07	1	2
X815_gp008	6189..6656	+	hypothetical protein		12541	1505	12997	130900	8677	133690		7488.91	6395.47	4822.44	88046.9	70368.4	29089.1		34368.5	3.28855	8.33144e-11	4.02491e-10	1	2
as_19	c(86320..86449)	-	putative antisense RNA		43	2	163	109	13	3572		25.6776	8.49896	60.4799	73.3164	105.427	777.218		175.103	3.18679	0.000104397	0.000240323	1	2
X815_gp023	16670..18136	+	putative base plate related protein		13087	986	10700	88144	6484	97678		7814.95	4189.99	3970.16	59288.1	52583.7	21253.4		24850	3.02251	7.11163e-09	2.80378e-08	1	2
X815_gp158	c(83264..83662)	-	hypothetical protein		14905	1736	11035	95548	6417	145107		8900.58	7377.1	4094.45	64268.2	52040.4	31573.3		28042.3	2.83039	7.38546e-09	2.87865e-08	1	2
X815_gp144	c(75788..75994)	-	hypothetical protein		370	61	165	2680	174	2600		220.947	259.218	61.222	1802.64	1411.1	565.724		720.142	2.77259	5.51507e-06	1.45513e-05	1	2
X815_gp017	11195..13531	+	putative tape measure protein		31663	3673	30354	220391	13469	263700		18907.7	15608.3	11262.6	148241	109230	57377.5		60104.6	2.75306	2.03443e-08	7.26884e-08	1	2
X815_gp125	68402..68590	+	hypothetical protein		463	86	227	3234	210	4416		276.482	365.455	84.2267	2175.28	1703.05	960.861		927.559	2.71132	2.87048e-06	7.75256e-06	1	2
X815_gp066	42985..43359	+	hypothetical protein		3808	619	4507	26391	2246	32204		2273.96	2630.43	1672.29	17751.3	18214.5	7007.15		8258.28	2.67949	7.717e-08	2.56984e-07	1	2
X815_gp161	84704..85060	+	hypothetical protein		18063	1987	17625	98851	7202	160551		10786.4	8443.72	6539.63	66489.9	58406.5	34933.7		30933.3	2.60861	1.58688e-08	5.8527e-08	1	2
X815_gp149	c(78436..79038)	-	hypothetical protein		2964	563	1828	19536	1549	17793		1769.96	2392.46	678.266	13140.4	12562	3871.51		5735.78	2.57384	1.15386e-05	2.95355e-05	1	2
X815_gp127	69073..70284	+	hypothetical protein		3206	459	2532	16688	1440	23713		1914.48	1950.51	939.48	11224.8	11678.1	5159.62		5477.83	2.51874	6.96325e-07	2.04136e-06	1	2
X815_gp140	c(74236..74811)	-	hypothetical protein		2410	273	2311	11273	812	14048		1439.14	1160.11	857.479	7582.53	6585.13	3056.65		3446.84	2.29219	3.48328e-06	9.33411e-06	1	2
X815_gp132	71640..71861	+	hypothetical protein		919	136	341	3969	302	5211		548.785	577.929	126.526	2669.66	2449.15	1133.84		1250.98	2.28844	0.000121974	0.000277067	1	2
X815_gp065	42082..42981	+	hypothetical protein		16709	1970	16596	60266	4441	78408		9977.85	8371.48	6157.82	40536.6	36015.5	17060.5		19686.6	1.91389	7.77933e-05	0.000182761	1	2
X815_gp146	c(76181..76459)	-	hypothetical protein		1140	157	727	4293	265	4741		680.756	667.169	269.748	2887.59	2149.09	1031.58		1280.99	1.88588	0.000556748	0.00115039	1	2
X815_gp024	18138..18902	+	hypothetical protein		34821	2612	23641	94134	6906	120300		20793.5	11099.6	8771.82	63317.1	56006	26175.6		31027.3	1.81759	0.000465096	0.0009787	1	2
X815_gp049	31328..33280	+	putative primase/helicase protein		38501	4338	31270	122237	9621	121903		22991	18434.2	11602.5	82220	78024	26524.4		39966	1.79439	0.000705274	0.00143993	1	2
X815_gp044	28639..29859	+	hypothetical protein		4964	715	5866	17344	1314	22194		2964.27	3038.38	2176.54	11666	10656.2	4829.11		5888.43	1.71361	0.000387319	0.000830314	1	2
X815_gp153	c(80469..81740)	-	putative DNA ligase		19501	2591	12337	59901	3800	85012		11645.1	11010.4	4577.55	40291.1	30817.1	18497.4		19473.1	1.69879	0.000969155	0.00194398	1	2
X815_gp119	65545..66447	+	hypothetical protein		4715	689	3304	15498	933	20286		2815.58	2927.89	1225.92	10424.4	7566.41	4413.95		4895.69	1.66623	0.00128601	0.00254971	1	2
X815_gp145	c(76003..76191)	-	hypothetical protein		1567	251	982	4896	357	5002		935.74	1066.62	364.364	3293.18	2895.19	1088.37		1607.24	1.60019	0.00460274	0.00818	1	2
X815_gp155	c(82028..82417)	-	putative deoxycytidylate deaminase		3142	345	2439	8895	552	11654		1876.26	1466.07	904.973	5983.02	4476.59	2535.75		2873.78	1.59603	0.00145137	0.00281254	1	2
X815_gp124	68059..68373	+	hypothetical protein		1475	249	716	4364	272	4906		880.802	1058.12	265.666	2935.35	2205.86	1067.48		1402.21	1.47564	0.0112873	0.0183485	1	2
X815_gp131	71317..71643	+	hypothetical protein		2547	375	1519	6285	453	8004		1520.95	1593.56	563.614	4227.46	3673.72	1741.56		2220.14	1.37411	0.0112598	0.0183485	1	2
X815_gp117	64864..65220	+	hypothetical protein		1697	244	929	4401	263	5263		1013.37	1036.87	344.699	2960.23	2132.87	1145.16		1438.87	1.36553	0.0138534	0.0217969	1	2
X815_gp121	66797..67477	+	hypothetical protein		4473	566	2984	10402	698	13523		2671.07	2405.21	1107.19	6996.67	5660.62	2942.42		3630.53	1.31997	0.0109226	0.0179257	1	2
X815_gp148	c(77996..78481)	-	hypothetical protein		2454	284	3783	6492	544	6073		1465.42	1206.85	1403.65	4366.7	4411.71	1321.4		2362.62	1.29108	0.0138283	0.0217969	1	2
X815_gp163	85515..85817	+	hypothetical protein		30405	2920	32331	59849	4924	104296		18156.5	12408.5	11996.2	40256.1	39932.5	22693.4		24240.5	1.26171	0.00578837	0.0101297	1	2
X815_gp159	c(83659..84225)	-	hypothetical protein		34464	4623	33883	76854	5683	127789		20580.3	19645.4	12572	51694.1	46087.8	27805.1		29730.8	1.23869	0.00731232	0.0125406	1	2
as_09	c(17801..17983)	-	putative antisense RNA		1066	81	1539	50	2	140		636.566	344.208	571.034	33.6314	16.2195	30.4621		272.02	-4.10209	3.20214e-14	1.89368e-13	1	1	EARLY GENES
X815_gp088	53584..53697	+	hypothetical protein		43344	4237	34224	3286	214	4584		25883	18005.1	12698.6	2210.25	1735.49	997.415		10255	-3.48117	1.52949e-12	8.07101e-12	1	1
as_18	c(72850..73050)	-	putative antisense RNA		1385	111	1297	116	7	186		827.058	471.692	481.242	78.0248	56.7684	40.471		325.876	-3.30679	5.64214e-10	2.41907e-09	1	1
X815_gp084	51797..52000	+	hypothetical protein		375382	33908	377482	32855	2786	60663		224161	144091	140062	22099.2	22593.8	13199.4		94367.8	-3.10624	1.17639e-11	5.93385e-11	1	1
as_17	c(52101..53696)	-	putative antisense RNA		679	120	4938	111	4	930		405.468	509.938	1832.21	74.6616	32.4391	202.355		509.512	-3.02853	1.12567e-05	2.90304e-05	1	1
X815_gp094	55301..55537	+	hypothetical protein		153400	9884	125728	12451	1090	21341		91603.4	42001.9	46650.4	8374.88	8839.64	4643.51		33685.6	-3.01218	1.28445e-09	5.30804e-09	1	1
X815_gp112	62602..62817	+	hypothetical protein		2769	235	1831	240	19	429		1653.52	998.628	679.379	161.431	154.086	93.3445		623.398	-3.0091	7.70949e-09	2.97119e-08	1	1
as_06	c(11150..11800)	-	putative antisense RNA		59988	4166	53047	5503	397	9555		35822.1	17703.3	19682.7	3701.47	3219.58	2079.04		13701.4	-2.99467	4.60958e-10	2.02703e-09	1	1
X815_gp081	51081..51350	+	hypothetical protein		115448	8255	110213	10725	868	18559		68940.2	35079.5	40893.7	7213.93	7039.28	4038.18		27200.8	-2.95725	6.0814e-10	2.57521e-09	1	1
X815_gp093	54899..55177	+	hypothetical protein		90849	9201	88369	11415	674	15046		54250.8	39099.5	32788.7	7678.04	5465.98	3273.8		23759.5	-2.91247	1.4141e-09	5.77424e-09	1	1
as_10	c(18131..18278)	-	putative antisense RNA		865	62	737	73	10	147		516.538	263.468	273.458	49.1018	81.0977	31.9852		202.608	-2.78598	9.55414e-07	2.70832e-06	1	1
X815_gp089	53798..53932	+	hypothetical protein		13425	1471	13010	1808	127	2432		8016.79	6250.99	4827.26	1216.11	1029.94	529.17		3645.04	-2.75734	1.32045e-08	4.97708e-08	1	1
X815_gp109	61564..61839	+	hypothetical protein		80486	5936	77438	9855	618	15513		48062.5	25224.9	28732.8	6628.74	5011.83	3375.42		19506	-2.73717	1.08137e-08	4.12121e-08	1	1
as_05	c(7809..8500)	-	putative antisense RNA		3794	365	6188	359	26	2160		2265.6	1551.06	2296.01	241.473	210.854	469.986		1172.5	-2.68077	5.32126e-08	1.84363e-07	1	1
as_13	c(20954..21150)	-	putative antisense RNA		3710	287	3471	405	32	937		2215.44	1219.6	1287.89	272.414	259.512	203.878		909.789	-2.66346	1.83548e-08	6.69754e-08	1	1
X815_gp092	54661..54897	+	hypothetical protein		50168	4265	51486	6999	411	11040		29958	18124	19103.5	4707.72	3333.11	2402.15		12938.1	-2.6602	1.35869e-08	5.06556e-08	1	1
X815_gp110	61986..62204	+	hypothetical protein		30649	3158	27168	4164	285	6587		18302.2	13419.9	10080.5	2800.82	2311.28	1433.24		8057.98	-2.65021	1.94928e-08	7.03794e-08	1	1
X815_gp082	51362..51505	+	hypothetical protein		12020	1257	15169	1995	122	2766		7177.79	5341.6	5628.34	1341.89	989.391	601.844		3513.48	-2.60529	2.93881e-08	1.02858e-07	1	1
X815_gp090	53917..54309	+	hypothetical protein		30913	3963	43273	6101	305	8527		18459.8	16840.7	16056.1	4103.7	2473.48	1855.36		9964.86	-2.58173	2.42022e-08	8.5581e-08	1	1
X815_gp083	51505..51738	+	hypothetical protein		29548	2790	29820	4730	284	5499		17644.7	11856.1	11064.5	3181.53	2303.17	1196.51		7874.41	-2.57515	2.04251e-07	6.42735e-07	1	1
X815_gp101	58696..58908	+	hypothetical protein		43804	3265	42060	5638	415	9471		26157.7	13874.6	15606	3792.27	3365.55	2060.76		10809.5	-2.56917	6.48104e-08	2.223e-07	1	1
as_07	c(15399..15700)	-	putative antisense RNA		3327	266	3388	488	26	934		1986.73	1130.36	1257.09	328.242	210.854	203.226		852.751	-2.52481	1.58595e-07	5.13189e-07	1	1
X815_gp097	56572..57039	+	hypothetical protein		51876	5994	44114	8796	487	11948		30978	25471.4	16368.2	5916.43	3949.46	2599.72		14213.9	-2.52009	2.38501e-07	7.43691e-07	1	1
X815_gp100	58063..58578	+	hypothetical protein		249192	19190	267770	39385	2268	57635		148806	81547.5	99354.1	26491.4	18392.9	12540.6		64522.1	-2.49661	1.78674e-07	5.67455e-07	1	1
X815_gp085	52076..52624	+	hypothetical protein		128980	11271	85813	18415	1224	24646		77020.9	47895.9	31840.3	12386.4	9926.35	5362.63		30738.8	-2.474	1.23369e-06	3.44029e-06	1	1
X815_gp105	60208..60495	+	hypothetical protein		46542	4890	56506	8219	520	12657		27792.7	20780	20966.1	5528.32	4217.08	2753.99		13673	-2.45407	7.26552e-08	2.44321e-07	1	1
X815_gp096	56187..56546	+	hypothetical protein		55457	5926	46214	9713	539	13407		33116.4	25182.4	17147.4	6533.23	4371.16	2917.18		14878	-2.42335	6.59613e-07	1.96737e-06	1	1
as_08	c(16807..17390)	-	putative antisense RNA		7200	605	6766	1044	80	1752		4299.51	2570.94	2510.47	702.223	648.781	381.211		1852.19	-2.41872	4.33891e-07	1.31703e-06	1	1
X815_gp091	54398..54661	+	hypothetical protein		65363	6659	83746	11247	798	18970		39031.8	28297.3	31073.3	7565.04	6471.59	4127.61		19427.8	-2.41698	6.70491e-08	2.27701e-07	1	1
X815_gp098	57123..57368	+	hypothetical protein		37767	2964	34204	5251	434	9699		22552.7	12595.5	12691.1	3531.97	3519.64	2110.37		9500.22	-2.36306	5.19659e-07	1.56353e-06	1	1
X815_gp104	59981..60163	+	hypothetical protein		28934	2377	32096	4777	317	8778		17278.1	10101	11909	3213.14	2570.8	1909.97		7830.33	-2.33163	3.15793e-07	9.67115e-07	1	1
X815_gp086	52705..53103	+	hypothetical protein		162636	18095	137103	28038	2135	38207		97118.7	76894.4	50871	18859.1	17314.3	8313.32		44895.2	-2.31368	2.4799e-06	6.75084e-06	1	1
as_20	c(86650..86855)	-	putative antisense RNA		1707	228	2159	244	34	614		1019.34	968.882	801.081	164.121	275.732	133.598		560.459	-2.3056	1.55594e-06	4.30392e-06	1	1
X815_gp102	58934..59323	+	hypothetical protein		54488	5228	58953	10880	634	15426		32537.7	22216.3	21874.1	7318.19	5141.59	3356.49		15407.4	-2.25482	1.64796e-06	4.522e-06	1	1
X815_gp134	72425..72574	+	hypothetical protein		20058	1743	11699	3001	232	5098		11977.7	7406.85	4340.83	2018.55	1881.47	1109.25		4789.11	-2.22036	1.27953e-05	3.25096e-05	1	1
X815_gp087	53170..53559	+	hypothetical protein		56871	5591	61910	11316	681	18250		33960.7	23758.8	22971.2	7611.45	5522.75	3970.95		16299.3	-2.21784	1.23207e-06	3.44029e-06	1	1
X815_gp108	61347..61520	+	hypothetical protein		30894	3401	46073	7055	413	11832		18448.5	14452.5	17095	4745.39	3349.33	2574.48		10110.9	-2.20921	6.86671e-07	2.03042e-06	1	1
X815_gp111	62255..62407	+	hypothetical protein		2943	400	2573	711	35	860		1757.42	1699.79	954.692	478.238	283.842	187.124		893.519	-2.18591	2.50675e-05	6.18573e-05	1	1
X815_gp095	55685..56176	+	hypothetical protein		114407	11741	138014	22344	1606	42613		68318.6	49893.2	51209.1	15029.2	13024.3	9272		34457.7	-2.16458	7.4888e-07	2.15854e-06	1	1
X815_gp103	59396..59911	+	hypothetical protein		55283	6338	60978	12882	713	17817		33012.5	26933.2	22625.4	8664.79	5782.26	3876.73		16815.8	-2.15127	4.4694e-06	1.18838e-05	1	1
X815_gp078	49217..49714	+	hypothetical protein		125969	12740	125299	24830	1909	36620		75222.9	54138.4	46491.3	16701.3	15481.5	7968.01		36000.6	-2.11064	8.12951e-06	2.12857e-05	1	1
X815_gp135	72571..72939	+	hypothetical protein		83384	7992	40811	15726	953	20482		49793.1	33961.9	15142.6	10577.7	7728.61	4456.6		20276.8	-2.09264	0.000106692	0.000243969	1	1
X815_gp034	24945..25364	+	hypothetical protein		48957	5519	54568	11827	695	17118		29234.9	23452.9	20247.1	7955.16	5636.29	3724.64		15041.8	-2.05532	9.24455e-06	2.40218e-05	1	1
X815_gp107	61102..61302	+	hypothetical protein		50180	4657	51449	11089	707	16784		29965.2	19789.8	19089.8	7458.77	5733.6	3651.97		14281.5	-2.01219	1.68859e-05	4.22764e-05	1	1
X815_gp106	60578..61036	+	hypothetical protein		93001	9288	95169	22522	1337	32262		55535.9	39469.2	35311.7	15148.9	10842.8	7019.77		27221.4	-1.96218	2.99608e-05	7.3404e-05	1	1
X815_gp099	57445..57978	+	hypothetical protein		59289	5558	54693	14815	978	20238		35404.7	23618.6	20293.4	9964.97	7931.35	4403.51		16936.1	-1.81248	0.00017589	0.000394315	1	1
X815_gp080	50358..50570	+	hypothetical protein		4958	526	3222	1314	74	1666		2960.69	2235.23	1195.5	883.832	600.123	362.499		1372.98	-1.76977	0.000758015	0.00153846	1	1
as_12	c(19443..20200)	-	putative antisense RNA		3598	475	6069	1117	81	2120		2148.56	2018.5	2251.86	751.325	656.891	461.283		1381.4	-1.76788	6.05866e-05	0.000145323	1	1
X815_gp037	25977..26198	+	hypothetical protein		16736	1766	14702	4208	331	5905		9993.97	7504.58	5455.07	2830.42	2684.33	1284.85		4958.87	-1.73897	0.000377374	0.000818526	1	1
as_11	c(18901..19097)		putative antisense RNA		701	85	933	154	18	443		418.605	361.206	346.183	103.585	145.976	96.3907		245.324	-1.72825	0.000372593	0.000814541	1	1
X815_gp070	46705..47187	+	hypothetical protein		52592	6411	46995	16923	924	20626		31405.5	27243.4	17437.1	11382.9	7493.42	4487.93		16575.1	-1.6853	0.000660345	0.00135628	1	1
X815_gp038	26201..26401	+	hypothetical protein		12811	1284	8815	3219	267	3748		7650.14	5456.33	3270.74	2165.19	2165.31	815.513		3587.2	-1.65271	0.00184171	0.00354891	1	1
X815_gp154	c(81753..82025)	-	hypothetical protein		64194	4935	37839	15388	1099	21909		38333.7	20971.2	14039.9	10350.4	8912.63	4767.1		16229.1	-1.59143	0.00220623	0.00418088	1	1
X815_gp079	49711..50187	+	hypothetical protein		37572	4882	27047	12591	768	14853		22436.3	20746	10035.6	8469.05	6228.3	3231.81		11857.8	-1.55155	0.00273887	0.00510561	1	1
X815_gp075	48494..48667	+	hypothetical protein		14369	1485	13998	4744	281	6175		8580.51	6310.48	5193.85	3190.94	2278.84	1343.6		4483.04	-1.54422	0.00143631	0.00279917	1	1
X815_gp114	63739..64170	+	hypothetical protein		27810	3051	28542	8974	602	12842		16606.9	12965.2	10590.3	6036.16	4882.08	2794.24		8979.13	-1.53603	0.00109574	0.00218511	1	1
X815_gp076	48677..48997	+	hypothetical protein		31050	3559	29371	11967	687	16043		18541.6	15123.9	10897.9	8049.33	5571.41	3490.74		10279.2	-1.36712	0.00447875	0.0080011	1	1
X815_gp074	47959..48513	+	hypothetical protein		61614	6418	63044	23893	1363	33077		36793	27273.2	23392	16071.1	11053.6	7197.1		20296.7	-1.33648	0.0047151	0.00833649	1	1
X815_gp045	29869..30054	+	hypothetical protein		12794	1292	14475	4579	305	7892		7639.99	5490.33	5370.84	3079.96	2473.48	1717.19		4295.3	-1.33623	0.00307015	0.00560139	1	1
X815_gp046	30095..30490	+	hypothetical protein		44174	4507	34862	15822	1022	19696		26378.7	19152.4	12935.3	10642.3	8288.18	4285.58		13613.7	-1.31828	0.00858106	0.014499	1	1
as_03	c(1601..2820)	-	putative antisense RNA		9471	1265	9969	2710	256	9075		5655.65	5375.59	3698.92	1822.82	2076.1	1974.6		3433.95	-1.31644	0.00219806	0.00418088	1	1
as_01	c(1..753)	-	putative antisense RNA		4917	604	4807	1461	133	3926		2936.21	2566.69	1783.6	982.709	1078.6	854.244		1700.34	-1.3129	0.0029761	0.00545884	1	1
X815_gp077	48997..49164	+	hypothetical protein		17049	1958	12872	6123	435	8114		10180.9	8320.48	4776.06	4118.5	3527.75	1765.49		5448.19	-1.29293	0.0101997	0.0169829	1	1
X815_gp118	65207..65548	+	hypothetical protein		22243	2270	15314	7965	546	11469		13282.5	9646.32	5682.15	5357.48	4427.93	2495.5		6815.31	-1.20739	0.0160119	0.0248511	1	1
as_04	c(5108..5790)	-	putative antisense RNA		4111	329	3317	1073	103	3512		2454.9	1398.08	1230.75	721.729	835.306	764.163		1234.15	-1.12368	0.0159692	0.0248511	1	1
X815_gp157	c(82887..83153)	-	hypothetical protein		18995	1818	18597	7912	547	11938		11342.9	7725.56	6900.28	5321.83	4436.04	2597.54		6387.36	-1.06203	0.0242657	0.036828	1	1
as_02	c(1000..1610)	-			2197	371	4420	923	87	8090		1311.95	1576.56	1640.01	620.835	705.55	1760.27		1269.2	-0.54029	0.29585	0.356775	0	0	NO SIGNIFICANT DIFFERENTIAL EXPRESSION
X815_gp013	9557..10060	+	hypothetical protein		22626	2565	22948	24752	1705	25825		13511.2	10899.9	8514.68	16648.9	13827.1	5619.16		11503.5	0.130844	0.79617	0.829757	0	0
X815_gp014	10060..10563	+	hypothetical protein		32969	2471	24104	48159	3021	60159		19687.6	10500.5	8943.61	32393.1	24499.6	13089.8		18185.7	0.828953	0.106257	0.146961	0	0
as_14	c(24553..24700)	-			477	55	528	167	31	300		284.842	233.721	195.91	112.329	251.403	65.2759		190.58	-0.800583	0.169792	0.217308	0	0
X815_gp035	25388..25597	+	hypothetical protein		8873	1244	8665	6293	413	9386		5298.55	5286.35	3215.08	4232.84	3349.33	2042.26		3904.07	-0.514899	0.278381	0.338599	0	0
X815_gp036	25594..25971	+	hypothetical protein		21409	2668	15762	17004	1123	22782		12784.5	11337.6	5848.37	11437.4	9107.27	4957.05		9245.36	-0.230469	0.647228	0.705825	0	0
X815_gp039	26412..26678	+	hypothetical protein		2228	825	1324	1870	261	1399		1330.46	3505.82	491.26	1257.81	2116.65	304.403		1501.07	-0.525772	0.456891	0.519098	0	0
X815_gp040	26678..27043	+	hypothetical protein		1701	868	890	2756	353	2641		1015.76	3688.55	330.228	1853.76	2862.75	574.645		1720.95	0.0699745	0.923308	0.934202	0	0
X815_gp041	27053..27904	+	hypothetical protein		65120	7411	49091	39467	2818	57968		38886.7	31492.9	18214.9	26546.6	22853.3	12613		25101.2	-0.509385	0.300065	0.359868	0	0
X815_gp042	27953..28273	+	hypothetical protein		4552	814	2987	5203	353	5031		2718.25	3459.08	1108.3	3499.68	2862.75	1094.68		2457.12	0.0333588	0.953192	0.955979	0	0
X815_gp043	28275..28646	+	hypothetical protein		4626	715	2752	8383	613	9776		2762.43	3038.38	1021.11	5638.64	4971.29	2127.12		3259.83	0.889437	0.10694	0.147311	0	0
X815_gp047	30477..31013	+	hypothetical protein		20121	2397	13578	17534	1193	21786		12015.3	10186	5038.02	11793.8	9674.95	4740.33		8908.08	-0.0551112	0.915296	0.928836	0	0
X815_gp048	31013..31279	+	hypothetical protein		28859	2309	21271	14390	1015	22428		17233.3	9812.05	7892.45	9679.11	8231.41	4880.02		9621.39	-0.610295	0.215501	0.268491	0	0
X815_gp052	36328..36513	+	hypothetical protein		35325	2892	28728	26186	1968	38649		21094.5	12289.5	10659.3	17613.4	15960	8409.49		14337.7	-0.0687335	0.888664	0.907178	0	0
as_15	c(36503..37450)	-			79	9	862	1130	85	19796		47.1752	38.2453	319.839	760.069	689.33	4307.34		1027	3.59693	NA	NA	0	0
X815_gp071	47177..47440	+	hypothetical protein		19076	2560	11786	8780	553	9329		11391.3	10878.7	4373.11	5905.67	4484.7	2029.86		6510.55	-1.08719	0.0458481	0.0669188	0	0
X815_gp072	47433..47663	+	hypothetical protein		13926	1708	10787	7787	438	9956		8315.97	7258.11	4002.44	5237.75	3552.08	2166.29		5088.77	-0.828034	0.100027	0.139469	0	0
X815_gp073	47665..47907	+	hypothetical protein		13695	1816	8326	12727	838	14037		8178.02	7717.06	3089.3	8560.53	6795.98	3054.26		6232.53	-0.0437487	0.935745	0.944001	0	0
as_16	c(51063..52000)	-			361	65	5129	55	7	669		215.573	276.216	1903.08	36.9945	56.7684	145.565		439.032	-3.21299	NA	NA	0	0
X815_gp113	62957..63166	+	hypothetical protein		0	0	0	1	0	2		0	0	0	0.672627	0	0.435172		0.184633	1.7834	0.460459	NA	0	0
X815_gp115	64163..64501	+	hypothetical protein		11600	1250	7071	6451	365	8061		6926.99	5311.85	2623.64	4339.12	2960.06	1753.96		3985.94	-0.70653	0.178734	0.227903	0	0
X815_gp116	64491..64877	+	hypothetical protein		3609	499	2063	6188	324	7289		2155.13	2120.49	765.461	4162.22	2627.56	1585.99		2236.14	0.724569	0.185508	0.234795	0	0
X815_gp120	66444..66797	+	hypothetical protein		5207	707	4850	5146	277	7042		3109.38	3004.38	1799.56	3461.34	2246.4	1532.24		2525.55	-0.125998	0.796253	0.829757	0	0
X815_gp122	67487..67855	+	hypothetical protein		13496	1671	12612	7417	424	9349		8059.19	7100.88	4679.59	4988.88	3438.54	2034.21		5050.22	-0.913657	0.0622989	0.0891581	0	0
X815_gp123	67848..68072	+	hypothetical protein		2660	480	1562	4024	221	4165		1588.43	2039.75	579.568	2706.65	1792.26	906.247		1602.15	0.358429	0.531831	0.594195	0	0
X815_gp126	68687..69076	+	hypothetical protein		11319	1061	10259	7881	633	11603		6759.19	4508.7	3806.53	5300.98	5133.48	2524.65		4672.25	-0.217116	0.654119	0.707769	0	0
X815_gp130	70815..71324	+	hypothetical protein		30928	3087	24523	14769	1111	21294		18468.8	13118.1	9099.08	9934.03	9009.95	4633.28		10710.5	-0.779412	0.112274	0.153426	0	0
X815_gp136	72947..73210	+	hypothetical protein		19717	1920	13152	8824	525	13454		11774.1	8159	4879.95	5935.26	4257.63	2927.41		6322.22	-0.909404	0.0682657	0.0971582	0	0
X815_gp141	c(74813..75040)	-	hypothetical protein		7149	793	8760	4052	326	6331		4269.05	3369.84	3250.33	2725.49	2643.78	1377.54		2939.34	-0.686457	0.137616	0.184158	0	0
X815_gp147	c(76456..78018)	-	putative DNA helicase		37768	4346	31186	45440	2741	52638		22553.3	18468.2	11571.3	30564.2	22228.9	11453.3		19473.2	0.285557	0.571571	0.628362	0	0
X815_gp150	c(79035..79283)	-	hypothetical protein		6367	844	3278	6314	447	5921		3802.08	3586.56	1216.28	4246.97	3625.06	1288.33		2960.88	0.0886024	0.87803	0.898998	0	0
X815_gp151	c(79293..79856)	-	putative cell wall hydrolase domain protein		11043	1724	6437	16924	1294	15730		6594.37	7326.11	2388.4	11383.5	10494	3422.63		6934.85	0.624445	0.277615	0.338599	0	0
X815_gp152	c(79909..80409)	-	hypothetical protein		70812	4544	60078	31888	2275	49222		42285.7	19309.6	22291.5	21448.7	18449.7	10710		22415.9	-0.721559	0.1461	0.192001	0	0
X815_gp156	c(82441..82878)	-	hypothetical protein		9428	1055	7898	12625	760	16058		5629.97	4483.2	2930.49	8491.92	6163.42	3494		5198.83	0.47149	0.341595	0.398527	0	0
X815_gp160	84417..84593	+	hypothetical protein		11914	1114	8012	7475	578	15277		7114.49	4733.92	2972.79	5027.89	4687.44	3324.07		4643.43	-0.183427	0.702705	0.748533	0	0
				,														MEAN 3,5min

## Sheet: Sorted by Mean Expression
Results sorted by Expression value (mean normalized counts)
Gene Feature					Total Gene Reads							Normalized Counts							Statistics
					3,5min			13min				3,5min			13min
Name	Region	Strand	Annotation	,	s59_3.5	s60_3.5	s142_3.5	s62_13	s63_13	s143_13		s59_3.5	s60_3.5	s142_3.5	s62_13	s63_13	s143_13	MEAN 13min	baseMean	log2FoldChange	pvalue	padj	Significant	Early=1, Late=2, No Significant Change=0
X815_gp006	4617..5672	+	major capsid protein	,	78	10	341	1147567	57791	1414286		46.578	42.4948	126.526	771885	468671	307729	516095	258084	12.5966	1.48234e-111	1.69481e-109	1	2	LATE GENES
X815_gp002	1430..2917	+	hypothetical protein	,	2114	210	2070	1014027	67810	1381270		1262.38	892.391	768.058	682062	549923	300545	510844	255909	8.94411	1.28484e-77	6.2957e-76	1	2
X815_gp001	1..1419	+	putative terminase large subunit	,	46700	4283	32920	866953	67004	1325881		27887.1	18200.5	12214.7	583136	543387	288493	471672	245553	4.55238	4.17764e-20	3.25666e-19	1	2
X815_gp004	3328..4215	+	hypothetical protein	,	72	3	170	737407	40045	868962		42.9951	12.7484	63.0772	496000	324756	189074	336610	168325	12.7788	2.55611e-113	4.38373e-111	1	2
X815_gp053	36581..37474	+	hypothetical protein	,	34904	4837	26686	627514	39783	913362		20843.1	20554.7	9901.64	422083	322631	198735	314483	165791	4.15671	4.53201e-17	3.10896e-16	1	2
X815_gp011	7650..8972	+	hypothetical protein	,	2195	281	2486	397942	35020	427902		1310.75	1194.1	922.412	267667	284004	93105.6	214925	108034	7.47085	2.25836e-48	5.53298e-47	1	2
X815_gp067	43352..45208	+	putative ribonucleotide-diphosphate reductase alpha subunit	,	27518	3038	25327	343712	25923	430816		16432.5	12909.9	9397.39	231190	210229	93739.6	178386	95649.8	3.74832	3.0758e-14	1.85088e-13	1	2
X815_gp025	18912..20933	+	putative tail fiber protein	,	3347	352	2439	266035	19209	327643		1998.67	1495.82	904.973	178942	155780	71290.6	135338	68402.2	6.45458	1.76286e-36	3.0233e-35	1	2
X815_gp050	33301..35958	+	putative DNA polymerase	,	7849	916	10035	236140	19706	286684		4687.06	3892.52	3723.41	158834	159811	62378.5	127008	65554.5	4.90182	9.88326e-24	1.05936e-22	1	2
X815_gp003	2919..3335	+	hypothetical protein	,	43	8	73	260448	15658	331814		25.6776	33.9958	27.0861	175184	126983	72198.2	124788	62408.7	11.9785	2.87535e-122	9.86246e-120	1	2
X815_gp005	4232..4606	+	hypothetical protein	,	7	0	37	255640	12924	297438		4.18008	0	13.7286	171950	104811	64718.4	113826	56916.2	13.6123	3.20953e-100	1.83478e-98	1	2
X815_gp017	11195..13531	+	putative tape measure protein	,	31663	3673	30354	220391	13469	263700		18907.7	15608.3	11262.6	148241	109230	57377.5	104950	60104.6	2.75306	2.03443e-08	7.26884e-08	1	2
X815_gp012	8983..9504	+	hypothetical protein	,	2800	196	2245	187146	14694	216806		1672.03	832.898	832.991	125880	119165	47174	97406.1	49259.4	6.37337	6.87205e-34	9.82131e-33	1	2
X815_gp010	7027..7647	+	hypothetical protein	,	7361	629	5633	189533	14416	209240		4395.65	2672.92	2090.08	127485	116910	45527.7	96641.1	49847	4.92514	4.98328e-21	4.38273e-20	1	2
X815_gp062	40473..41390	+	hypothetical protein	,	4995	879	8410	170499	11749	270070		2982.78	3735.29	3120.47	114682	95281.6	58763.5	89575.8	46427.7	4.73066	5.93817e-26	6.78931e-25	1	2
X815_gp027	21366..22859	+	tail fiber protein	,	1030	137	1408	168717	12793	204653		615.069	582.179	522.428	113484	103748	44529.7	87253.9	43913.5	7.17733	6.85239e-50	1.80798e-48	1	2
X815_gp068	45218..45583	+	hypothetical protein	,	5123	492	4532	150173	10622	221594		3059.22	2090.74	1681.56	101010	86141.9	48215.8	78456.1	40366.6	5.05582	4.70332e-26	5.56289e-25	1	2
sRNA1	85348..85430	+	putative small non coding RNA	,	1392	240	1000	126748	9327	232863		831.238	1019.88	371.043	85254.2	75639.8	50667.8	70520.6	35630.6	6.50672	1.63946e-38	3.12408e-37	1	2
X815_gp057	38281..39369	+	hypothetical protein	,	5856	655	6251	119310	8768	177038		3496.93	2783.41	2319.39	80251.2	71106.4	38521	63292.9	33079.7	4.42282	2.24593e-21	2.02724e-20	1	2
X815_gp008	6189..6656	+	hypothetical protein	,	12541	1505	12997	130900	8677	133690		7488.91	6395.47	4822.44	88046.9	70368.4	29089.1	62501.5	34368.5	3.28855	8.33144e-11	4.02491e-10	1	2
X815_gp049	31328..33280	+	putative primase/helicase protein	,	38501	4338	31270	122237	9621	121903		22991	18434.2	11602.5	82220	78024	26524.4	62256.1	39966	1.79439	0.000705274	0.00143993	1	2
X815_gp069	45625..46644	+	putative ribonucleotide reductase beta subunit	,	2900	527	1541	119506	8368	152084		1731.75	2239.48	571.777	80383	67862.5	33091.4	60445.6	30980	5.24825	1.25463e-20	1.07585e-19	1	2
X815_gp009	6656..7027	+	hypothetical protein	,	5711	660	4245	121527	8913	123212		3410.35	2804.66	1575.08	81742.4	72282.3	26809.2	60278	31437.3	4.48174	3.588e-17	2.5116e-16	1	2
sRNA2	86344..86477	+	putative small non coding RNA	,	12235	1124	7344	109495	7281	219028		7306.18	4776.42	2724.94	73649.3	59047.2	47657.5	60118	32526.9	3.56907	3.37165e-13	1.89586e-12	1	2
X815_gp161	84704..85060	+	hypothetical protein	,	18063	1987	17625	98851	7202	160551		10786.4	8443.72	6539.63	66489.9	58406.5	34933.7	53276.7	30933.3	2.60861	1.58688e-08	5.8527e-08	1	2
X815_gp007	5726..6211	+	hypothetical protein	,	7768	813	4765	113559	6774	108297		4638.69	3454.83	1768.02	76382.9	54935.5	23563.9	51627.5	27457.3	3.92284	4.90921e-13	2.7159e-12	1	2
X815_gp158	c(83264..83662)	-	hypothetical protein	,	14905	1736	11035	95548	6417	145107		8900.58	7377.1	4094.45	64268.2	52040.4	31573.3	49294	28042.3	2.83039	7.38546e-09	2.87865e-08	1	2
X815_gp024	18138..18902	+	hypothetical protein	,	34821	2612	23641	94134	6906	120300		20793.5	11099.6	8771.82	63317.1	56006	26175.6	48499.6	31027.3	1.81759	0.000465096	0.0009787	1	2
X815_gp023	16670..18136	+	putative base plate related protein	,	13087	986	10700	88144	6484	97678		7814.95	4189.99	3970.16	59288.1	52583.7	21253.4	44375.1	24850	3.02251	7.11163e-09	2.80378e-08	1	2
X815_gp164	86699..87517	+	hypothetical protein	,	1135	136	644	73994	6803	115786		677.77	577.929	238.951	49770.4	55170.7	25193.4	43378.2	21938.2	6.36964	1.46802e-33	2.01412e-32	1	2
X815_gp159	c(83659..84225)	-	hypothetical protein	,	34464	4623	33883	76854	5683	127789		20580.3	19645.4	12572	51694.1	46087.8	27805.1	41862.3	29730.8	1.23869	0.00731232	0.0125406	1	2
X815_gp060	39688..40251	+	hypothetical protein	,	663	94	409	72677	4920	107767		395.913	399.451	151.756	48884.5	39900	23448.6	37411.1	18863.4	6.8159	3.69162e-39	7.44839e-38	1	2
X815_gp165	87590..88015	+	hypothetical protein	,	33	6	53	67104	4371	109255		19.7061	25.4969	19.6653	45136	35447.8	23772.4	34785.4	17403.5	10.5897	4.00641e-101	2.7484e-99	1	2
X815_gp163	85515..85817	+	hypothetical protein	,	30405	2920	32331	59849	4924	104296		18156.5	12408.5	11996.2	40256.1	39932.5	22693.4	34294	24240.5	1.26171	0.00578837	0.0101297	1	2
X815_gp028	22861..23424	+	hypothetical protein	,	5918	614	9473	62859	4638	82107		3533.96	2609.18	3514.89	42280.7	37613.1	17865.4	32586.4	17902.9	3.30598	4.17467e-12	2.13718e-11	1	2
X815_gp065	42082..42981	+	hypothetical protein	,	16709	1970	16596	60266	4441	78408		9977.85	8371.48	6157.82	40536.6	36015.5	17060.5	31204.2	19686.6	1.91389	7.77933e-05	0.000182761	1	2
X815_gp018	13528..14295	+	hypothetical protein	,	4175	491	3282	62512	4365	71005		2493.12	2086.5	1217.76	42047.3	35399.1	15449.7	30965.4	16448.9	3.95684	1.4457e-14	9.01591e-14	1	2
X815_gp162	85062..85310	+	hypothetical protein	,	2668	255	2261	55741	3864	96143		1593.21	1083.62	838.927	37492.9	31336.1	20919.4	29916.2	15544	4.62925	5.13002e-23	5.17528e-22	1	2
X815_gp153	c(80469..81740)	-	putative DNA ligase	,	19501	2591	12337	59901	3800	85012		11645.1	11010.4	4577.55	40291.1	30817.1	18497.4	29868.5	19473.1	1.69879	0.000969155	0.00194398	1	2
X815_gp020	14661..15542	+	hypothetical protein	,	1721	217	1055	53303	4121	54542		1027.7	922.137	391.45	35853.1	33420.3	11867.6	27047	13913.7	5.04947	6.22171e-20	4.63924e-19	1	2
X815_gp015	10577..10963	+	hypothetical protein	,	4863	544	2835	43624	2724	54884		2903.96	2311.72	1051.91	29342.7	22091	11942	21125.2	11607.2	3.29824	4.284e-10	1.90833e-09	1	2
X815_gp021	15539..16297	+	hypothetical protein	,	1413	175	1348	40197	3311	41355		843.779	743.659	500.165	27037.6	26851.4	8998.28	20962.4	10829.2	4.85587	1.36077e-20	1.1384e-19	1	2
X815_gp030	23668..24084	+	hypothetical protein	,	1409	144	1273	33187	2482	47541		841.39	611.925	472.337	22322.5	20128.4	10344.3	17598.4	9120.14	4.72819	1.44659e-22	1.41766e-21	1	2
X815_gp026	20979..21356	+	hypothetical protein	,	123	8	146	29839	2202	34030		73.4499	33.9958	54.1722	20070.5	17857.7	7404.46	15110.9	7582.38	7.9885	3.52911e-51	1.00874e-49	1	2
X815_gp064	41665..42078	+	hypothetical protein	,	644	98	461	28261	2160	34592		384.567	416.449	171.051	19009.1	17517.1	7526.74	14684.3	7504.17	5.4427	1.06856e-24	1.18231e-23	1	2
X815_gp033	24549..24836	+	hypothetical protein	,	1171	73	687	29470	1943	36031		699.267	310.212	254.906	19822.3	15757.3	7839.85	14473.2	7447.31	5.03253	1.79361e-20	1.46478e-19	1	2
X815_gp066	42985..43359	+	hypothetical protein	,	3808	619	4507	26391	2246	32204		2273.96	2630.43	1672.29	17751.3	18214.5	7007.15	14324.3	8258.28	2.67949	7.717e-08	2.56984e-07	1	2
X815_gp032	24234..24533	+	hypothetical protein	,	648	59	423	27360	1845	33421		386.956	250.719	156.951	18403.1	14962.5	7271.95	13545.9	6905.36	5.60782	1.32314e-26	1.62085e-25	1	2
X815_gp056	38015..38281	+	hypothetical protein	,	896	135	495	25192	1728	37509		535.05	573.68	183.666	16944.8	14013.7	8161.44	13040	6735.39	4.86533	1.14021e-19	8.32111e-19	1	2
X815_gp019	14295..14660	+	hypothetical protein	,	1535	199	927	24316	1973	25344		916.631	845.647	343.956	16355.6	16000.6	5514.51	12623.6	6662.82	4.11478	1.34257e-13	7.67504e-13	1	2
X815_gp016	10984..11205	+	hypothetical protein	,	2564	258	1211	24665	1498	31425		1531.1	1096.37	449.333	16590.4	12148.4	6837.65	11858.8	6442.21	3.48638	1.93835e-10	8.82622e-10	1	2
X815_gp059	39518..39691	+	hypothetical protein	,	207	35	143	21636	1578	32802		123.611	148.732	53.0591	14553	12797.2	7137.26	11495.8	5802.14	6.67678	3.98997e-37	7.20294e-36	1	2
X815_gp051	35975..36181	+	hypothetical protein	,	512	64	652	20344	1568	26774		305.743	271.967	241.92	13683.9	12716.1	5825.65	10741.9	5507.55	5.24409	1.0065e-27	1.27862e-26	1	2
X815_gp029	23405..23671	+	hypothetical protein	,	847	91	907	21040	1455	27920		505.789	386.703	336.536	14152.1	11799.7	6075.01	10675.6	5542.64	4.65543	3.99871e-22	3.70692e-21	1	2
X815_gp061	40248..40463	+	hypothetical protein	,	259	26	228	19783	1269	30682		154.663	110.487	84.5977	13306.6	10291.3	6675.98	10091.3	5103.93	6.36782	2.35234e-39	5.04283e-38	1	2
X815_gp149	c(78436..79038)	-	hypothetical protein	,	2964	563	1828	19536	1549	17793		1769.96	2392.46	678.266	13140.4	12562	3871.51	9858	5735.78	2.57384	1.15386e-05	2.95355e-05	1	2
X815_gp127	69073..70284	+	hypothetical protein	,	3206	459	2532	16688	1440	23713		1914.48	1950.51	939.48	11224.8	11678.1	5159.62	9354.16	5477.83	2.51874	6.96325e-07	2.04136e-06	1	2
X815_gp044	28639..29859	+	hypothetical protein	,	4964	715	5866	17344	1314	22194		2964.27	3038.38	2176.54	11666	10656.2	4829.11	9050.46	5888.43	1.71361	0.000387319	0.000830314	1	2
X815_gp058	39357..39518	+	hypothetical protein	,	183	27	132	16879	1193	23538		109.279	114.736	48.9776	11353.3	9674.95	5121.55	8716.59	4403.79	6.52915	5.59002e-36	9.13036e-35	1	2
X815_gp022	16304..16669	+	hypothetical protein	,	138	16	93	14914	1236	14686		82.4073	67.9917	34.507	10031.6	10023.7	3195.47	7750.24	3905.94	6.89068	4.25729e-34	6.34891e-33	1	2
X815_gp055	37728..38003	+	hypothetical protein	,	1242	150	647	14962	1010	20508		741.665	637.422	240.065	10063.9	8190.86	4462.26	7572.32	4056.02	3.76563	2.73198e-12	1.4198e-11	1	2
X815_gp119	65545..66447	+	hypothetical protein	,	4715	689	3304	15498	933	20286		2815.58	2927.89	1225.92	10424.4	7566.41	4413.95	7468.25	4895.69	1.66623	0.00128601	0.00254971	1	2
X815_gp031	24041..24253	+	hypothetical protein	,	254	34	182	13451	1063	17047		151.677	144.482	67.5297	9047.51	8620.68	3709.19	7125.79	3623.51	5.8196	3.90835e-28	5.15602e-27	1	2
X815_gp063	41444..41668	+	hypothetical protein	,	329	59	273	12796	939	16026		196.464	250.719	101.295	8606.94	7615.07	3487.04	6569.68	3376.25	5.12231	2.49108e-22	2.37344e-21	1	2
X815_gp054	37533..37727	+	hypothetical protein	,	1258	140	701	11137	858	16769		751.22	594.927	260.101	7491.05	6958.18	3648.7	6032.64	3284.03	3.45411	4.98331e-11	2.44182e-10	1	2
X815_gp140	c(74236..74811)	-	hypothetical protein	,	2410	273	2311	11273	812	14048		1439.14	1160.11	857.479	7582.53	6585.13	3056.65	5741.44	3446.84	2.29219	3.48328e-06	9.33411e-06	1	2
X815_gp121	66797..67477	+	hypothetical protein	,	4473	566	2984	10402	698	13523		2671.07	2405.21	1107.19	6996.67	5660.62	2942.42	5199.9	3630.53	1.31997	0.0109226	0.0179257	1	2
X815_gp143	c(75363..75791)	-	hypothetical protein	,	489	127	194	9004	607	9849		292.008	539.684	71.9823	6056.34	4922.63	2143.01	4373.99	2337.61	3.80623	2.72611e-09	1.10007e-08	1	2
X815_gp155	c(82028..82417)	-	putative deoxycytidylate deaminase	,	3142	345	2439	8895	552	11654		1876.26	1466.07	904.973	5983.02	4476.59	2535.75	4331.79	2873.78	1.59603	0.00145137	0.00281254	1	2
X815_gp133	71858..72190	+	hypothetical protein	,	715	137	240	7234	504	10013		426.965	582.179	89.0502	4865.79	4087.32	2178.69	3710.6	2038.33	3.29649	8.6529e-08	2.85379e-07	1	2
X815_gp138	c(73785..74063)	-	hypothetical protein	,	549	85	244	7144	570	7705		327.838	361.206	90.5344	4805.25	4622.57	1676.5	3701.44	1980.65	3.78313	1.95566e-10	8.82622e-10	1	2
X815_gp148	c(77996..78481)	-	hypothetical protein	,	2454	284	3783	6492	544	6073		1465.42	1206.85	1403.65	4366.7	4411.71	1321.4	3366.6	2362.62	1.29108	0.0138283	0.0217969	1	2
X815_gp137	c(73480..73710)	-	hypothetical protein	,	373	48	118	6419	482	8078		222.738	203.975	43.783	4317.6	3908.91	1757.66	3328.05	1742.44	4.34911	8.4891e-13	4.54963e-12	1	2
X815_gp131	71317..71643	+	hypothetical protein	,	2547	375	1519	6285	453	8004		1520.95	1593.56	563.614	4227.46	3673.72	1741.56	3214.25	2220.14	1.37411	0.0112598	0.0183485	1	2
X815_gp145	c(76003..76191)	-	hypothetical protein	,	1567	251	982	4896	357	5002		935.74	1066.62	364.364	3293.18	2895.19	1088.37	2425.58	1607.24	1.60019	0.00460274	0.00818	1	2
X815_gp142	c(75037..75372)	-	hypothetical protein	,	343	63	180	4357	308	5308		204.824	267.717	66.7877	2930.64	2497.81	1154.95	2194.46	1187.12	3.57568	6.7829e-10	2.83724e-09	1	2
X815_gp132	71640..71861	+	hypothetical protein	,	919	136	341	3969	302	5211		548.785	577.929	126.526	2669.66	2449.15	1133.84	2084.22	1250.98	2.28844	0.000121974	0.000277067	1	2
X815_gp117	64864..65220	+	hypothetical protein	,	1697	244	929	4401	263	5263		1013.37	1036.87	344.699	2960.23	2132.87	1145.16	2079.42	1438.87	1.36553	0.0138534	0.0217969	1	2
X815_gp124	68059..68373	+	hypothetical protein	,	1475	249	716	4364	272	4906		880.802	1058.12	265.666	2935.35	2205.86	1067.48	2069.56	1402.21	1.47564	0.0112873	0.0183485	1	2
X815_gp146	c(76181..76459)	-	hypothetical protein	,	1140	157	727	4293	265	4741		680.756	667.169	269.748	2887.59	2149.09	1031.58	2022.75	1280.99	1.88588	0.000556748	0.00115039	1	2
X815_gp125	68402..68590	+	hypothetical protein	,	463	86	227	3234	210	4416		276.482	365.455	84.2267	2175.28	1703.05	960.861	1613.06	927.559	2.71132	2.87048e-06	7.75256e-06	1	2
X815_gp139	c(74060..74239)	-	hypothetical protein	,	228	38	151	2873	231	3132		136.151	161.48	56.0274	1932.46	1873.36	681.48	1495.76	806.826	3.63405	1.88804e-10	8.75131e-10	1	2
X815_gp128	70277..70522	+	hypothetical protein	,	70	13	44	2444	199	3461		41.8008	55.2433	16.3259	1643.9	1613.84	753.066	1336.94	687.363	5.15089	1.70904e-19	1.22125e-18	1	2
X815_gp129	70522..70767	+	hypothetical protein	,	59	6	19	2318	210	3147		35.2321	25.4969	7.04981	1559.15	1703.05	684.744	1315.65	669.121	5.79649	3.52874e-20	2.81478e-19	1	2
X815_gp144	c(75788..75994)	-	hypothetical protein	,	370	61	165	2680	174	2600		220.947	259.218	61.222	1802.64	1411.1	565.724	1259.82	720.142	2.77259	5.51507e-06	1.45513e-05	1	2
as_19	c(86320..86449)	-	putative antisense RNA	,	43	2	163	109	13	3572		25.6776	8.49896	60.4799	73.3164	105.427	777.218	318.654	175.103	3.18679	0.000104397	0.000240323	1	2
				,														MEAN 3,5min
X815_gp084	51797..52000	+	hypothetical protein	,	375382	33908	377482	32855	2786	60663		224161	144091	140062	22099.2	22593.8	13199.4	169438	94367.8	-3.10624	1.17639e-11	5.93385e-11	1	1	EARLY GENES
X815_gp100	58063..58578	+	hypothetical protein	,	249192	19190	267770	39385	2268	57635		148806	81547.5	99354.1	26491.4	18392.9	12540.6	109903	64522.1	-2.49661	1.78674e-07	5.67455e-07	1	1
X815_gp086	52705..53103	+	hypothetical protein	,	162636	18095	137103	28038	2135	38207		97118.7	76894.4	50871	18859.1	17314.3	8313.32	74961.4	44895.2	-2.31368	2.4799e-06	6.75084e-06	1	1
X815_gp094	55301..55537	+	hypothetical protein	,	153400	9884	125728	12451	1090	21341		91603.4	42001.9	46650.4	8374.88	8839.64	4643.51	60085.2	33685.6	-3.01218	1.28445e-09	5.30804e-09	1	1
X815_gp078	49217..49714	+	hypothetical protein	,	125969	12740	125299	24830	1909	36620		75222.9	54138.4	46491.3	16701.3	15481.5	7968.01	58617.5	36000.6	-2.11064	8.12951e-06	2.12857e-05	1	1
X815_gp095	55685..56176	+	hypothetical protein	,	114407	11741	138014	22344	1606	42613		68318.6	49893.2	51209.1	15029.2	13024.3	9272	56473.6	34457.7	-2.16458	7.4888e-07	2.15854e-06	1	1
X815_gp085	52076..52624	+	hypothetical protein	,	128980	11271	85813	18415	1224	24646		77020.9	47895.9	31840.3	12386.4	9926.35	5362.63	52252.4	30738.8	-2.474	1.23369e-06	3.44029e-06	1	1
X815_gp081	51081..51350	+	hypothetical protein	,	115448	8255	110213	10725	868	18559		68940.2	35079.5	40893.7	7213.93	7039.28	4038.18	48304.5	27200.8	-2.95725	6.0814e-10	2.57521e-09	1	1
X815_gp106	60578..61036	+	hypothetical protein	,	93001	9288	95169	22522	1337	32262		55535.9	39469.2	35311.7	15148.9	10842.8	7019.77	43439	27221.4	-1.96218	2.99608e-05	7.3404e-05	1	1
X815_gp093	54899..55177	+	hypothetical protein	,	90849	9201	88369	11415	674	15046		54250.8	39099.5	32788.7	7678.04	5465.98	3273.8	42046.3	23759.5	-2.91247	1.4141e-09	5.77424e-09	1	1
X815_gp109	61564..61839	+	hypothetical protein	,	80486	5936	77438	9855	618	15513		48062.5	25224.9	28732.8	6628.74	5011.83	3375.42	34006.8	19506	-2.73717	1.08137e-08	4.12121e-08	1	1
X815_gp135	72571..72939	+	hypothetical protein	,	83384	7992	40811	15726	953	20482		49793.1	33961.9	15142.6	10577.7	7728.61	4456.6	32965.9	20276.8	-2.09264	0.000106692	0.000243969	1	1
X815_gp091	54398..54661	+	hypothetical protein	,	65363	6659	83746	11247	798	18970		39031.8	28297.3	31073.3	7565.04	6471.59	4127.61	32800.8	19427.8	-2.41698	6.70491e-08	2.27701e-07	1	1
X815_gp074	47959..48513	+	hypothetical protein	,	61614	6418	63044	23893	1363	33077		36793	27273.2	23392	16071.1	11053.6	7197.1	29152.7	20296.7	-1.33648	0.0047151	0.00833649	1	1
X815_gp103	59396..59911	+	hypothetical protein	,	55283	6338	60978	12882	713	17817		33012.5	26933.2	22625.4	8664.79	5782.26	3876.73	27523.7	16815.8	-2.15127	4.4694e-06	1.18838e-05	1	1
X815_gp087	53170..53559	+	hypothetical protein	,	56871	5591	61910	11316	681	18250		33960.7	23758.8	22971.2	7611.45	5522.75	3970.95	26896.9	16299.3	-2.21784	1.23207e-06	3.44029e-06	1	1
X815_gp099	57445..57978	+	hypothetical protein	,	59289	5558	54693	14815	978	20238		35404.7	23618.6	20293.4	9964.97	7931.35	4403.51	26438.9	16936.1	-1.81248	0.00017589	0.000394315	1	1
X815_gp102	58934..59323	+	hypothetical protein	,	54488	5228	58953	10880	634	15426		32537.7	22216.3	21874.1	7318.19	5141.59	3356.49	25542.7	15407.4	-2.25482	1.64796e-06	4.522e-06	1	1
X815_gp070	46705..47187	+	hypothetical protein	,	52592	6411	46995	16923	924	20626		31405.5	27243.4	17437.1	11382.9	7493.42	4487.93	25362	16575.1	-1.6853	0.000660345	0.00135628	1	1
X815_gp096	56187..56546	+	hypothetical protein	,	55457	5926	46214	9713	539	13407		33116.4	25182.4	17147.4	6533.23	4371.16	2917.18	25148.7	14878	-2.42335	6.59613e-07	1.96737e-06	1	1
X815_gp154	c(81753..82025)	-	hypothetical protein	,	64194	4935	37839	15388	1099	21909		38333.7	20971.2	14039.9	10350.4	8912.63	4767.1	24448.3	16229.1	-1.59143	0.00220623	0.00418088	1	1
as_06	c(11150..11800)	-	putative antisense RNA	,	59988	4166	53047	5503	397	9555		35822.1	17703.3	19682.7	3701.47	3219.58	2079.04	24402.7	13701.4	-2.99467	4.60958e-10	2.02703e-09	1	1
X815_gp034	24945..25364	+	hypothetical protein	,	48957	5519	54568	11827	695	17118		29234.9	23452.9	20247.1	7955.16	5636.29	3724.64	24311.6	15041.8	-2.05532	9.24455e-06	2.40218e-05	1	1
X815_gp097	56572..57039	+	hypothetical protein	,	51876	5994	44114	8796	487	11948		30978	25471.4	16368.2	5916.43	3949.46	2599.72	24272.5	14213.9	-2.52009	2.38501e-07	7.43691e-07	1	1
X815_gp105	60208..60495	+	hypothetical protein	,	46542	4890	56506	8219	520	12657		27792.7	20780	20966.1	5528.32	4217.08	2753.99	23179.6	13673	-2.45407	7.26552e-08	2.44321e-07	1	1
X815_gp107	61102..61302	+	hypothetical protein	,	50180	4657	51449	11089	707	16784		29965.2	19789.8	19089.8	7458.77	5733.6	3651.97	22948.3	14281.5	-2.01219	1.68859e-05	4.22764e-05	1	1
X815_gp092	54661..54897	+	hypothetical protein	,	50168	4265	51486	6999	411	11040		29958	18124	19103.5	4707.72	3333.11	2402.15	22395.2	12938.1	-2.6602	1.35869e-08	5.06556e-08	1	1
X815_gp046	30095..30490	+	hypothetical protein	,	44174	4507	34862	15822	1022	19696		26378.7	19152.4	12935.3	10642.3	8288.18	4285.58	19488.8	13613.7	-1.31828	0.00858106	0.014499	1	1
X815_gp088	53584..53697	+	hypothetical protein	,	43344	4237	34224	3286	214	4584		25883	18005.1	12698.6	2210.25	1735.49	997.415	18862.2	10255	-3.48117	1.52949e-12	8.07101e-12	1	1
X815_gp101	58696..58908	+	hypothetical protein	,	43804	3265	42060	5638	415	9471		26157.7	13874.6	15606	3792.27	3365.55	2060.76	18546.1	10809.5	-2.56917	6.48104e-08	2.223e-07	1	1
X815_gp079	49711..50187	+	hypothetical protein	,	37572	4882	27047	12591	768	14853		22436.3	20746	10035.6	8469.05	6228.3	3231.81	17739.3	11857.8	-1.55155	0.00273887	0.00510561	1	1
X815_gp090	53917..54309	+	hypothetical protein	,	30913	3963	43273	6101	305	8527		18459.8	16840.7	16056.1	4103.7	2473.48	1855.36	17118.9	9964.86	-2.58173	2.42022e-08	8.5581e-08	1	1
X815_gp108	61347..61520	+	hypothetical protein	,	30894	3401	46073	7055	413	11832		18448.5	14452.5	17095	4745.39	3349.33	2574.48	16665.3	10110.9	-2.20921	6.86671e-07	2.03042e-06	1	1
X815_gp098	57123..57368	+	hypothetical protein	,	37767	2964	34204	5251	434	9699		22552.7	12595.5	12691.1	3531.97	3519.64	2110.37	15946.4	9500.22	-2.36306	5.19659e-07	1.56353e-06	1	1
X815_gp076	48677..48997	+	hypothetical protein	,	31050	3559	29371	11967	687	16043		18541.6	15123.9	10897.9	8049.33	5571.41	3490.74	14854.5	10279.2	-1.36712	0.00447875	0.0080011	1	1
X815_gp110	61986..62204	+	hypothetical protein	,	30649	3158	27168	4164	285	6587		18302.2	13419.9	10080.5	2800.82	2311.28	1433.24	13934.2	8057.98	-2.65021	1.94928e-08	7.03794e-08	1	1
X815_gp083	51505..51738	+	hypothetical protein	,	29548	2790	29820	4730	284	5499		17644.7	11856.1	11064.5	3181.53	2303.17	1196.51	13521.7	7874.41	-2.57515	2.04251e-07	6.42735e-07	1	1
X815_gp114	63739..64170	+	hypothetical protein	,	27810	3051	28542	8974	602	12842		16606.9	12965.2	10590.3	6036.16	4882.08	2794.24	13387.4	8979.13	-1.53603	0.00109574	0.00218511	1	1
X815_gp104	59981..60163	+	hypothetical protein	,	28934	2377	32096	4777	317	8778		17278.1	10101	11909	3213.14	2570.8	1909.97	13096	7830.33	-2.33163	3.15793e-07	9.67115e-07	1	1
X815_gp118	65207..65548	+	hypothetical protein	,	22243	2270	15314	7965	546	11469		13282.5	9646.32	5682.15	5357.48	4427.93	2495.5	9536.99	6815.31	-1.20739	0.0160119	0.0248511	1	1
X815_gp157	c(82887..83153)	-	hypothetical protein	,	18995	1818	18597	7912	547	11938		11342.9	7725.56	6900.28	5321.83	4436.04	2597.54	8656.26	6387.36	-1.06203	0.0242657	0.036828	1	1
X815_gp134	72425..72574	+	hypothetical protein	,	20058	1743	11699	3001	232	5098		11977.7	7406.85	4340.83	2018.55	1881.47	1109.25	7908.46	4789.11	-2.22036	1.27953e-05	3.25096e-05	1	1
X815_gp077	48997..49164	+	hypothetical protein	,	17049	1958	12872	6123	435	8114		10180.9	8320.48	4776.06	4118.5	3527.75	1765.49	7759.14	5448.19	-1.29293	0.0101997	0.0169829	1	1
X815_gp037	25977..26198	+	hypothetical protein	,	16736	1766	14702	4208	331	5905		9993.97	7504.58	5455.07	2830.42	2684.33	1284.85	7651.21	4958.87	-1.73897	0.000377374	0.000818526	1	1
X815_gp075	48494..48667	+	hypothetical protein	,	14369	1485	13998	4744	281	6175		8580.51	6310.48	5193.85	3190.94	2278.84	1343.6	6694.95	4483.04	-1.54422	0.00143631	0.00279917	1	1
X815_gp089	53798..53932	+	hypothetical protein	,	13425	1471	13010	1808	127	2432		8016.79	6250.99	4827.26	1216.11	1029.94	529.17	6365.01	3645.04	-2.75734	1.32045e-08	4.97708e-08	1	1
X815_gp045	29869..30054	+	hypothetical protein	,	12794	1292	14475	4579	305	7892		7639.99	5490.33	5370.84	3079.96	2473.48	1717.19	6167.05	4295.3	-1.33623	0.00307015	0.00560139	1	1
X815_gp082	51362..51505	+	hypothetical protein	,	12020	1257	15169	1995	122	2766		7177.79	5341.6	5628.34	1341.89	989.391	601.844	6049.24	3513.48	-2.60529	2.93881e-08	1.02858e-07	1	1
X815_gp038	26201..26401	+	hypothetical protein	,	12811	1284	8815	3219	267	3748		7650.14	5456.33	3270.74	2165.19	2165.31	815.513	5459.07	3587.2	-1.65271	0.00184171	0.00354891	1	1
as_03	c(1601..2820)	-	putative antisense RNA	,	9471	1265	9969	2710	256	9075		5655.65	5375.59	3698.92	1822.82	2076.1	1974.6	4910.05	3433.95	-1.31644	0.00219806	0.00418088	1	1
as_08	c(16807..17390)	-	putative antisense RNA	,	7200	605	6766	1044	80	1752		4299.51	2570.94	2510.47	702.223	648.781	381.211	3126.97	1852.19	-2.41872	4.33891e-07	1.31703e-06	1	1
as_01	c(1..753)	-	putative antisense RNA	,	4917	604	4807	1461	133	3926		2936.21	2566.69	1783.6	982.709	1078.6	854.244	2428.83	1700.34	-1.3129	0.0029761	0.00545884	1	1
as_12	c(19443..20200)	-	putative antisense RNA	,	3598	475	6069	1117	81	2120		2148.56	2018.5	2251.86	751.325	656.891	461.283	2139.64	1381.4	-1.76788	6.05866e-05	0.000145323	1	1
X815_gp080	50358..50570	+	hypothetical protein	,	4958	526	3222	1314	74	1666		2960.69	2235.23	1195.5	883.832	600.123	362.499	2130.47	1372.98	-1.76977	0.000758015	0.00153846	1	1
as_05	c(7809..8500)	-	putative antisense RNA	,	3794	365	6188	359	26	2160		2265.6	1551.06	2296.01	241.473	210.854	469.986	2037.56	1172.5	-2.68077	5.32126e-08	1.84363e-07	1	1
as_04	c(5108..5790)	-	putative antisense RNA	,	4111	329	3317	1073	103	3512		2454.9	1398.08	1230.75	721.729	835.306	764.163	1694.58	1234.15	-1.12368	0.0159692	0.0248511	1	1
as_13	c(20954..21150)	-	putative antisense RNA	,	3710	287	3471	405	32	937		2215.44	1219.6	1287.89	272.414	259.512	203.878	1574.31	909.789	-2.66346	1.83548e-08	6.69754e-08	1	1
X815_gp111	62255..62407	+	hypothetical protein	,	2943	400	2573	711	35	860		1757.42	1699.79	954.692	478.238	283.842	187.124	1470.64	893.519	-2.18591	2.50675e-05	6.18573e-05	1	1
as_07	c(15399..15700)	-	putative antisense RNA	,	3327	266	3388	488	26	934		1986.73	1130.36	1257.09	328.242	210.854	203.226	1458.06	852.751	-2.52481	1.58595e-07	5.13189e-07	1	1
X815_gp112	62602..62817	+	hypothetical protein	,	2769	235	1831	240	19	429		1653.52	998.628	679.379	161.431	154.086	93.3445	1110.51	623.398	-3.0091	7.70949e-09	2.97119e-08	1	1
as_20	c(86650..86855)	-	putative antisense RNA	,	1707	228	2159	244	34	614		1019.34	968.882	801.081	164.121	275.732	133.598	929.768	560.459	-2.3056	1.55594e-06	4.30392e-06	1	1
as_17	c(52101..53696)	-	putative antisense RNA	,	679	120	4938	111	4	930		405.468	509.938	1832.21	74.6616	32.4391	202.355	915.871	509.512	-3.02853	1.12567e-05	2.90304e-05	1	1
as_18	c(72850..73050)	-	putative antisense RNA	,	1385	111	1297	116	7	186		827.058	471.692	481.242	78.0248	56.7684	40.471	593.331	325.876	-3.30679	5.64214e-10	2.41907e-09	1	1
as_09	c(17801..17983)	-	putative antisense RNA	,	1066	81	1539	50	2	140		636.566	344.208	571.034	33.6314	16.2195	30.4621	517.27	272.02	-4.10209	3.20214e-14	1.89368e-13	1	1
as_11	c(18901..19097)		putative antisense RNA	,	701	85	933	154	18	443		418.605	361.206	346.183	103.585	145.976	96.3907	375.331	245.324	-1.72825	0.000372593	0.000814541	1	1
as_10	c(18131..18278)	-	putative antisense RNA	,	865	62	737	73	10	147		516.538	263.468	273.458	49.1018	81.0977	31.9852	351.155	202.608	-2.78598	9.55414e-07	2.70832e-06	1	1
				,
				,
as_02	c(1000..1610)	-		,	2197	371	4420	923	87	8090		1311.95	1576.56	1640.01	620.835	705.55	1760.27		1269.2	-0.54029	0.29585	0.356775	0	0	NO SIGNIFICANT DIFFERENTIAL EXPRESSION
X815_gp013	9557..10060	+	hypothetical protein	,	22626	2565	22948	24752	1705	25825		13511.2	10899.9	8514.68	16648.9	13827.1	5619.16		11503.5	0.130844	0.79617	0.829757	0	0
X815_gp014	10060..10563	+	hypothetical protein	,	32969	2471	24104	48159	3021	60159		19687.6	10500.5	8943.61	32393.1	24499.6	13089.8		18185.7	0.828953	0.106257	0.146961	0	0
as_14	c(24553..24700)	-		,	477	55	528	167	31	300		284.842	233.721	195.91	112.329	251.403	65.2759		190.58	-0.800583	0.169792	0.217308	0	0
X815_gp035	25388..25597	+	hypothetical protein	,	8873	1244	8665	6293	413	9386		5298.55	5286.35	3215.08	4232.84	3349.33	2042.26		3904.07	-0.514899	0.278381	0.338599	0	0
X815_gp036	25594..25971	+	hypothetical protein	,	21409	2668	15762	17004	1123	22782		12784.5	11337.6	5848.37	11437.4	9107.27	4957.05		9245.36	-0.230469	0.647228	0.705825	0	0
X815_gp039	26412..26678	+	hypothetical protein	,	2228	825	1324	1870	261	1399		1330.46	3505.82	491.26	1257.81	2116.65	304.403		1501.07	-0.525772	0.456891	0.519098	0	0
X815_gp040	26678..27043	+	hypothetical protein	,	1701	868	890	2756	353	2641		1015.76	3688.55	330.228	1853.76	2862.75	574.645		1720.95	0.0699745	0.923308	0.934202	0	0
X815_gp041	27053..27904	+	hypothetical protein	,	65120	7411	49091	39467	2818	57968		38886.7	31492.9	18214.9	26546.6	22853.3	12613		25101.2	-0.509385	0.300065	0.359868	0	0
X815_gp042	27953..28273	+	hypothetical protein	,	4552	814	2987	5203	353	5031		2718.25	3459.08	1108.3	3499.68	2862.75	1094.68		2457.12	0.0333588	0.953192	0.955979	0	0
X815_gp043	28275..28646	+	hypothetical protein	,	4626	715	2752	8383	613	9776		2762.43	3038.38	1021.11	5638.64	4971.29	2127.12		3259.83	0.889437	0.10694	0.147311	0	0
X815_gp047	30477..31013	+	hypothetical protein	,	20121	2397	13578	17534	1193	21786		12015.3	10186	5038.02	11793.8	9674.95	4740.33		8908.08	-0.0551112	0.915296	0.928836	0	0
X815_gp048	31013..31279	+	hypothetical protein	,	28859	2309	21271	14390	1015	22428		17233.3	9812.05	7892.45	9679.11	8231.41	4880.02		9621.39	-0.610295	0.215501	0.268491	0	0
X815_gp052	36328..36513	+	hypothetical protein	,	35325	2892	28728	26186	1968	38649		21094.5	12289.5	10659.3	17613.4	15960	8409.49		14337.7	-0.0687335	0.888664	0.907178	0	0
as_15	c(36503..37450)	-		,	79	9	862	1130	85	19796		47.1752	38.2453	319.839	760.069	689.33	4307.34		1027	3.59693	NA	NA	0	0
X815_gp071	47177..47440	+	hypothetical protein	,	19076	2560	11786	8780	553	9329		11391.3	10878.7	4373.11	5905.67	4484.7	2029.86		6510.55	-1.08719	0.0458481	0.0669188	0	0
X815_gp072	47433..47663	+	hypothetical protein	,	13926	1708	10787	7787	438	9956		8315.97	7258.11	4002.44	5237.75	3552.08	2166.29		5088.77	-0.828034	0.100027	0.139469	0	0
X815_gp073	47665..47907	+	hypothetical protein	,	13695	1816	8326	12727	838	14037		8178.02	7717.06	3089.3	8560.53	6795.98	3054.26		6232.53	-0.0437487	0.935745	0.944001	0	0
as_16	c(51063..52000)	-		,	361	65	5129	55	7	669		215.573	276.216	1903.08	36.9945	56.7684	145.565		439.032	-3.21299	NA	NA	0	0
X815_gp113	62957..63166	+	hypothetical protein	,	0	0	0	1	0	2		0	0	0	0.672627	0	0.435172		0.184633	1.7834	0.460459	NA	0	0
X815_gp115	64163..64501	+	hypothetical protein	,	11600	1250	7071	6451	365	8061		6926.99	5311.85	2623.64	4339.12	2960.06	1753.96		3985.94	-0.70653	0.178734	0.227903	0	0
X815_gp116	64491..64877	+	hypothetical protein	,	3609	499	2063	6188	324	7289		2155.13	2120.49	765.461	4162.22	2627.56	1585.99		2236.14	0.724569	0.185508	0.234795	0	0
X815_gp120	66444..66797	+	hypothetical protein	,	5207	707	4850	5146	277	7042		3109.38	3004.38	1799.56	3461.34	2246.4	1532.24		2525.55	-0.125998	0.796253	0.829757	0	0
X815_gp122	67487..67855	+	hypothetical protein	,	13496	1671	12612	7417	424	9349		8059.19	7100.88	4679.59	4988.88	3438.54	2034.21		5050.22	-0.913657	0.0622989	0.0891581	0	0
X815_gp123	67848..68072	+	hypothetical protein	,	2660	480	1562	4024	221	4165		1588.43	2039.75	579.568	2706.65	1792.26	906.247		1602.15	0.358429	0.531831	0.594195	0	0
X815_gp126	68687..69076	+	hypothetical protein	,	11319	1061	10259	7881	633	11603		6759.19	4508.7	3806.53	5300.98	5133.48	2524.65		4672.25	-0.217116	0.654119	0.707769	0	0
X815_gp130	70815..71324	+	hypothetical protein	,	30928	3087	24523	14769	1111	21294		18468.8	13118.1	9099.08	9934.03	9009.95	4633.28		10710.5	-0.779412	0.112274	0.153426	0	0
X815_gp136	72947..73210	+	hypothetical protein	,	19717	1920	13152	8824	525	13454		11774.1	8159	4879.95	5935.26	4257.63	2927.41		6322.22	-0.909404	0.0682657	0.0971582	0	0
X815_gp141	c(74813..75040)	-	hypothetical protein	,	7149	793	8760	4052	326	6331		4269.05	3369.84	3250.33	2725.49	2643.78	1377.54		2939.34	-0.686457	0.137616	0.184158	0	0
X815_gp147	c(76456..78018)	-	putative DNA helicase	,	37768	4346	31186	45440	2741	52638		22553.3	18468.2	11571.3	30564.2	22228.9	11453.3		19473.2	0.285557	0.571571	0.628362	0	0
X815_gp150	c(79035..79283)	-	hypothetical protein	,	6367	844	3278	6314	447	5921		3802.08	3586.56	1216.28	4246.97	3625.06	1288.33		2960.88	0.0886024	0.87803	0.898998	0	0
X815_gp151	c(79293..79856)	-	putative cell wall hydrolase domain protein	,	11043	1724	6437	16924	1294	15730		6594.37	7326.11	2388.4	11383.5	10494	3422.63		6934.85	0.624445	0.277615	0.338599	0	0
X815_gp152	c(79909..80409)	-	hypothetical protein	,	70812	4544	60078	31888	2275	49222		42285.7	19309.6	22291.5	21448.7	18449.7	10710		22415.9	-0.721559	0.1461	0.192001	0	0
X815_gp156	c(82441..82878)	-	hypothetical protein	,	9428	1055	7898	12625	760	16058		5629.97	4483.2	2930.49	8491.92	6163.42	3494		5198.83	0.47149	0.341595	0.398527	0	0
X815_gp160	84417..84593	+	hypothetical protein	,	11914	1114	8012	7475	578	15277		7114.49	4733.92	2972.79	5027.89	4687.44	3324.07		4643.43	-0.183427	0.702705	0.748533	0	0
				,														MEAN 3,5min
