# Supplementary material for: Next-Generation “-omics” Approaches Reveal a Massive Alteration of Host RNA Metabolism during Bacteriophage Infection of Pseudomonas aeruginosa
Source: PLoS Genet. 2016 Jul 5;12(7):e1006134. doi: 10.1371/journal.pgen.1006134 (PMC4933390; doi:10.1371/journal.pgen.1006134)
Supplement: S6 Table — Newly annotated RNA features (small RNAs and antisense RNAs) are listed. Their location on PAK_P3 genome, their sequence and comments on their annotation are indicated. (XLSX) [file pgen.1006134.s007.xlsx]

## Sheet: Antisense_RNAs
PAK_P3 antisense RNA
,	Annotation	Localization	Strand of the gene	Function of the gene	start	end	Lenght	Comment	Position in the gene	Sequence
STRUCTURAL - LATE REGION	as_01	gp1	+	Terminase large subunit	750	1	750	strong secondary structure (hairpin)	internal	ATGACTAAGACAGTCATCGGTCCTAAGTCTCCGAAGCAGGAAGCGTTTATCAACTCCACTGCGAACATCACCGTGTTCGGTGGAGCTGCCGGGGCTGGTAAATCCTACCTCGGAGTGATGGACTTTCTAAAGCATGTGAAGCACCCGATGTTCCGGGGCCTGATTACTCGACGGACTACTCCTCAGATCAAAGGTCCTGGCGGCATCTTGGATAACTGCCTTCAGTTGTACAAGCAGTTTGACAAGAAGGTCAAATGGAAGGACAAGGACGGGAAATTCGTCTTCTCCTCGGGGGCTGAGATTCACCTTCGACACTTTGCCCACATCGACGATAAGGACAACTACCAGGGTCTGGAAATCAACGAATTCCTCGTTGACGAAGGACAGCAATACACCCTG…	,
	as_02	gp2(5'-end)-gp1	+	Conserved protein of unknown function	1610	1000	611		start	CGCCGGATTGGCGGGGTTTTTGAACTGATCCTTGAGACAGCAAGACATGACGGAGCTGACACTACGATCCTGATTCCACGTGATCCAGGAGCGGCAGGACAGCACCTTGCATGGGACTTTGTTCGCCGCCTGGCAGAGCACGGGTTCCATGCCAGGACCCGTCCAACCAACAAATCAAAGGTCACCCGGTTCGGTCCTTTTGCCAGTATGGCAGAGGCTGGAGGTGTTCAGGTAGTAGAAGGCCCCTGGAACGAGGCTTACCTGACGGAGCTGGAGGTGTTTGATGGAAGCCGGAATGTTAAGGACGACCAGGTGGATGCCACCTCGGACGCCTACACTTATTTGGCATCCGACATCCACATTCCCAACTTCATCCCTCCGGACCTGACCCGACCAAAC…	,
	as_03	gp2	+	Conserved protein of unknown function	2820	1600	1221		end	GCCCGAGACGCCACCATTGCAAGTGCCCTGGCATTGTTCGAATTGATGGTAAGCCGTGTAGAATGGAGTGTCAAGGGCGGTACAGAGCCTGACGCTGCCATGCAGGAGAAGGTTAAATTCCTCTCCCAGGTCATGCACGATATGGACCACACATGGTACGACTTCATCAAAGAGGTGACCAGTTGCTTCACTTACGGCTTCTCGATCCATGAGAAGGTGTACCGGAAACGGACGTGGGCAAATGGCTCCAAGTACAATGACAACAAGATTGGCCTGAAGCGTCTCCCTGTCCGTTCTCAGGAGACCATCAGGAAGTGGCGGTTCAGCGAGGATGGTAGGGACTTCCTCGGTGCTGTGCAGTCTCCCAAACTGATCAGTGGATGGGAGCAGCGGTATGGA…	,
	as_04	gp6-gp7	+	Major capsid protein (gp6)	5790	5100	691		end	CCGTTTCGAAGTCAACTTCGAGCTGGACACCCCGACCACCAACATCCTGGAGAAGAGCGAGCTGGTTTACGCTCACATGCAGGACGAGGCCTACACTGGCGGCGTAGTTGGCGATGTTATCGCTATCTGCTCTCCGGAGTTCTTCAGCAAGCTGATCAGCCACCCGACCGTGGTTGAGGCGTACAAATACTACGCCAGCCAGCCGCAGATTCTCCGTGAACGCCTGCGTGCCCGTGGCTTCGACGCCCGTTACCGTGAGTTCTACTTCGGCAACGTGCTGTACATCGAGTACCGTGGTGGCTTCCAAGGCCGTCCGGGTGGCGAGAAGCGCCGTTACGTTCCGGCTGGTGAAGCTGTCTTCATCCCCGGCAGCGGCACCGAAGACCTGTTCAAGACCTT…	,
	as_05	gp11	+	Conserved protein of unknown function	8500	7800	701		internal	CCGAACAATAGCTCCGTAATGCAGGCAGCTCGTATGGCCTTCGCACAGAACCCGCGCCCCAACCGCCTGGTTGTTGGTCGCCGCAACGTGCCAGGCGCCACTGTCTCCATTGTAGAGGTTGCACCGCAGACCACCTACACCATGACCCTGAACGGTATTCCGGTGAGCTACCTGTCGAAACCGGAACCTGTGGATGAAGATGACGAGCCGGCAGACACGGCAGTAACCATCTGCGCAGGCCTGGTAGCAGCTTTCAACGTCAGCCCGGTCGTTGGCATCACTCTGACCGACAATACCGACGGTACCATCACCGTTCGCAGCTCCAGCACCTCCTGGTCGCTGACTACCTCGGCAAACCTGTCGAAGTCGAACATGCCGTCCACCGAGGGCTGGGGTGCC…	,
	as_06	gp17	+	tape measure protein	11800	11150	651		start	AAGCCGCAGACATCGCCCGAGAAATCGCCAAGCTGAGGCAACAAGATGGCAACTGAAGAGATTACAAAGCTCGTCGGGACGATCCAGTGGAGGGCGGATAACCGCCCCCTGCTGACGTTCAAGAAGAACCTGGAACAGGTCAGAGACCGCCTCAACGAAGTGGCTGGCCTGGCCAACAAGAAAGTGACGATGAGGGTTGACCTTGATGGTCGAAGCCTGGCAGCCAAGATCAAAATGGCTACCAATGCCCAGATTCGTCTCAAGAATGTGGACATCGCCCAGGACACCCTGGGAACGATGGTCAAGAAGCTCAGTGAGCGACTGGCAAACACTCCAGTCACGCTGAGCAATGTTCGTTTCAACATCAAGGATATCGCCCAACAGAAGCGATTCCTTCGC…	,
	as_07	gp20-gp21	+	Putative baseplate assembly protein (gp21)	15700	15400	301		overlap	CCTGGGCAAGTGGTCCGTATCGAGTCAAAAGAAGTGACAGGCTGGTATCGGATCAACTCAGCCAGGTACTACGGGGGCTACGATGACCAGGAATGGTACGTTGATTGCTTCTGTGGCATCATTATCGAGGAAGACCTCAGATGATTGAACTAAGTTTCAGCAGCGTGGTGAACACGCTGATCGAGCAACAACTGAACAATGTGAGAACAGCCATCCCGGGGAGGGTCATCCGAGTCTACAAAGACCTGGAGACGTTGATGATTGATGCTCAGCCCCTAGTTAACCGGCTGTACGATGACGGG	,
	as_08	gp23	+	Putative baseplate protein	17390	16800	591		internal	CCTGGGCCGCATGATTGGCGTAGTAGCCCCAAGCGTGGCTGAGCTGTGGGAAGCCCTGCAAGAGGTGCATGACAGTTTCAACCCCAACGTGGCAACCGGCTACGCTCTGGATAACGAAGTTGCTCTATCGGGTATCATCCGATACGCTGAAGAGCCCACCAGGGCTCAAGTAGTGTTTGAGGGCAACTACAACATCGTGGTCAGCTCGGTGGGCTCTGTATCCTCCAGCGTCACCTTGAGGCAGTTCCGGGTGATTACCCCGGTATTGATGAACCTTCAACAGGCTTCAGGGGTAGCCTGGAGGGTCACGGCTGTTGAAGCTGGACACGAGTATAAGATCGGTTACTCGACGGATGGTGGAAGCAACTTTGTATATGCCACGTACACCGCGACACCCAC…	,
	as_09	gp23	+	Putative baseplate protein	17980	17800	181	sRNA	end	CAGGGCAAGGTTCACTCCATTGGATTCCGCAGAGCCAAAGAGATTGAGGTCCAGGTCAACCTGAACATCTCTGCCATTGCAGGTCAGGTTCTTCCCGGGGATGTAAAGGAGCAGGTCACTGCTGCCATCCTGGCGTACCAAGATGGGCTGGACAAAATTGGTAAAGAGGTGGTATACTCTAGA	,
	as_10	gp24	+	Conserved protein of unknown function	18270	18130	141	sRNA, strong hairpin structure	start	ACCTGATATGCTGGAAAAGAACCAGTTCCGGATGATTGACTTTCTGAAAGTCGCTCAAAGCCGGTACACAGAGCAATTCAAGAAGAAGCCGATCTTCGATAAGTTCGTAGAGCTGCTTCTTCAGGCTCAAATTGAACTGCAAGAGGTT	,
	as_11	gp25	+	Conserved protein of unknown function	19100	18900	201	sRNA	internal	AAGAGAGCAAAATGGCCAATATCAACAAGATCAGTATGAACCTGATTTGGGGCGTCTCTGGTGATATCACCGCCCCAGGTCCGGAAAAGATGAACAAGGGCTGGGAGGTGGAGGTAGTCCCCCGGCAATGGTTGAACTACCTGCAAAACCGGTTGGACACCAACGTGGCCTACCTGCTCCAGAAAGGCCTGCCTGAG	,
	as_12	gp25	+	Conserved protein of unknown function	20200	19450	751		internal	CCTGTGGTTGGAGCTATCCCGTATTTCAACACGGCTACCTCCATGGCCAACCTGGCAACGACCCCGTTTGGTCGAAACTGGATCGGCGTAGCAGATGCCGCAACGGGTAGGTCGCAGCTTCAACTTGGCAGCGCTGCTGTCATGACGGCCACGGCTATTAATCAGGCGAGCACAGTTGTTGCCAGGGATTCTACAGGAACTGCCGCCATCGGGACGGTGATTGGTAGCCTGACAGGTAACGCTTCAACTGCGACTCGACTGCAAACCGGGAGAAACATCAACGGTGTCCTTTTTGACGGAACCCAGGATATCACGCTCCCACCTCTGACAGCCGATTACGCAGGTATAGTGGCCCGCCTCCACATCAACGGGGCGAACATGTCAGGGACTGATAAAACA…	,
	as_13	gp26	+	Conserved protein of unknown function	21150	20950	201	sRNA, strong hairpin structure	internal	CCTTACTTCTACCTGGAAGGTGAGGATGAAATTCAGAAACGTTGTAAAGTATAAGATGGGGTATGAGTGTGAGATTAAACACCCGGAATGGGGGTGGTCACCGTACTTCGCCTGCGACTACGACGAGAATGCTAAAAAGATTTATGACGCCATTGTGTCTGCCATTGAGGCGGGTGACATTCCAGTCCCGGAAGATG	,
	as_14	gp33	+	Conserved protein of unknown function	24700	24550	151	sRNA	internal	CGAAGGCCCACGAAATCACCGTCCTGGGGATGCTCTTCGCTACACTGCTGACTCTGGTGGTCGGTTTGGGAGTTCTGGTCTACTACGCTCAACGGGTGACCAGCACCGAGTACCAGTTCGACATCATCCGGAAGGAGTACCGGCTCAG	,
	as_15	gp53	+	Conserved protein of unknown function	37450	36500	951	only in late; CDS inside ?	internal	AAGTTCGCTAACAAGCGACAAACCCCCCGATTAGGGGCAACTACCGCCCGATAGGGTAATTGATAGGAGAAGTAAAACATGGCACTGCGTCCCAAAAGCACTGGCAACACCGGCACCCCGCGTGAGTTCGTCAACCTCCCCGAGCCGACCCCGGGTAACCACGAAGCCCGCGTCTCGCTGATCGTCTACCTGGGCGAGCAAAACCGGGAAGACTTCGTTGATGAGAACGGTGAGAGCAAAGCTCAGAAGCCTGTGGATCAGGTGGCAGTATTCGCAGACCTGGTGGAAGAAGTAGTGGACTACGGTGGTGACATCGGTGAGCAACAGTACCGCCTGATGCTGAACAAGTCCTTCCGTGGTGAAGTGAGTGGTATCACCCTCCAGGCGACCCCGCCGCGT…	,
EARLY REGION	as_16	gp84-81	+	Hypothetical proteins	52000	51060	941	low coverage	overlap	ACCTGTAGGAAGGTAACCATGCAAAAAGCTCTCTGCAATCATCGTGACCTTTACGCGGCCTATAACCGTGGCGAGTATGACCGCGTAGCTGTGGACCTGAATCGGTACTTCCCTATCGAGCGGGACAACCAATGGGAAGACGGAGATGCTAACCTTCGTCGCCGCACCTATCTGGTGAAGCACTCGAAAGGCGTGGCCAGGTGGCACACTCTCTATCGTAATGGCCAGGTTCACGGCGTCGGCGTTATCTTCGACGTAAAACCGGATGACCCATTCCGTACAGCCTGAGGAGATGGAAGATGCAAGCCTGGGACGTATTCCTTAACGGTCAATTGATCGATACAGTTTTCTTCGACGTGATGGCGGATACCGAAGAGGTTCGGAAAGCGCTGATCAATC…	,
	as_17	gp88-85	+	Hypothetical proteins	53700	52100	1601	low coverage	overlap	TGGCTTTCGTTCTGACCACTCCCCTGTCCCTGGCTGCTGGCGCCATGATCGGCAAGGCCGTTGCCCTCCCTCCTGCACTGAAAGCTCAAGCGGTCAGCCTGGAGATGGCGCATGCCAAGGACCTGGCAGACAACTACGTTCCCAAAATGAACATCATCCATACCGCTACAGGTGCTATCGAGCTGGGCCAGGTGTACGGGGACCGCCTGGCGGGCGAGGTTAAAATGATCGTTAAGGGCAAAGTGCTGGCCAGTACGCACATTAACGGTCGCAGCGTTCAGCAAGCCCTGGAGGAGGCAGCAGGTGGCACTATCGAAGATCGCGTGCTGAATAAGGATGTCACTTTCCGAATCACCATGGATCGCCTGTACCAGTCCGAAAACTTCCCGCAGTTCACAG…	,
LATE REGION	as_18	gp136	+	Hypothetical protein	73050	72850	201	strong secondary structure (hairpin)	start	GCCTCTATGCCCGATGAAGACGCTGTGAAGTTCTATATGGATAATTGCAAATGCAGTCGTCACCCTGATCACGGATTCCGGAAAGGTTAGTCGGGCGATGAAAGGTGTCCATGAGAAATTGTCCGTAGACGTTTGGGGGAAGGTAGTGGCATACGTCTCCAACCTTCGTAAATCCAGCCCCCTGCTTGAAGAGTTGGTTGT	,
	as_19	intergenic-tRNA	+	Intergenic region	86450	86320	131	late specific; strong secondary structure (hairpin); part of tRNA maturation ?	,	GCCTCTATGCCCGATGAAGACGCTGTGAAGTTCTATATGGATAATTGCAAATGCAGTCGTCACCCTGATCACGGATTCCGGAAAGGTTAGTCGGGCGATGAAAGGTGTCCATGAGAAATTGTCCGTAGACGTTTGGGGGAAGGTAGTGGCATACGTCTCCAACCTTCGTAAATCCAGCCCCCTGCTTGAAGAGTTGGTTGT	,
	as_20	gp164	+	Hypothetical protein	86850	86650	201	early specific	start	GATCTTCGCTGGGGCTTTTTACTTTCTCAACCCGTAATGGAGGTTGCAAATGACGTTCCAATTCACTCCCGCACAAGCAAGCGTGATGTCTGACGATAAGCACAGTATCATCCTGTACGCCTCCCACGCAGGCGGAGGTAAGTCCCACCTCGTAGCCAAGTGGCTCACCGAACCCATGCACTTGGAAGGATATCGAGGCTTGGCAG	,
PAK_P3 small RNAs
	Annotation	Localization	Strand of the gene	Function	start	end	Lenght	Comment	Position in the gene	Sequence	,
	sRNA1	intergenic			85340	85430	89			TCACCACACGAACCCCCTACGCCCCGGAGGTTGCCGGGGTAGGTCCTCCAGGCTCTAAAGTCCTGGAGAAGTGTCAGCCGGAC	,
	sRNA2	intergenic, tRNA region			86344	86477	132			TCCCCGGATCGTAAGCCGGTAACGTGGGGATAGAGGGCTCCCACCGCTGAGCAACAGGAGGTTCGATTCCTCAACACAGCCCCAAAACTGCTCCAGGCAGTTCAGCTAGGCTAGGCTTGAGAGGTAGTAGCCCG	,
,	,	,	,	,	,	,	,	,	,	,	,
